# Supplementary material for: Immunity onset alters plant chromatin and utilizes EDA16 to regulate oxidative homeostasis
Source: PLoS Pathog. 2021 May 20;17(5):e1009572. doi: 10.1371/journal.ppat.1009572 (PMC8171942; doi:10.1371/journal.ppat.1009572)
Supplement: S1 Dataset — (XLSX) [file ppat.1009572.s011.xlsx]

## Sheet: Dataset S1
Dataset S1. Col-0 flg22-differentially expressed genes Two-week-old Col-0 seedlings flg22- and mock-treated for 2 hours. RNA-seq data analysed with DEseq2. Yellow: induced genes. Blue: repressed genes (adjusted p-value < 0.05, fold-change > 1.5).
Gene	baseMean	log2FoldChange	lfcSE	stat	pvalue	padj
AT1G26380	3404.91	6.16489	0.232886	26.4717	2.05375e-154	4.65195e-150
AT2G19190	2454.67	6.60012	0.251058	26.2893	2.5449e-152	2.88223e-148
AT2G43620	2371.71	5.74819	0.219792	26.1529	9.13895e-151	6.90021e-147
AT2G02010	2163.73	5.44	0.226151	24.0547	7.45774e-128	4.22313e-124
AT4G01700	2833.59	3.99834	0.181202	22.0656	6.7707e-108	3.06726e-104
AT1G14540	1503.2	4.53047	0.211763	21.394	1.51796e-101	5.73055e-98
AT1G02360	2035	3.66393	0.174955	20.9422	2.21141e-97	7.15581e-94
AT1G02930	15785	4.72794	0.231791	20.3974	1.76323e-92	4.99238e-89
AT1G26420	850.194	5.1905	0.256273	20.2538	3.29022e-91	8.28076e-88
AT1G14550	285.488	5.28106	0.269396	19.6033	1.44774e-85	3.27927e-82
AT3G26830	1143.17	4.53127	0.235859	19.2118	2.9512e-82	6.07705e-79
AT1G02920	8658.58	4.51592	0.237298	19.0306	9.51631e-81	1.79628e-77
AT1G21110	1398.14	3.10023	0.164104	18.8919	1.33008e-79	2.31751e-76
AT1G69920	315.369	4.92426	0.261676	18.8182	5.35997e-79	8.67204e-76
AT1G21120	2175.32	4.27233	0.230681	18.5206	1.40939e-76	2.12827e-73
AT2G38870	5817.76	3.57175	0.194987	18.3179	5.95607e-75	8.43194e-72
AT5G42830	636.453	3.53211	0.193765	18.2288	3.0476e-74	4.06066e-71
AT3G15356	16045.7	3.37906	0.185449	18.221	3.51494e-74	4.42317e-71
AT1G07160	339.682	4.91801	0.271092	18.1415	1.4996e-73	1.78776e-70
AT3G16530	17594.3	3.54971	0.196331	18.0802	4.56179e-73	5.16645e-70
AT5G57220	2080.9	3.43265	0.191648	17.9112	9.64663e-72	1.0405e-68
AT3G54150	749.665	3.57016	0.199576	17.8887	1.44392e-71	1.48665e-68
AT2G17740	1388.86	4.70742	0.264586	17.7916	8.20561e-71	8.08109e-68
AT1G79680	436.3	4.42776	0.249196	17.7682	1.24656e-70	1.17649e-67
AT1G51890	1365.78	3.60248	0.205478	17.5322	8.13749e-69	7.37289e-66
AT4G23280	273.905	5.18921	0.299628	17.3188	3.39149e-67	2.95464e-64
AT1G57630	368.609	4.54257	0.26451	17.1736	4.18974e-66	3.51488e-63
AT5G01550	249.549	4.59177	0.268239	17.1182	1.08509e-65	8.778e-63
AT5G40590	1341.45	4.01481	0.237703	16.89	5.32808e-64	4.1616e-61
AT5G01540	995.796	3.76376	0.2238	16.8175	1.81593e-63	1.37109e-60
AT1G49000	538.362	4.3746	0.263629	16.5938	7.73172e-62	5.64939e-59
AT5G36925	395.014	4.26652	0.257977	16.5384	1.94227e-61	1.37482e-58
AT4G14365	868.45	3.11001	0.191016	16.2815	1.33621e-59	9.17169e-57
AT5G64905	323.533	4.45741	0.274872	16.2163	3.86828e-59	2.57707e-56
AT5G65600	327.045	4.01954	0.24924	16.1272	1.6438e-58	1.06382e-55
AT5G24110	267.561	4.257	0.266865	15.9519	2.76492e-57	1.73967e-54
AT5G37600	4676.79	2.27297	0.143557	15.8332	1.83693e-56	1.12455e-53
AT4G11170	448.294	4.30133	0.273234	15.7423	7.75894e-56	4.62494e-53
AT1G65690	830.448	3.33908	0.212151	15.7392	8.15103e-56	4.73408e-53
AT3G63380	3190.87	4.00963	0.256477	15.6335	4.30458e-55	2.43757e-52
AT5G25250	2042.68	3.85745	0.246953	15.6201	5.30898e-55	2.93302e-52
AT1G66700	155.578	4.51644	0.291328	15.5029	3.31457e-54	1.78758e-51
AT3G28930	1824.84	2.7332	0.176323	15.5011	3.40859e-54	1.79553e-51
AT5G48540	1462.34	2.90523	0.187453	15.4985	3.55339e-54	1.82927e-51
AT2G47550	882.077	3.12039	0.201524	15.484	4.45102e-54	2.24044e-51
AT1G36622	578.383	4.0747	0.26564	15.3392	4.18449e-53	2.0605e-50
AT5G44910	471.044	2.99021	0.194979	15.3361	4.3883e-53	2.11488e-50
AT1G74360	1287.84	3.32677	0.217492	15.296	8.12415e-53	3.83375e-50
AT2G18690	2700.94	3.08542	0.202823	15.2124	2.92639e-52	1.35277e-49
AT5G25260	478.313	4.10216	0.270441	15.1684	5.72609e-52	2.59404e-49
AT2G25297	217.522	4.05751	0.271255	14.9583	1.3754e-50	6.10867e-48
AT5G23510	1815.63	2.73597	0.184882	14.7985	1.49836e-49	6.5268e-47
AT1G26410	190.314	4.54271	0.30933	14.6856	7.96714e-49	3.40498e-46
AT2G44370	1799.83	3.16868	0.216401	14.6426	1.50126e-48	6.29721e-46
AT2G18680	326.79	3.76719	0.259497	14.5173	9.41889e-48	3.87904e-45
AT1G51800	5399.82	3.43343	0.236755	14.502	1.17636e-47	4.75815e-45
AT1G30700	2304.96	2.7791	0.191888	14.483	1.55222e-47	6.16832e-45
AT1G33030	211.287	3.62846	0.252873	14.3489	1.08173e-46	4.18427e-44
AT4G20780	849.117	2.50153	0.174342	14.3484	1.0899e-46	4.18427e-44
AT4G03460	461.253	3.29179	0.231323	14.2303	5.94092e-46	2.2428e-43
AT2G26150	383.822	3.57481	0.25236	14.1655	1.49732e-45	5.55998e-43
AT1G30755	1274.15	2.53362	0.178883	14.1636	1.53949e-45	5.62436e-43
AT4G40020	199.86	3.76271	0.265817	14.1552	1.73345e-45	6.23245e-43
AT5G55090	349.79	3.2805	0.231857	14.1488	1.89903e-45	6.72107e-43
AT1G61360	1728.57	2.8476	0.204787	13.9052	5.88836e-44	2.05196e-41
AT2G46430	570.744	2.52256	0.182095	13.853	1.22072e-43	4.18947e-41
AT2G40180	172.013	3.61158	0.264639	13.6472	2.0981e-42	7.09313e-40
AT3G15518	291.88	3.77245	0.276673	13.6351	2.47768e-42	8.25322e-40
AT2G38860	2901.86	2.87942	0.211402	13.6206	3.0211e-42	9.91752e-40
AT1G51820	1932.21	3.3399	0.245926	13.5809	5.19515e-42	1.68107e-39
AT5G25930	1848.82	2.95256	0.218973	13.4837	1.95205e-41	6.22758e-39
AT2G39200	3309.69	3.32442	0.246925	13.4633	2.57096e-41	8.08816e-39
AT5G11670	21388.8	2.31606	0.173124	13.3781	8.12491e-41	2.52106e-38
AT5G35735	4109.23	2.66643	0.200171	13.3208	1.75318e-40	5.3664e-38
AT1G14870	4207.66	2.12389	0.159762	13.2941	2.50617e-40	7.56897e-38
AT5G48400	306.245	3.49917	0.263995	13.2547	4.23977e-40	1.26362e-37
AT1G19020	1724.79	2.76593	0.208735	13.2509	4.45584e-40	1.31077e-37
AT3G19615	195.739	3.63052	0.274259	13.2376	5.32494e-40	1.54635e-37
AT2G15390	1002.12	2.429	0.183546	13.2338	5.6018e-40	1.60616e-37
AT5G52640	3661.84	3.23224	0.244349	13.228	6.04878e-40	1.71264e-37
AT1G52200	5473.85	2.5697	0.19508	13.1726	1.26207e-39	3.52928e-37
AT2G35980	261.025	3.79226	0.288348	13.1517	1.66421e-39	4.59707e-37
AT4G22710	481.577	3.15961	0.240415	13.1423	1.88354e-39	5.14024e-37
AT4G04540	147.479	4.29229	0.326974	13.1273	2.2968e-39	6.19343e-37
AT5G12930	620.554	2.70775	0.206359	13.1216	2.47788e-39	6.60311e-37
AT4G21390	988.989	2.96022	0.226404	13.0749	4.58031e-39	1.19251e-36
AT3G54420	869.928	2.63382	0.201438	13.0751	4.57191e-39	1.19251e-36
AT3G26500	821.792	2.93346	0.225356	13.017	9.79351e-39	2.52083e-36
AT2G33710	319.348	2.93173	0.225949	12.9752	1.69171e-38	4.3055e-36
AT1G53625	640.739	3.6324	0.281113	12.9215	3.40387e-38	8.56678e-36
AT3G09010	316.111	2.7842	0.215959	12.8923	4.97494e-38	1.23832e-35
AT1G67980	301.31	3.18814	0.247798	12.8659	7.00492e-38	1.72466e-35
AT1G22810	98.1193	4.06878	0.316593	12.8518	8.40683e-38	2.04756e-35
AT3G51660	777.695	2.49394	0.194159	12.8448	9.19924e-38	2.21672e-35
AT3G07195	527.456	2.72831	0.213519	12.7778	2.18103e-37	5.20027e-35
AT5G12030	567.752	3.58052	0.280418	12.7685	2.45732e-37	5.798e-35
AT1G69930	684.573	3.1907	0.250469	12.7389	3.59351e-37	8.39139e-35
AT3G60120	72.4967	4.01749	0.316701	12.6854	7.12249e-37	1.64624e-34
AT4G08770	2835.06	2.35307	0.186052	12.6474	1.15674e-36	2.6466e-34
AT5G64890	122.631	3.54242	0.280477	12.63	1.44302e-36	3.26858e-34
AT3G09520	290.756	3.19341	0.253125	12.6159	1.72512e-36	3.86888e-34
AT4G21920	152.159	3.34701	0.266867	12.5418	4.40605e-36	9.78446e-34
AT1G51620	267.632	3.09235	0.246942	12.5226	5.61763e-36	1.23539e-33
AT4G25110	607.062	2.62966	0.210532	12.4905	8.41158e-36	1.83203e-33
AT4G23550	843.8	2.44567	0.196121	12.4702	1.08509e-35	2.34079e-33
AT3G11840	319.152	2.41146	0.193423	12.4673	1.12539e-35	2.40484e-33
AT5G48657	664.984	2.75939	0.221383	12.4643	1.16849e-35	2.4736e-33
AT1G61560	898.051	2.87475	0.230715	12.4602	1.23102e-35	2.58184e-33
AT3G18250	220.195	3.2972	0.264764	12.4534	1.34038e-35	2.78541e-33
AT2G26440	656.625	2.19501	0.176329	12.4484	1.42736e-35	2.93919e-33
AT4G25900	2604.51	2.12918	0.171115	12.443	1.52754e-35	3.11715e-33
AT4G20000	162.829	3.15148	0.253398	12.4369	1.64751e-35	3.33195e-33
AT1G05675	1177.05	3.2767	0.265326	12.3497	4.88988e-35	9.80184e-33
AT4G33050	4789.13	2.35948	0.191213	12.3395	5.54893e-35	1.10253e-32
AT5G48430	2589.54	2.86708	0.232715	12.3202	7.05541e-35	1.38967e-32
AT4G34180	4482.84	2.03579	0.165335	12.3131	7.69955e-35	1.50347e-32
AT1G74310	2543.4	3.04095	0.24718	12.3026	8.77281e-35	1.6984e-32
AT4G39670	438.3	2.96832	0.24135	12.2988	9.19159e-35	1.76439e-32
AT4G18250	312.343	2.60803	0.212431	12.2771	1.20215e-34	2.28822e-32
AT4G21380	511.444	2.61708	0.213436	12.2617	1.45495e-34	2.74634e-32
AT2G46240	1005.07	2.75266	0.225	12.234	2.04587e-34	3.82984e-32
AT1G18570	1415.69	2.33585	0.191308	12.2099	2.75305e-34	5.11142e-32
AT4G16820	96.8021	3.85875	0.316678	12.1851	3.73234e-34	6.87327e-32
AT5G67340	527.938	2.69062	0.221141	12.167	4.65872e-34	8.51006e-32
AT4G23810	417.74	3.01775	0.248702	12.134	6.97281e-34	1.26353e-31
AT1G28480	271.901	3.32863	0.274621	12.1208	8.19796e-34	1.47375e-31
AT2G35930	2191.58	2.67727	0.221051	12.1116	9.17381e-34	1.63619e-31
AT5G01560	234.524	3.21559	0.265664	12.104	1.00595e-33	1.78013e-31
AT5G05190	712.542	2.40888	0.199253	12.0895	1.19973e-33	2.10659e-31
AT3G52450	1716.73	2.66702	0.220726	12.083	1.29948e-33	2.2642e-31
AT2G29720	1464.19	2.85459	0.236804	12.0547	1.83263e-33	3.16876e-31
AT1G66880	891.31	2.20761	0.183225	12.0486	1.9724e-33	3.38461e-31
AT4G35180	337.085	2.94016	0.24412	12.0439	2.08803e-33	3.55608e-31
AT3G09405	335.118	2.86993	0.238439	12.0363	2.28932e-33	3.8698e-31
AT3G55150	504.767	2.84994	0.237043	12.0229	2.69419e-33	4.4918e-31
AT1G16150	315.959	2.82697	0.235134	12.0228	2.69694e-33	4.4918e-31
AT2G39380	707.558	2.73549	0.227744	12.0112	3.10164e-33	5.12812e-31
AT5G02490	1285.75	2.69039	0.224603	11.9784	4.60913e-33	7.56532e-31
AT3G02840	209.585	3.39389	0.283403	11.9755	4.7758e-33	7.78249e-31
AT4G23190	1572.59	2.48257	0.207595	11.9587	5.84543e-33	9.4575e-31
AT1G70140	508.327	2.25805	0.188967	11.9495	6.5352e-33	1.04985e-30
AT4G01750	835.972	2.18544	0.183257	11.9255	8.71242e-33	1.38975e-30
AT4G15233	998.743	2.15956	0.181278	11.913	1.01277e-32	1.60422e-30
AT3G01830	215.716	3.57482	0.301332	11.8634	1.83431e-32	2.88534e-30
AT4G23220	179.86	3.09618	0.261179	11.8546	2.03614e-32	3.18073e-30
AT5G25910	184.446	2.84155	0.23976	11.8516	2.11073e-32	3.27467e-30
AT1G59860	164.532	3.09365	0.261164	11.8457	2.26634e-32	3.49217e-30
AT5G54860	745.975	2.42951	0.206358	11.7733	5.36177e-32	8.20605e-30
AT3G48640	131.165	3.41619	0.291523	11.7184	1.02575e-31	1.55935e-29
AT1G56240	368.155	3.00745	0.256977	11.7032	1.22778e-31	1.85404e-29
AT1G78850	12461.8	1.88641	0.16124	11.6994	1.28305e-31	1.92466e-29
AT3G59700	378.388	2.54679	0.218231	11.6702	1.81024e-31	2.69761e-29
AT1G05575	415.047	2.51269	0.215974	11.6342	2.76066e-31	4.08703e-29
AT1G07000	1554.39	2.21777	0.190722	11.6283	2.95981e-31	4.35342e-29
AT4G11470	67.861	3.68467	0.317108	11.6196	3.2765e-31	4.78813e-29
AT1G16420	231.631	2.58432	0.222776	11.6005	4.09527e-31	5.94629e-29
AT1G66920	570.747	2.45318	0.2129	11.5227	1.01382e-30	1.45343e-28
AT1G51850	1539.61	2.33022	0.202298	11.5187	1.06167e-30	1.51244e-28
AT3G49110	1861.14	2.16937	0.188758	11.4929	1.43302e-30	2.02872e-28
AT4G39830	187.554	2.91253	0.253627	11.4835	1.59671e-30	2.23867e-28
AT3G08970	358.791	2.88751	0.251453	11.4833	1.6011e-30	2.23867e-28
AT4G23030	218.373	2.92331	0.254766	11.4745	1.77208e-30	2.44155e-28
AT2G29500	854.649	2.69901	0.235225	11.4742	1.77853e-30	2.44155e-28
AT4G28350	557.107	2.55855	0.222973	11.4747	1.76798e-30	2.44155e-28
AT2G25470	82.8469	3.36801	0.294387	11.4407	2.61628e-30	3.56996e-28
AT1G51790	1924.41	2.60912	0.228179	11.4345	2.81034e-30	3.81179e-28
AT5G64750	1191.32	3.10673	0.272103	11.4175	3.41944e-30	4.61034e-28
AT2G37430	369.852	3.36646	0.295558	11.3902	4.67915e-30	6.27145e-28
AT1G64400	1375.73	2.41501	0.212384	11.371	5.83477e-30	7.77431e-28
AT1G09932	587.592	2.60602	0.229202	11.3699	5.90234e-30	7.81836e-28
AT3G47380	244.272	3.04429	0.267849	11.3657	6.19696e-30	8.11372e-28
AT1G28190	1057.85	2.37853	0.209272	11.3658	6.19197e-30	8.11372e-28
AT1G25220	1604.38	2.20814	0.194538	11.3507	7.35944e-30	9.58039e-28
AT5G12020	426.172	3.28966	0.290422	11.3272	9.62424e-30	1.24571e-27
AT4G22530	1141.82	2.81022	0.248129	11.3256	9.7975e-30	1.26093e-27
AT1G16030	1033.37	2.65755	0.234677	11.3243	9.94931e-30	1.27323e-27
AT4G20830	12860.7	2.49635	0.220574	11.3175	1.07473e-29	1.36762e-27
AT5G26920	1013.19	1.96943	0.174271	11.3009	1.29843e-29	1.64306e-27
AT4G08850	6463.4	1.94115	0.171881	11.2935	1.41229e-29	1.77722e-27
AT3G19010	3575.41	2.08272	0.184569	11.2842	1.57026e-29	1.96507e-27
AT5G12420	839.049	2.6778	0.237347	11.2822	1.60658e-29	1.99949e-27
AT3G28210	1044.36	2.96332	0.263058	11.2649	1.95614e-29	2.42123e-27
AT5G25440	633.849	2.13604	0.189733	11.2581	2.11303e-29	2.6012e-27
AT1G47130	86.0829	3.68179	0.327474	11.243	2.50765e-29	3.07031e-27
AT5G38900	204.007	3.16045	0.281418	11.2304	2.89015e-29	3.51962e-27
AT3G25610	1224.31	2.1278	0.190333	11.1794	5.14655e-29	6.23393e-27
AT1G13520	244.372	2.55998	0.229855	11.1374	8.24959e-29	9.93944e-27
AT2G15780	138.852	3.57545	0.322015	11.1034	1.20787e-28	1.44759e-26
AT4G22980	264.096	2.85395	0.257259	11.0937	1.34659e-28	1.60535e-26
AT3G23230	162.325	3.34682	0.302319	11.0705	1.74423e-28	2.06851e-26
AT5G11210	167.212	3.25328	0.293922	11.0685	1.78346e-28	2.10401e-26
AT5G13490	3234.1	2.16159	0.195443	11.0599	1.9621e-28	2.30278e-26
AT4G11890	293.244	3.00966	0.272135	11.0594	1.97355e-28	2.30427e-26
AT1G08050	700.477	2.63804	0.23911	11.0328	2.6558e-28	3.08495e-26
AT1G33590	5949.62	1.6097	0.145959	11.0284	2.78643e-28	3.22018e-26
AT4G03450	93.1546	3.53105	0.320344	11.0227	2.97079e-28	3.4158e-26
AT1G30420	1518.26	2.0374	0.184939	11.0166	3.17824e-28	3.63588e-26
AT2G39518	1443.7	2.86114	0.260193	10.9962	3.98366e-28	4.53436e-26
AT1G13480	521.666	2.25681	0.205323	10.9915	4.19923e-28	4.75584e-26
AT4G23170	245.997	2.51695	0.229001	10.991	4.22096e-28	4.75666e-26
AT3G57460	166.675	3.49351	0.319979	10.9179	9.46448e-28	1.06129e-25
AT4G35110	786.898	2.32721	0.213577	10.8964	1.19973e-27	1.33868e-25
AT5G48570	1982.25	2.80868	0.257799	10.8948	1.22005e-27	1.35467e-25
AT4G23010	1894.3	1.87564	0.172173	10.8939	1.23237e-27	1.36167e-25
AT4G37900	524.203	2.15147	0.19751	10.893	1.2452e-27	1.36917e-25
AT1G32960	168.99	3.21293	0.29684	10.8238	2.65504e-27	2.90528e-25
AT4G21680	874.989	3.00465	0.278303	10.7963	3.58294e-27	3.90179e-25
AT2G30870	16247.3	1.85852	0.172473	10.7757	4.48394e-27	4.8596e-25
AT1G13110	4657.9	1.54416	0.143432	10.7658	4.99195e-27	5.38441e-25
AT3G46230	395.207	3.16161	0.293762	10.7625	5.17667e-27	5.55719e-25
AT3G54640	3205.1	2.04237	0.190186	10.7388	6.6925e-27	7.15056e-25
AT4G37370	2020.95	2.71963	0.254534	10.6847	1.20011e-26	1.27623e-24
AT5G56960	126.444	3.57165	0.334348	10.6824	1.22991e-26	1.30181e-24
AT3G02240	239.476	2.66604	0.249819	10.6719	1.37834e-26	1.45213e-24
AT5G01100	430.403	2.55425	0.240043	10.6408	1.92424e-26	2.01787e-24
AT3G13950	194.379	2.8255	0.266417	10.6056	2.80745e-26	2.93049e-24
AT4G12400	1965.25	2.5255	0.238522	10.5881	3.38235e-26	3.51439e-24
AT3G05360	775.212	2.39691	0.226853	10.5659	4.28695e-26	4.43396e-24
AT5G48530	959.355	2.62184	0.248472	10.5519	4.98023e-26	5.1276e-24
AT4G05020	1215.74	2.17665	0.206706	10.5301	6.2736e-26	6.43002e-24
AT2G20560	604.228	2.56701	0.244019	10.5197	7.00922e-26	7.15161e-24
AT1G33600	2840.73	1.6647	0.158541	10.5001	8.62849e-26	8.7643e-24
AT1G62300	1856.2	2.10107	0.201652	10.4193	2.02485e-25	2.04754e-23
AT5G48410	171.503	2.59749	0.249432	10.4136	2.1489e-25	2.16332e-23
AT2G04400	2401.44	1.83769	0.176638	10.4037	2.38486e-25	2.39024e-23
AT4G13420	194.462	2.52376	0.242921	10.3892	2.77642e-25	2.77043e-23
AT1G27020	3478.03	1.9169	0.184845	10.3703	3.38515e-25	3.36302e-23
AT3G46280	7013.26	2.54888	0.245956	10.3631	3.6479e-25	3.60824e-23
AT4G18430	253.39	2.62773	0.253678	10.3585	3.82799e-25	3.7699e-23
AT2G13790	1382.66	1.91251	0.184895	10.3438	4.46688e-25	4.38005e-23
AT3G28940	4423.86	1.37387	0.132917	10.3363	4.82733e-25	4.71309e-23
AT1G80820	397.826	2.35648	0.2287	10.3038	6.77154e-25	6.58292e-23
AT5G61560	1291.22	2.25784	0.21933	10.2943	7.47923e-25	7.23983e-23
AT4G23210	216.199	2.29229	0.223343	10.2635	1.02878e-24	9.91612e-23
AT5G39020	405.423	1.99832	0.194916	10.2522	1.15647e-24	1.10997e-22
AT4G21120	594.198	2.35965	0.230359	10.2433	1.26772e-24	1.2116e-22
AT4G25350	164.358	2.55695	0.249744	10.2383	1.33597e-24	1.27147e-22
AT4G39270	712.541	1.58457	0.154883	10.2308	1.44364e-24	1.3682e-22
AT2G39530	534.493	2.01713	0.19741	10.218	1.6473e-24	1.5547e-22
AT5G62150	170.899	2.48312	0.243068	10.2157	1.6864e-24	1.585e-22
AT2G36770	560.562	2.60411	0.255059	10.2099	1.79138e-24	1.67672e-22
AT1G01560	169.491	3.12215	0.306058	10.2012	1.95843e-24	1.82553e-22
AT3G57280	1545.54	1.65877	0.163666	10.1351	3.86006e-24	3.58337e-22
AT3G09440	12194.1	2.06479	0.204024	10.1203	4.4893e-24	4.1505e-22
AT3G05660	363.152	2.24297	0.221682	10.118	4.59904e-24	4.23466e-22
AT5G64660	467.665	1.95818	0.193792	10.1046	5.2727e-24	4.8353e-22
AT3G22060	4133.24	2.11086	0.209021	10.0988	5.59289e-24	5.10825e-22
AT2G27389	247.087	2.33826	0.232324	10.0647	7.91479e-24	7.19991e-22
AT4G23130	98.0858	2.69974	0.268495	10.0551	8.72713e-24	7.90713e-22
AT1G71400	620.209	1.64632	0.163741	10.0544	8.7823e-24	7.92541e-22
AT4G19370	357.814	2.16708	0.215744	10.0447	9.69399e-24	8.71344e-22
AT5G57010	173.962	2.65328	0.264216	10.0421	9.95521e-24	8.91287e-22
AT3G21630	1840.85	1.8048	0.179767	10.0396	1.0205e-23	9.10054e-22
AT1G66465	61.5167	3.32634	0.332332	10.0091	1.3901e-23	1.23479e-21
AT5G40780	2299.17	2.13843	0.213827	10.0007	1.51283e-23	1.33856e-21
AT1G61370	508.199	1.98249	0.198381	9.99336	1.62957e-23	1.43624e-21
AT5G37490	82.0107	3.28497	0.328821	9.99016	1.68309e-23	1.47766e-21
AT5G41750	708.737	2.25467	0.225757	9.98716	1.73485e-23	1.51722e-21
AT1G76070	765.537	2.24867	0.225283	9.9815	1.83666e-23	1.60008e-21
AT5G54165	105.924	2.96357	0.296923	9.98093	1.84722e-23	1.60312e-21
AT1G30757	168.461	2.50474	0.251125	9.97407	1.97949e-23	1.71135e-21
AT5G51440	763.837	2.70638	0.272082	9.94695	2.60033e-23	2.23955e-21
AT3G09350	2061.55	2.26425	0.228232	9.92079	3.38063e-23	2.90056e-21
AT2G34500	613.751	2.64338	0.266538	9.91745	3.49578e-23	2.98803e-21
AT1G07620	272.905	2.18201	0.220619	9.89038	4.58264e-23	3.9023e-21
AT2G42060	258.986	2.14892	0.217394	9.88492	4.83969e-23	4.10576e-21
AT3G21305	66.7201	3.16347	0.320348	9.8751	5.33803e-23	4.51164e-21
AT4G15975	103.762	2.71097	0.274587	9.87292	5.45506e-23	4.5934e-21
AT5G25450	147.093	2.69513	0.273037	9.87095	5.56368e-23	4.66751e-21
AT1G47890	93.0556	3.29074	0.334707	9.8317	8.22187e-23	6.87209e-21
AT5G11140	62.7659	3.17327	0.322863	9.82854	8.48389e-23	7.06503e-21
AT4G10530	55.9758	3.22037	0.328029	9.81734	9.48169e-23	7.86702e-21
AT1G32350	158.006	2.98431	0.304255	9.80858	1.03415e-22	8.5491e-21
AT2G15480	6743.86	2.35397	0.240063	9.80563	1.06478e-22	8.73851e-21
AT5G03630	10313.7	1.95434	0.199308	9.80566	1.06447e-22	8.73851e-21
AT2G25735	652.364	1.86299	0.190058	9.80224	1.10119e-22	9.00468e-21
AT1G78000	2059.89	1.52117	0.15539	9.7894	1.25042e-22	1.01882e-20
AT3G02800	274.527	2.56731	0.263082	9.75857	1.69529e-22	1.37634e-20
AT1G18390	1158.58	1.92569	0.197393	9.7556	1.74565e-22	1.41217e-20
AT1G14640	620.388	2.22069	0.22796	9.74157	2.00435e-22	1.61568e-20
AT5G45000	136.344	2.61038	0.268533	9.72087	2.45663e-22	1.97323e-20
AT3G44830	73.0814	3.29814	0.339797	9.7062	2.83713e-22	2.27081e-20
AT3G50480	4332.85	2.2965	0.237767	9.6586	4.51986e-22	3.60491e-20
AT1G59950	58.9961	3.20283	0.332345	9.63705	5.5765e-22	4.43205e-20
AT4G02330	357.725	1.86966	0.194111	9.63188	5.86443e-22	4.64459e-20
AT4G12500	155.551	2.78882	0.290215	9.60948	7.29167e-22	5.75483e-20
AT2G30770	56.845	3.21954	0.335148	9.60633	7.51832e-22	5.9131e-20
AT5G26340	7641.57	2.42396	0.2524	9.60365	7.71646e-22	6.04795e-20
AT5G64510	271.07	2.53798	0.265437	9.56152	1.16044e-21	9.06388e-20
AT1G15415	186.966	2.5337	0.26557	9.54062	1.41982e-21	1.10517e-19
AT5G44820	151.993	2.18289	0.228854	9.53835	1.45121e-21	1.12573e-19
AT2G29350	179.954	2.66139	0.279107	9.53538	1.49334e-21	1.15446e-19
AT2G22880	773.522	2.56723	0.270332	9.49656	2.16939e-21	1.67139e-19
AT4G26910	2473.93	1.5555	0.163945	9.48796	2.35599e-21	1.809e-19
AT2G36690	974.569	2.57919	0.27194	9.48441	2.43757e-21	1.85904e-19
AT1G16160	146.265	2.27601	0.240026	9.48232	2.48689e-21	1.89029e-19
AT5G39580	4319.04	2.38431	0.25192	9.46456	2.94801e-21	2.23329e-19
AT1G67270	64.2506	3.06608	0.324002	9.46317	2.98752e-21	2.25568e-19
AT1G71697	1777.76	1.80819	0.191088	9.46261	3.00338e-21	2.26012e-19
AT4G15417	120.775	2.64886	0.279946	9.46206	3.01928e-21	2.26456e-19
AT4G24350	2934.84	1.39457	0.14752	9.45344	3.27887e-21	2.45115e-19
AT5G47730	1196.82	1.90902	0.202245	9.43913	3.75904e-21	2.80086e-19
AT2G34930	437.106	2.05277	0.217828	9.42378	4.35145e-21	3.23163e-19
AT1G55450	4971.7	2.00979	0.213503	9.41339	4.80391e-21	3.55599e-19
AT5G27760	3221.88	1.87001	0.199262	9.38467	6.31126e-21	4.65656e-19
AT2G43590	1032.68	2.10303	0.224112	9.38384	6.36105e-21	4.67806e-19
AT4G36500	1515.23	1.56301	0.166571	9.38342	6.38687e-21	4.68185e-19
AT3G25250	220.869	2.21635	0.236345	9.37761	6.74847e-21	4.9151e-19
AT4G39890	267.755	1.971	0.210507	9.36314	7.74044e-21	5.61951e-19
AT3G53150	180.372	2.24349	0.239812	9.35518	8.34595e-21	6.03975e-19
AT5G44070	2757.28	1.98542	0.212733	9.33293	1.02982e-20	7.42881e-19
AT4G22690	4546.07	1.28497	0.137773	9.32675	1.09166e-20	7.8499e-19
AT5G05340	74.9909	2.90857	0.312069	9.32027	1.1605e-20	8.31849e-19
AT5G50200	1325.89	1.96437	0.21094	9.31244	1.24924e-20	8.92635e-19
AT5G54810	10581.7	1.87294	0.201725	9.28467	1.62216e-20	1.15546e-18
AT1G65390	931.595	1.96009	0.211354	9.27396	1.79366e-20	1.27361e-18
AT1G05300	400.558	2.01515	0.217359	9.27107	1.84287e-20	1.30446e-18
AT4G11521	166.521	2.21582	0.239331	9.2584	2.07528e-20	1.4644e-18
AT1G17180	403.365	2.25307	0.243449	9.25478	2.14677e-20	1.51014e-18
AT2G23770	577.015	1.7493	0.189201	9.24575	2.33602e-20	1.63818e-18
AT4G26120	218.809	2.04719	0.221496	9.24258	2.4063e-20	1.68226e-18
AT1G30620	614.246	1.66875	0.180618	9.23911	2.48561e-20	1.73235e-18
AT4G25030	4505.53	1.499	0.162548	9.2219	2.91891e-20	2.02811e-18
AT3G51450	714.148	2.45173	0.265941	9.21909	2.99639e-20	2.07557e-18
AT1G56140	2245.97	1.7522	0.190522	9.19682	3.68699e-20	2.54616e-18
AT3G23550	4555.26	2.04066	0.222257	9.18155	4.24934e-20	2.92559e-18
AT2G32680	61.8727	2.87899	0.313679	9.17814	4.38617e-20	3.01064e-18
AT5G44990	60.5725	3.0616	0.334066	9.16466	4.97037e-20	3.40132e-18
AT5G16170	227.812	2.01772	0.220192	9.16345	5.02642e-20	3.42932e-18
AT1G64710	1127.32	1.74514	0.190569	9.15749	5.31185e-20	3.61317e-18
AT5G18470	421.608	1.9013	0.207813	9.14911	5.74072e-20	3.8932e-18
AT4G12120	460.983	1.82898	0.200297	9.13137	6.76398e-20	4.57346e-18
AT3G20510	946.158	1.41332	0.154866	9.12608	7.10263e-20	4.78814e-18
AT2G31230	571.388	1.58767	0.174264	9.1107	8.18546e-20	5.50174e-18
AT4G19460	226.296	2.22075	0.244326	9.08927	9.9708e-20	6.68191e-18
AT4G31550	1941.79	1.78222	0.196461	9.07164	1.17241e-19	7.83371e-18
AT5G25920	54.5506	3.14426	0.347023	9.06068	1.29645e-19	8.637e-18
AT5G28646	58.2921	2.94985	0.325837	9.05315	1.38905e-19	9.22682e-18
AT1G61420	414.146	1.85574	0.205006	9.05213	1.40206e-19	9.28596e-18
AT3G13910	613.506	1.75455	0.194168	9.03628	1.6209e-19	1.07041e-17
AT2G44790	4476.96	1.30067	0.144234	9.01782	1.91872e-19	1.2634e-17
AT1G61800	252.566	2.67154	0.297115	8.99161	2.43639e-19	1.59962e-17
AT5G27420	1119.75	1.98795	0.221675	8.96789	3.02257e-19	1.97874e-17
AT5G67450	236.325	2.27862	0.254382	8.95747	3.32207e-19	2.16853e-17
AT4G23700	1082.69	1.8751	0.209396	8.9548	3.40363e-19	2.21539e-17
AT2G32240	13593	2.0581	0.230161	8.94203	3.82097e-19	2.47991e-17
AT4G35630	3172.63	1.7819	0.19961	8.92693	4.37977e-19	2.83446e-17
AT1G74080	98.1368	2.77975	0.311511	8.92345	4.51967e-19	2.91667e-17
AT4G14400	1546.01	1.55556	0.174642	8.90714	5.23667e-19	3.36977e-17
AT2G47140	467.935	2.02733	0.228074	8.88889	6.17247e-19	3.96069e-17
AT5G33290	602.172	1.7497	0.196978	8.88273	6.52368e-19	4.17423e-17
AT1G17860	2498.91	1.60559	0.181113	8.86512	7.64199e-19	4.87602e-17
AT3G13790	4171.24	1.63777	0.184757	8.86445	7.68828e-19	4.89178e-17
AT2G17720	2155.32	1.30112	0.146829	8.86144	7.89886e-19	5.01168e-17
AT4G28420	44.4443	3.00379	0.339143	8.85699	8.22027e-19	5.20104e-17
AT2G39210	2488.5	1.91266	0.21622	8.84591	9.07887e-19	5.72829e-17
AT1G03220	9257.76	1.751	0.19797	8.84479	9.1703e-19	5.7699e-17
AT1G56250	219.283	2.67932	0.303334	8.8329	1.01997e-18	6.39979e-17
AT2G15760	134.012	2.2821	0.259401	8.79758	1.39797e-18	8.74734e-17
AT2G15490	2750	2.3085	0.263139	8.77295	1.74043e-18	1.08602e-16
AT4G05390	1874.27	1.77333	0.202334	8.76439	1.87799e-18	1.16864e-16
AT4G14450	51.4779	3.00243	0.343302	8.74573	2.21579e-18	1.37506e-16
AT2G43000	80.0442	2.92196	0.334468	8.73616	2.41178e-18	1.4926e-16
AT1G51270	1085.55	1.37445	0.157399	8.73228	2.4958e-18	1.54039e-16
AT1G19380	1502.12	1.82459	0.209198	8.72186	2.73672e-18	1.68449e-16
AT3G19260	696.974	1.78708	0.205424	8.69945	3.33494e-18	2.04715e-16
AT5G12340	249.127	1.97287	0.226944	8.69319	3.52415e-18	2.15744e-16
AT1G26250	1974.46	1.17901	0.136098	8.66292	4.59836e-18	2.80748e-16
AT1G64170	511.889	1.98328	0.229365	8.64681	5.29579e-18	3.2246e-16
AT5G49520	361.972	1.82252	0.210991	8.63791	5.72529e-18	3.47677e-16
AT3G21700	366.171	1.63272	0.189451	8.61816	6.80383e-18	4.11313e-16
AT4G24920	3143.68	1.38577	0.160798	8.61806	6.80952e-18	4.11313e-16
AT5G05300	62.118	2.66226	0.309284	8.60781	7.44691e-18	4.48617e-16
AT2G24180	2179.17	1.1754	0.136744	8.59561	8.28212e-18	4.97608e-16
AT1G59865	35.0738	3.02747	0.352243	8.59484	8.33777e-18	4.99627e-16
AT1G34750	569.379	1.44685	0.168458	8.58879	8.78896e-18	5.25274e-16
AT1G79710	1230.98	1.65673	0.193481	8.56274	1.10212e-17	6.55227e-16
AT2G23680	383.724	1.92422	0.224754	8.56143	1.11474e-17	6.60996e-16
AT2G28570	647.162	1.5952	0.186403	8.55782	1.15026e-17	6.80275e-16
AT4G39230	362.619	1.67516	0.19594	8.54932	1.23813e-17	7.30333e-16
AT1G13550	84.2901	2.40205	0.28108	8.5458	1.2765e-17	7.51014e-16
AT1G17147	225.574	1.9529	0.228596	8.54304	1.30735e-17	7.67168e-16
AT2G39400	3857.45	1.83513	0.215095	8.53172	1.44192e-17	8.43949e-16
AT5G28630	376.989	1.68817	0.198117	8.52108	1.58072e-17	9.22806e-16
AT1G01480	130.237	2.3936	0.281827	8.49315	2.01111e-17	1.17105e-15
AT4G01010	388.738	1.79414	0.21173	8.47371	2.377e-17	1.38055e-15
AT5G44390	234.268	1.77802	0.209957	8.4685	2.48581e-17	1.44005e-15
AT2G16900	963.18	1.38279	0.163322	8.46661	2.52632e-17	1.45979e-15
AT1G14370	692.643	1.74096	0.205646	8.46584	2.54323e-17	1.46582e-15
AT4G23260	1314.94	1.25548	0.148381	8.4612	2.6465e-17	1.52147e-15
AT2G29100	47.3447	2.90449	0.343836	8.4473	2.98106e-17	1.708e-15
AT2G37940	2477.73	1.59108	0.188358	8.44711	2.98604e-17	1.708e-15
AT3G04220	150.534	2.29354	0.271681	8.44203	3.11863e-17	1.77488e-15
AT1G10990	244.611	1.67553	0.198471	8.44217	3.11498e-17	1.77488e-15
AT5G60280	218.138	1.95226	0.231409	8.43642	3.27216e-17	1.85759e-15
AT1G25390	1180.87	1.53392	0.181859	8.43465	3.32182e-17	1.88106e-15
AT2G17705	555.566	1.55204	0.184259	8.42315	3.6648e-17	2.07011e-15
AT5G24090	171.421	1.88156	0.223418	8.42168	3.71111e-17	2.09105e-15
AT1G32940	718.248	2.00206	0.237846	8.41743	3.84831e-17	2.16298e-15
AT4G18880	840.381	1.64816	0.196022	8.40805	4.16867e-17	2.33724e-15
AT3G24500	608.78	2.04062	0.242752	8.4062	4.23522e-17	2.36869e-15
AT3G59660	2072.25	1.27675	0.151938	8.40312	4.34775e-17	2.42564e-15
AT1G05670	629.232	1.7916	0.21387	8.37707	5.42604e-17	3.01979e-15
AT2G31345	36.5179	2.96368	0.354082	8.37004	5.76e-17	3.19779e-15
AT5G05730	4138.83	1.89768	0.226999	8.35988	6.27844e-17	3.47709e-15
AT3G47480	192.926	2.07717	0.249783	8.31588	9.10763e-17	5.03163e-15
AT4G36990	2258.49	1.54625	0.186029	8.31187	9.42062e-17	5.19189e-15
AT5G20480	605.082	1.522	0.183227	8.30662	9.84644e-17	5.41339e-15
AT4G38560	76.8377	2.44737	0.295241	8.28938	1.13842e-16	6.24367e-15
AT5G10520	455.601	1.51224	0.182921	8.26719	1.37157e-16	7.50422e-15
AT1G74590	178.744	2.12035	0.25649	8.26678	1.3762e-16	7.51142e-15
AT3G48890	1908.24	1.15084	0.13928	8.26281	1.42279e-16	7.74703e-15
AT2G37710	2088.07	1.49921	0.182145	8.23085	1.8589e-16	1.00973e-14
AT5G13080	319.253	2.26321	0.275013	8.22944	1.88085e-16	1.01922e-14
AT1G68690	560.426	1.67517	0.203931	8.2144	2.13226e-16	1.15269e-14
AT1G27720	157.976	2.21268	0.26944	8.21215	2.17266e-16	1.16896e-14
AT5G51060	917.121	2.20215	0.26815	8.21237	2.1687e-16	1.16896e-14
AT4G18253	107.886	2.33428	0.284508	8.20463	2.31305e-16	1.24154e-14
AT4G13920	93.5825	2.20269	0.268556	8.20198	2.36468e-16	1.26625e-14
AT5G36907	79.7624	2.74103	0.334435	8.19601	2.48506e-16	1.32757e-14
AT4G20460	316.134	1.45779	0.177903	8.19432	2.52011e-16	1.34313e-14
AT4G01250	1060.76	1.58674	0.193901	8.18324	2.76307e-16	1.46916e-14
AT2G41380	1188.86	1.82509	0.223262	8.17466	2.96707e-16	1.57394e-14
AT3G28580	158.621	2.05792	0.251799	8.17287	3.01129e-16	1.59366e-14
AT1G03370	2164.61	1.5579	0.190844	8.16321	3.26232e-16	1.72249e-14
AT3G07390	1977.28	1.69155	0.207369	8.1572	3.42893e-16	1.80625e-14
AT3G27950	164.346	1.78744	0.219247	8.15266	3.56015e-16	1.87102e-14
AT5G11970	1356.96	1.65483	0.203011	8.15143	3.59637e-16	1.88568e-14
AT2G29470	60.2683	2.79932	0.343779	8.14281	3.86205e-16	2.02031e-14
AT2G20562	185.146	1.83891	0.225925	8.13949	3.96931e-16	2.07163e-14
AT5G52450	905.7	1.29422	0.159158	8.13164	4.23523e-16	2.20534e-14
AT4G25070	404.252	1.57153	0.193449	8.12373	4.52077e-16	2.34862e-14
AT5G18480	2210.23	1.36052	0.167514	8.12182	4.59233e-16	2.38034e-14
AT1G59870	43405.6	1.78471	0.219799	8.11974	4.67172e-16	2.41596e-14
AT1G24140	126.079	2.2492	0.277479	8.10584	5.23818e-16	2.70273e-14
AT1G76970	579.347	1.63333	0.201629	8.10068	5.4655e-16	2.81361e-14
AT3G52400	2371.21	1.43066	0.176671	8.09785	5.59378e-16	2.87312e-14
AT3G16330	150.193	2.01312	0.249221	8.07763	6.6037e-16	3.38417e-14
AT1G02400	625.395	1.99835	0.247433	8.07632	6.67482e-16	3.4129e-14
AT5G54710	1939.87	1.78216	0.220863	8.06908	7.08316e-16	3.61353e-14
AT4G28460	55.2241	2.6687	0.330959	8.06355	7.41118e-16	3.77238e-14
AT4G27970	153.344	1.71936	0.213323	8.05986	7.63815e-16	3.87919e-14
AT2G28210	825.685	2.8702	0.356497	8.05112	8.20384e-16	4.15716e-14
AT3G56710	684.514	2.11821	0.2633	8.04483	8.6362e-16	4.36648e-14
AT1G11925	31.0498	2.86471	0.356281	8.04058	8.9414e-16	4.5007e-14
AT2G42360	170.996	2.3975	0.29817	8.04071	8.93216e-16	4.5007e-14
AT1G06983	72.3106	2.52815	0.314859	8.02946	9.79058e-16	4.91721e-14
AT3G50900	288.819	1.96694	0.245148	8.02348	1.0279e-15	5.15112e-14
AT1G69730	1355.39	1.06195	0.132397	8.02096	1.04923e-15	5.24639e-14
AT4G11850	2740.86	1.63833	0.20427	8.02039	1.05412e-15	5.25921e-14
AT4G19880	7297.03	1.50406	0.187561	8.01902	1.06592e-15	5.30642e-14
AT5G67310	69.2324	2.51059	0.313105	8.01838	1.07145e-15	5.32222e-14
AT3G04110	627.245	1.43778	0.179333	8.01739	1.08012e-15	5.35358e-14
AT1G76600	2337.86	1.83778	0.229334	8.01357	1.11423e-15	5.51058e-14
AT3G55470	1055.92	1.60706	0.200573	8.01235	1.12534e-15	5.5534e-14
AT3G57630	585.105	1.43382	0.179147	8.00358	1.20858e-15	5.95121e-14
AT2G29460	1614.76	2.67952	0.334894	8.00111	1.23307e-15	6.04549e-14
AT3G29034	624.622	1.6308	0.204014	7.99355	1.31106e-15	6.414e-14
AT1G47510	115.66	2.31235	0.289396	7.99024	1.34675e-15	6.56025e-14
AT1G67920	155.31	2.21918	0.277733	7.99034	1.3457e-15	6.56025e-14
AT2G30490	8980.58	1.03681	0.129764	7.98996	1.34988e-15	6.56139e-14
AT3G28850	314.864	1.76149	0.220709	7.98105	1.45095e-15	7.03757e-14
AT5G28830	677.785	1.54611	0.193919	7.97298	1.54893e-15	7.49674e-14
AT1G25370	341.048	1.90045	0.238401	7.97167	1.5655e-15	7.56079e-14
AT5G44568	190.483	2.32717	0.292113	7.9667	1.62973e-15	7.85428e-14
AT1G49030	191.081	1.73471	0.217849	7.9629	1.68047e-15	8.0816e-14
AT1G07400	771.486	2.69559	0.339023	7.95108	1.84898e-15	8.87317e-14
AT2G37040	8375.58	1.44821	0.18215	7.95064	1.85554e-15	8.88578e-14
AT1G07630	1262.59	1.50632	0.189535	7.94748	1.90338e-15	9.09566e-14
AT4G04220	135.01	1.94453	0.245009	7.93659	2.07816e-15	9.90996e-14
AT3G09830	920.894	1.65254	0.208392	7.92995	2.19234e-15	1.04325e-13
AT1G27330	1268.07	1.45267	0.183206	7.92917	2.20612e-15	1.04761e-13
AT1G61430	674.442	1.31521	0.166016	7.92214	2.33449e-15	1.10625e-13
AT1G67810	1302.41	2.13533	0.27007	7.90657	2.6457e-15	1.2511e-13
AT5G61010	1435.19	1.32362	0.167581	7.89835	2.82624e-15	1.33369e-13
AT2G36210	52.3745	2.49828	0.316818	7.88555	3.13164e-15	1.47473e-13
AT1G56060	73.7999	2.58385	0.327687	7.88513	3.14197e-15	1.47653e-13
AT5G59540	3876.43	1.37295	0.174379	7.8734	3.45139e-15	1.61524e-13
AT5G59680	565.944	1.27793	0.162809	7.84924	4.18564e-15	1.95482e-13
AT5G47850	47.4599	2.70216	0.344576	7.84199	4.43455e-15	2.06681e-13
AT3G07090	1087.92	1.53275	0.195507	7.83988	4.50988e-15	2.0976e-13
AT3G16525	123.662	2.64282	0.337239	7.83665	4.62725e-15	2.14778e-13
AT1G36640	75.6513	2.27933	0.290926	7.83471	4.69915e-15	2.17669e-13
AT5G42380	119.019	2.47751	0.316667	7.82371	5.12893e-15	2.37092e-13
AT1G66600	83.2545	2.24287	0.28669	7.82331	5.14514e-15	2.37357e-13
AT1G01340	667.349	1.34356	0.171834	7.81892	5.32777e-15	2.45283e-13
AT5G20050	2147.06	1.53326	0.196252	7.81273	5.59603e-15	2.57111e-13
AT1G04370	29.7467	2.71203	0.347323	7.80838	5.79271e-15	2.65609e-13
AT5G19230	2667.25	1.69302	0.217269	7.79226	6.58192e-15	3.01186e-13
AT3G26210	953.569	1.61847	0.207726	7.79141	6.62671e-15	3.02624e-13
AT2G17120	762.353	1.51628	0.194673	7.78885	6.76223e-15	3.08192e-13
AT4G14370	404.155	2.04535	0.262792	7.78314	7.07489e-15	3.21794e-13
AT3G45060	39.2402	2.80052	0.360038	7.77839	7.34514e-15	3.33417e-13
AT2G38290	2017.48	1.61448	0.207594	7.77713	7.41886e-15	3.36089e-13
AT4G36640	586.992	1.37926	0.177718	7.76092	8.43178e-15	3.81214e-13
AT1G80840	2096.45	1.67966	0.216789	7.74792	9.34095e-15	4.21478e-13
AT5G05410	817.329	1.96181	0.254533	7.70749	1.28315e-14	5.77825e-13
AT3G53180	4210.5	1.61254	0.209264	7.70577	1.30058e-14	5.84513e-13
AT2G47190	53.3598	2.3701	0.308345	7.68653	1.51176e-14	6.78076e-13
AT1G11100	215.314	1.8705	0.24341	7.68455	1.53532e-14	6.87282e-13
AT4G22030	35.2059	2.6857	0.35005	7.67233	1.68899e-14	7.53095e-13
AT5G39000	82.7587	2.35518	0.307029	7.67088	1.70814e-14	7.6014e-13
AT3G43250	34.2642	2.68754	0.350727	7.66277	1.81958e-14	8.08144e-13
AT3G18830	2517.08	1.46174	0.190823	7.66019	1.85663e-14	8.22986e-13
AT5G44480	450.949	1.46391	0.191389	7.64887	2.0276e-14	8.97014e-13
AT1G66090	464.134	2.0222	0.264455	7.64669	2.06214e-14	9.10519e-13
AT5G51830	5222.53	1.84483	0.24138	7.64282	2.1252e-14	9.36537e-13
AT4G04700	581.467	1.56576	0.204909	7.64123	2.15149e-14	9.46281e-13
AT1G76930	9753.63	1.41661	0.1855	7.63671	2.22841e-14	9.78212e-13
AT5G22250	391.744	1.63857	0.214728	7.6309	2.33121e-14	1.02136e-12
AT5G53110	222.788	1.78964	0.234633	7.62742	2.395e-14	1.04728e-12
AT4G24310	205.623	1.59675	0.209507	7.62145	2.50836e-14	1.09474e-12
AT2G44490	7721.45	1.37818	0.18086	7.62012	2.53442e-14	1.10398e-12
AT1G70530	2311.97	1.42678	0.187457	7.61123	2.71503e-14	1.18039e-12
AT3G21230	423.214	1.63846	0.215955	7.58706	3.2725e-14	1.42003e-12
AT5G66790	303.962	1.67214	0.220582	7.58058	3.44024e-14	1.48996e-12
AT4G36030	435.655	1.38408	0.182726	7.57462	3.60167e-14	1.5569e-12
AT5G42010	371.051	1.58888	0.209865	7.57095	3.70504e-14	1.59853e-12
AT4G39580	151.547	1.80349	0.238235	7.57022	3.72596e-14	1.6045e-12
AT4G18950	4840.52	1.76755	0.233768	7.5611	3.99687e-14	1.7179e-12
AT1G64940	164.896	2.13568	0.282658	7.5557	4.16629e-14	1.78732e-12
AT4G17615	784.383	1.8201	0.24105	7.5507	4.32911e-14	1.85366e-12
AT1G18210	2208.81	1.27233	0.168528	7.54968	4.36333e-14	1.86479e-12
AT5G55050	293.848	1.61866	0.214791	7.53597	4.84701e-14	2.0676e-12
AT1G24150	591.706	1.30061	0.172885	7.52298	5.35435e-14	2.27972e-12
AT4G12490	316.372	2.10181	0.279868	7.51002	5.91167e-14	2.51229e-12
AT3G50260	358.783	1.6303	0.217109	7.50916	5.95099e-14	2.52427e-12
AT1G79410	1885.81	1.39604	0.185932	7.50833	5.98863e-14	2.53549e-12
AT2G41170	354.649	1.40854	0.18765	7.5062	6.08669e-14	2.5722e-12
AT3G19660	379.75	1.62483	0.216567	7.50267	6.25297e-14	2.63754e-12
AT1G21250	596.816	1.33981	0.178646	7.49978	6.39258e-14	2.69142e-12
AT2G39660	1499	1.37599	0.183511	7.49816	6.47203e-14	2.71981e-12
AT3G11820	1979.9	1.38976	0.185482	7.4927	6.74731e-14	2.83025e-12
AT3G51340	216.314	1.73352	0.23143	7.49047	6.86248e-14	2.87324e-12
AT1G03230	2138.37	1.39023	0.185619	7.48969	6.90348e-14	2.88507e-12
AT1G73810	63.9688	2.28875	0.305909	7.48179	7.33164e-14	3.05836e-12
AT3G54040	1733.4	1.23195	0.164888	7.47143	7.93279e-14	3.30304e-12
AT3G14225	45.7088	2.48145	0.332443	7.46429	8.3751e-14	3.48081e-12
AT1G75270	2564.31	1.25148	0.167687	7.46321	8.44413e-14	3.50308e-12
AT4G25720	869.9	1.17126	0.157074	7.45674	8.86869e-14	3.67248e-12
AT3G48850	232.943	2.67598	0.359137	7.45113	9.25429e-14	3.82516e-12
AT5G67350	485.166	1.72613	0.231756	7.44803	9.47466e-14	3.90912e-12
AT4G01720	523.169	1.3461	0.181359	7.42228	1.15119e-13	4.73243e-12
AT1G15125	3623.35	1.53173	0.206381	7.42185	1.155e-13	4.73946e-12
AT2G20320	1121.19	1.518	0.204601	7.41931	1.17733e-13	4.82237e-12
AT1G60730	3100.79	1.75323	0.236473	7.41409	1.22459e-13	5.00688e-12
AT1G69750	653.157	1.4865	0.200509	7.41361	1.22905e-13	5.01606e-12
AT3G24090	238.298	1.68071	0.227754	7.3795	1.58888e-13	6.47298e-12
AT5G52750	285.067	1.91068	0.259035	7.37615	1.62934e-13	6.62589e-12
AT2G32210	144.629	1.82107	0.246917	7.37525	1.64039e-13	6.65885e-12
AT3G09940	1404.29	1.53989	0.208916	7.37087	1.69512e-13	6.86873e-12
AT5G48380	2108.19	1.28152	0.173938	7.36772	1.73576e-13	7.02084e-12
AT3G11402	126.759	1.7167	0.233035	7.36668	1.74926e-13	7.06285e-12
AT5G02780	168.428	2.36601	0.321272	7.36449	1.7782e-13	7.1669e-12
AT2G28890	1759.45	1.2972	0.176208	7.36173	1.81538e-13	7.30376e-12
AT2G02220	2105.69	1.3699	0.186183	7.35782	1.86932e-13	7.50744e-12
AT4G31500	6423.87	1.65209	0.224592	7.35595	1.89574e-13	7.60009e-12
AT5G04930	3424.01	1.24281	0.168963	7.3555	1.90213e-13	7.61222e-12
AT4G23270	2574.45	1.30746	0.17786	7.35106	1.9664e-13	7.85553e-12
AT5G43520	726.913	1.25537	0.170875	7.3467	2.03153e-13	8.10146e-12
AT1G67520	201.496	1.67689	0.228329	7.3442	2.06987e-13	8.23982e-12
AT1G51860	516.525	1.47256	0.200571	7.34183	2.10698e-13	8.37286e-12
AT1G35230	57.9621	2.4138	0.328921	7.33853	2.15945e-13	8.56631e-12
AT1G72280	152.343	1.67181	0.228224	7.32531	2.38342e-13	9.43827e-12
AT2G30550	856.863	1.36148	0.185869	7.32495	2.3899e-13	9.4474e-12
AT2G29110	38.8306	2.45008	0.335617	7.30022	2.87302e-13	1.13177e-11
AT3G47090	121.527	1.97315	0.270474	7.29516	2.98301e-13	1.17306e-11
AT5G24230	367.357	1.50339	0.206162	7.29229	3.04735e-13	1.19628e-11
AT5G14760	964.279	1.08566	0.148955	7.2885	3.1343e-13	1.22829e-11
AT4G02940	2625.64	1.43063	0.196451	7.28236	3.2802e-13	1.28103e-11
AT2G47650	2198.2	1.10572	0.151957	7.27657	3.42411e-13	1.33493e-11
AT5G59820	919.82	1.71322	0.235586	7.27215	3.5382e-13	1.37704e-11
AT5G17000	3596.02	1.62934	0.224155	7.26881	3.62661e-13	1.40903e-11
AT1G75830	37.0855	2.58842	0.356197	7.26682	3.68042e-13	1.42749e-11
AT1G78410	52.381	2.39648	0.329871	7.26491	3.73299e-13	1.4454e-11
AT5G57190	217.662	1.90841	0.262925	7.25839	3.91722e-13	1.51415e-11
AT1G30070	629.44	1.14932	0.158633	7.24515	4.31959e-13	1.66683e-11
AT1G61810	101.54	2.04534	0.282498	7.2402	4.48025e-13	1.72589e-11
AT1G74010	133.979	1.6973	0.234488	7.2383	4.54344e-13	1.74726e-11
AT4G21903	116.288	1.78796	0.247224	7.23214	4.75436e-13	1.82527e-11
AT2G31020	601.994	1.64509	0.227683	7.22538	4.99687e-13	1.91513e-11
AT1G51760	3640.58	1.80556	0.250237	7.2154	5.37752e-13	2.05754e-11
AT1G69520	265.23	1.39981	0.194025	7.21457	5.41051e-13	2.06667e-11
AT4G38550	6349.56	1.49832	0.207742	7.21241	5.49697e-13	2.09616e-11
AT5G06740	219.692	1.50338	0.208882	7.19728	6.14273e-13	2.33847e-11
AT4G31970	42.3476	2.38292	0.331511	7.18806	6.57178e-13	2.49761e-11
AT1G08940	873.701	1.65231	0.229955	7.18536	6.70314e-13	2.54326e-11
AT4G02520	16306.3	1.62119	0.22568	7.18358	6.79097e-13	2.57228e-11
AT1G71490	162.866	1.86524	0.260289	7.16606	7.71894e-13	2.91889e-11
AT2G20960	2637	1.2836	0.179144	7.16517	7.76923e-13	2.93301e-11
AT1G33610	487.362	1.32591	0.185158	7.16096	8.01161e-13	3.01948e-11
AT1G16110	443.523	1.42295	0.19894	7.15267	8.51088e-13	3.20232e-11
AT3G12040	149.174	1.64876	0.231105	7.13427	9.73038e-13	3.64905e-11
AT3G14200	500.774	1.3507	0.189358	7.13305	9.81661e-13	3.67531e-11
AT1G09913	100.518	2.04366	0.286564	7.13161	9.92013e-13	3.70794e-11
AT2G41835	441.033	1.73868	0.244162	7.12101	1.07136e-12	3.99792e-11
AT2G29990	434.556	1.38877	0.195188	7.11501	1.11901e-12	4.16886e-11
AT1G51913	31.8607	2.52898	0.355556	7.11276	1.13748e-12	4.23071e-11
AT1G11200	572.284	1.20888	0.169991	7.11147	1.14817e-12	4.26348e-11
AT5G61210	2671.4	1.07933	0.151792	7.11056	1.15571e-12	4.28443e-11
AT5G42020	7693.22	1.454	0.204676	7.10391	1.21276e-12	4.48859e-11
AT3G57450	1382.02	1.26777	0.17865	7.09641	1.28037e-12	4.7311e-11
AT3G60540	118.61	2.25337	0.318114	7.08352	1.40537e-12	5.17612e-11
AT4G29050	234.074	1.46635	0.207103	7.0803	1.43847e-12	5.28942e-11
AT2G19590	465.495	1.49229	0.210805	7.07899	1.45207e-12	5.33077e-11
AT1G12210	345.731	1.34799	0.190453	7.07782	1.46437e-12	5.36722e-11
AT3G51330	956.721	1.31242	0.185598	7.07131	1.53481e-12	5.61631e-11
AT5G38940	1560.75	1.18074	0.167117	7.06534	1.60229e-12	5.85378e-11
AT5G60270	985.214	1.33933	0.189583	7.0646	1.61081e-12	5.87543e-11
AT2G43510	446.493	1.58906	0.22508	7.05998	1.6653e-12	6.06441e-11
AT5G39090	148.768	1.88797	0.267914	7.04692	1.82919e-12	6.65056e-11
AT4G37780	57.3795	2.13014	0.302412	7.04383	1.87028e-12	6.78907e-11
AT5G44585	745.07	1.61762	0.229682	7.04286	1.88332e-12	6.82545e-11
AT4G28390	559.547	1.32293	0.188009	7.03655	1.9706e-12	7.13035e-11
AT1G66480	648.977	1.49269	0.212168	7.0354	1.98692e-12	7.17794e-11
AT3G09020	304.465	1.35485	0.192644	7.03289	2.02293e-12	7.29641e-11
AT4G02410	1176.57	1.46656	0.20916	7.01168	2.35478e-12	8.47982e-11
AT3G13610	799.066	1.66256	0.237312	7.00579	2.45595e-12	8.83012e-11
AT1G68620	455.275	1.70957	0.244054	7.00487	2.4721e-12	8.87408e-11
AT1G14360	722.622	1.2789	0.182677	7.00089	2.54342e-12	9.11566e-11
AT1G63720	334.995	1.42192	0.203155	6.99919	2.57452e-12	9.21253e-11
AT5G57510	98.5928	2.20039	0.314626	6.99368	2.67766e-12	9.56652e-11
AT5G57035	782.982	1.26879	0.181476	6.99148	2.71999e-12	9.70242e-11
AT3G49540	28.7561	2.48782	0.356117	6.98598	2.82867e-12	1.00742e-10
AT4G28085	238.205	1.55485	0.222631	6.98396	2.86977e-12	1.02046e-10
AT5G37840	18.1137	2.50379	0.35853	6.98348	2.87958e-12	1.02234e-10
AT4G39640	1494.74	1.38112	0.197831	6.98132	2.92411e-12	1.03653e-10
AT5G44063	134.892	1.79053	0.256677	6.97578	3.0418e-12	1.07656e-10
AT4G25200	95.5913	2.29237	0.328716	6.9737	3.08713e-12	1.0909e-10
AT1G22280	1804.57	1.23697	0.177542	6.96722	3.23262e-12	1.14053e-10
AT2G39030	47.448	2.43684	0.350142	6.95958	3.41286e-12	1.20225e-10
AT1G15430	670.134	1.57913	0.226959	6.95777	3.457e-12	1.21591e-10
AT3G21351	271.871	1.798	0.25849	6.95579	3.50601e-12	1.23124e-10
AT3G51890	680.907	1.4383	0.20736	6.93624	4.02681e-12	1.40976e-10
AT5G54490	330.585	1.77112	0.255397	6.93479	4.06831e-12	1.42209e-10
AT4G30530	5430.33	1.47908	0.213303	6.93418	4.08584e-12	1.42602e-10
AT5G40990	26.1795	2.45773	0.354549	6.93201	4.14915e-12	1.44588e-10
AT3G22260	392.527	1.34738	0.194674	6.92124	4.47716e-12	1.55779e-10
AT2G37980	233.859	1.51506	0.218973	6.91892	4.5509e-12	1.58102e-10
AT5G19240	1472.66	1.24324	0.179744	6.91671	4.62259e-12	1.60347e-10
AT1G61380	2456.79	1.48927	0.215559	6.90886	4.88547e-12	1.69206e-10
AT2G40095	328.107	1.46234	0.212048	6.89629	5.33793e-12	1.84595e-10
AT4G30190	13229.4	1.0422	0.151254	6.89036	5.56532e-12	1.92165e-10
AT2G26560	6567.44	2.22446	0.323424	6.87784	6.0767e-12	2.09503e-10
AT5G61160	1241.65	2.43594	0.355141	6.85906	6.93135e-12	2.38605e-10
AT2G35730	91.3741	1.86352	0.271721	6.85822	6.9726e-12	2.39661e-10
AT2G45220	1568.7	1.81869	0.265295	6.85534	7.11407e-12	2.44153e-10
AT4G11280	1874.15	1.43544	0.209633	6.84738	7.52161e-12	2.57749e-10
AT3G48630	35.7947	2.44229	0.357149	6.83832	8.01297e-12	2.73758e-10
AT1G30370	159.36	1.98588	0.290401	6.8384	8.00844e-12	2.73758e-10
AT3G57380	84.9296	1.95189	0.285677	6.83251	8.34438e-12	2.84652e-10
AT2G27660	2941.86	2.23324	0.326959	6.83033	8.47197e-12	2.88569e-10
AT1G53390	1635.43	0.960312	0.140626	6.82885	8.55983e-12	2.91124e-10
AT1G70520	1153.77	1.25587	0.184003	6.82527	8.77601e-12	2.98029e-10
AT3G60415	356.784	1.63708	0.239913	6.82364	8.87601e-12	3.00974e-10
AT1G21100	1927.7	1.59675	0.234026	6.82297	8.91744e-12	3.01927e-10
AT1G35710	530.435	1.37261	0.201447	6.81373	9.50986e-12	3.21504e-10
AT4G39980	3883.65	1.17027	0.171921	6.807	9.96546e-12	3.36405e-10
AT4G20860	8209.85	1.69962	0.250009	6.79821	1.05928e-11	3.57049e-10
AT4G34131	2261.24	1.45929	0.214704	6.79678	1.06984e-11	3.60074e-10
AT4G38540	3190.78	1.65904	0.244315	6.79056	1.11698e-11	3.75382e-10
AT3G49120	3039.24	1.19927	0.176865	6.78072	1.19582e-11	4.01281e-10
AT1G12200	1031.43	1.22174	0.180247	6.77817	1.21711e-11	4.07822e-10
AT5G59530	179.263	1.81803	0.268555	6.76965	1.29092e-11	4.31916e-10
AT4G30340	756.77	1.19098	0.176319	6.75467	1.43158e-11	4.78271e-10
AT1G53540	439.208	2.36381	0.349984	6.75406	1.43766e-11	4.79595e-10
AT2G32250	1097.28	1.31715	0.195041	6.75319	1.44631e-11	4.81771e-10
AT5G46350	58.8513	2.08611	0.309081	6.7494	1.48458e-11	4.93067e-10
AT1G03740	2754.38	1.22404	0.181352	6.74954	1.4831e-11	4.93067e-10
AT2G22470	654.404	1.39821	0.207925	6.72459	1.76093e-11	5.83995e-10
AT1G07240	1101.33	1.27851	0.190201	6.72187	1.79402e-11	5.941e-10
AT5G45090	81.543	2.02177	0.300846	6.72028	1.81371e-11	5.99741e-10
AT5G14700	237.911	1.46028	0.217344	6.71872	1.83329e-11	6.05333e-10
AT5G12480	2931.43	1.15495	0.171956	6.71656	1.86062e-11	6.13463e-10
AT3G50910	1343.09	1.32372	0.197108	6.71572	1.87143e-11	6.16129e-10
AT5G22530	52.4538	2.20217	0.32806	6.7127	1.91055e-11	6.28098e-10
AT3G04720	2111.1	1.16055	0.173156	6.70232	2.05138e-11	6.73419e-10
AT5G15130	600.202	1.20702	0.180217	6.69759	2.11883e-11	6.94552e-10
AT3G10500	1456.96	1.2378	0.184822	6.69727	2.12347e-11	6.95068e-10
AT5G16960	692.851	1.59546	0.238279	6.69577	2.14543e-11	7.01243e-10
AT5G51465	41.3123	2.33037	0.348463	6.68756	2.26921e-11	7.40631e-10
AT1G65486	221.157	1.65858	0.248113	6.68478	2.31275e-11	7.53756e-10
AT1G74100	2829.98	1.45385	0.217965	6.6701	2.55624e-11	8.30722e-10
AT5G08790	5014.93	1.48417	0.222555	6.66879	2.57921e-11	8.36986e-10
AT5G14730	1192.11	1.28396	0.192662	6.66431	2.65907e-11	8.61666e-10
AT4G23470	3843.42	1.13939	0.171084	6.65984	2.74126e-11	8.87032e-10
AT1G21550	91.9891	1.78495	0.268135	6.6569	2.79656e-11	9.02349e-10
AT2G40340	368.499	1.7424	0.261743	6.65691	2.79652e-11	9.02349e-10
AT3G26680	1070	1.18988	0.178815	6.65422	2.84799e-11	9.17637e-10
AT5G45280	1005.48	1.05565	0.15866	6.65355	2.86101e-11	9.20522e-10
AT5G37670	63.1092	1.8285	0.274998	6.64916	2.94771e-11	9.47072e-10
AT1G14170	510.315	1.25853	0.189302	6.64828	2.96537e-11	9.51396e-10
AT4G13510	3676.52	1.03778	0.156151	6.64601	3.01145e-11	9.64815e-10
AT4G06746	921.293	1.73185	0.260633	6.64477	3.03694e-11	9.71608e-10
AT3G26910	1146.87	1.52068	0.228893	6.64364	3.06021e-11	9.7767e-10
AT4G34230	1836.43	1.38864	0.209038	6.64304	3.07282e-11	9.80316e-10
AT4G37640	2557.07	1.36511	0.205579	6.64029	3.1307e-11	9.97378e-10
AT4G23570	2401.54	1.32285	0.199428	6.63322	3.28443e-11	1.04488e-09
AT5G46080	212.531	1.52249	0.229651	6.62959	3.36622e-11	1.0694e-09
AT1G58590	164.78	1.477	0.222801	6.62922	3.37467e-11	1.07058e-09
AT1G21010	407.889	1.30373	0.197019	6.61727	3.65894e-11	1.15914e-09
AT2G47730	14675.7	1.3524	0.204467	6.61427	3.73382e-11	1.18121e-09
AT1G76980	328.808	1.25595	0.190002	6.61015	3.83921e-11	1.21286e-09
AT1G14200	551.55	1.58787	0.240526	6.60165	4.06594e-11	1.2827e-09
AT1G53990	143.29	1.66266	0.251904	6.60039	4.10086e-11	1.29191e-09
AT2G41880	827.961	1.25764	0.190855	6.58949	4.41327e-11	1.3884e-09
AT4G15236	67.8603	1.93435	0.294018	6.57903	4.73531e-11	1.48765e-09
AT5G47420	609.493	1.04228	0.158553	6.5737	4.9081e-11	1.5398e-09
AT1G15625	127.041	1.97319	0.30019	6.57314	4.92638e-11	1.54339e-09
AT4G08935	30.8763	2.23635	0.340574	6.5664	5.15447e-11	1.61262e-09
AT1G68390	61.1879	2.12492	0.324159	6.55518	5.55748e-11	1.73631e-09
AT2G41110	2117.16	1.06733	0.163054	6.54588	5.91474e-11	1.84538e-09
AT5G01732	34.4933	2.27025	0.347013	6.54227	6.05926e-11	1.88787e-09
AT1G13210	2731.06	1.44723	0.221364	6.53777	6.24436e-11	1.94287e-09
AT3G46110	203.079	1.44186	0.220887	6.52756	6.68499e-11	2.07143e-09
AT1G33612	62.2285	1.93997	0.297232	6.5268	6.71917e-11	2.07918e-09
AT1G51920	23.7733	2.33319	0.357835	6.5203	7.01649e-11	2.16822e-09
AT5G35320	544.271	1.11991	0.171773	6.5197	7.04481e-11	2.17401e-09
AT1G17745	1615.63	1.45802	0.223671	6.51859	7.09733e-11	2.18723e-09
AT3G53160	137.497	2.01853	0.309732	6.51702	7.17167e-11	2.20714e-09
AT1G15520	3767.45	2.33515	0.359301	6.49917	8.07659e-11	2.48226e-09
AT5G03380	5417.91	1.00134	0.154097	6.4981	8.13421e-11	2.49659e-09
AT2G46140	517.235	1.09715	0.168922	6.49501	8.3027e-11	2.54485e-09
AT2G32120	282.631	1.23788	0.190642	6.49319	8.4038e-11	2.57236e-09
AT4G18170	344.079	1.47998	0.228146	6.48697	8.75815e-11	2.67409e-09
AT4G00330	1403.13	0.959313	0.147884	6.48694	8.75975e-11	2.67409e-09
AT1G53430	3622.4	1.21819	0.187823	6.48582	8.82481e-11	2.69032e-09
AT5G09800	69.6337	1.8974	0.29262	6.4842	8.92061e-11	2.71587e-09
AT1G53980	24.6569	2.28405	0.352404	6.48133	9.09181e-11	2.76428e-09
AT3G12910	24.6099	2.31734	0.357859	6.47557	9.44561e-11	2.868e-09
AT1G28680	867.26	0.880816	0.136093	6.47215	9.66151e-11	2.92962e-09
AT2G30400	166.403	1.717	0.265336	6.47104	9.73288e-11	2.94732e-09
AT1G27350	1287.74	1.14345	0.176759	6.46899	9.86621e-11	2.98371e-09
AT1G54050	284.655	1.566	0.24211	6.46815	9.92108e-11	2.9963e-09
AT2G46495	69.1465	1.79963	0.278441	6.46326	1.02474e-10	3.09073e-09
AT1G27130	2768.52	1.07286	0.166334	6.45004	1.11822e-10	3.36372e-09
AT4G04490	71.8326	1.98471	0.307975	6.44438	1.16075e-10	3.48701e-09
AT1G74330	805.587	1.31989	0.204879	6.44227	1.17699e-10	3.53114e-09
AT5G66020	17.5644	2.30669	0.358198	6.43972	1.19692e-10	3.58618e-09
AT4G25670	2201.73	1.12867	0.175578	6.42833	1.29016e-10	3.86041e-09
AT2G47130	526.181	1.45683	0.226826	6.42269	1.33883e-10	4.00078e-09
AT5G12880	121.818	1.59543	0.248568	6.4185	1.37623e-10	4.10711e-09
AT2G01670	2388.93	0.926661	0.144437	6.41569	1.4019e-10	4.17821e-09
AT1G06840	1300.53	0.931293	0.145169	6.41525	1.40591e-10	4.18467e-09
AT1G18140	81.4442	1.75958	0.274376	6.41303	1.42657e-10	4.24059e-09
AT5G01830	560.702	1.51575	0.236388	6.4121	1.43531e-10	4.26098e-09
AT1G14040	617.448	1.25042	0.195089	6.40952	1.45977e-10	4.32791e-09
AT1G70170	126.395	1.55514	0.242685	6.40805	1.47394e-10	4.36421e-09
AT3G55740	569.092	1.21866	0.190309	6.4036	1.5176e-10	4.48222e-09
AT5G40760	1555.84	0.941271	0.146991	6.40358	1.51775e-10	4.48222e-09
AT1G07890	22323.5	0.930891	0.145422	6.40131	1.54047e-10	4.54337e-09
AT4G20835	96.5182	2.16937	0.33921	6.39536	1.60168e-10	4.71776e-09
AT2G29065	211.261	1.30697	0.204451	6.39258	1.63109e-10	4.79817e-09
AT4G36430	817.675	1.28439	0.200969	6.39097	1.64838e-10	4.84273e-09
AT4G23230	33.9536	2.15498	0.337335	6.38824	1.67805e-10	4.92351e-09
AT1G69900	429.301	1.4683	0.230037	6.38287	1.73802e-10	5.09286e-09
AT2G43120	459.933	1.34974	0.212006	6.36652	1.93371e-10	5.65898e-09
AT5G47120	2189.31	0.872893	0.137349	6.35528	2.08054e-10	6.0808e-09
AT1G09080	357.281	2.29116	0.360827	6.34974	2.15682e-10	6.29563e-09
AT2G38940	408.489	1.16121	0.183418	6.33095	2.43662e-10	7.1032e-09
AT4G11000	66.8183	1.79279	0.283297	6.32831	2.47853e-10	7.2161e-09
AT4G33430	3545.95	1.16613	0.184335	6.32617	2.51325e-10	7.30777e-09
AT3G09270	892.198	0.96075	0.151888	6.32539	2.5259e-10	7.33514e-09
AT4G34120	3496.4	0.895254	0.141571	6.32369	2.55387e-10	7.40688e-09
AT4G30060	721.879	0.897045	0.141888	6.32222	2.57832e-10	7.46822e-09
AT1G63350	358.666	1.27811	0.202293	6.31812	2.64765e-10	7.65926e-09
AT4G15120	68.052	1.8505	0.292907	6.31771	2.65459e-10	7.65977e-09
AT3G13100	337.973	1.32285	0.209381	6.31791	2.65129e-10	7.65977e-09
AT3G29400	1072.95	1.13063	0.179029	6.31533	2.69592e-10	7.76913e-09
AT4G01070	3753.08	1.28187	0.203152	6.30992	2.79188e-10	8.02525e-09
AT5G10410	140.838	1.40271	0.222416	6.30673	2.84999e-10	8.18189e-09
AT4G30210	9065.88	1.2138	0.192548	6.30386	2.9033e-10	8.3244e-09
AT5G37740	1190.84	1.02951	0.163405	6.30037	2.96936e-10	8.50304e-09
AT4G37390	344.136	1.24707	0.198304	6.2887	3.2014e-10	9.15591e-09
AT5G17990	2063.79	0.96759	0.153884	6.28778	3.22034e-10	9.19849e-09
AT1G67800	624.507	1.14825	0.182645	6.28678	3.24116e-10	9.24629e-09
AT1G58420	54.0496	2.07018	0.329326	6.2861	3.2554e-10	9.27524e-09
AT3G13600	132.921	1.59241	0.253344	6.28556	3.26666e-10	9.29561e-09
AT4G23150	18.5792	2.24994	0.35821	6.28106	3.36267e-10	9.55682e-09
AT4G37030	173.727	1.50482	0.239646	6.27934	3.40014e-10	9.6512e-09
AT4G23320	24.1612	2.23109	0.355418	6.27738	3.44326e-10	9.76135e-09
AT1G70420	344.632	1.25182	0.199652	6.27	3.61049e-10	1.02099e-08
AT3G26670	1448.49	1.03681	0.165559	6.26246	3.78949e-10	1.06894e-08
AT5G49480	7621.34	1.36975	0.218756	6.26157	3.81131e-10	1.07375e-08
AT5G26030	1973	1.00659	0.160763	6.26135	3.81655e-10	1.0739e-08
AT3G10300	1114.56	1.1953	0.191134	6.25374	4.00735e-10	1.12619e-08
AT3G12580	6417.94	2.1418	0.342561	6.25233	4.04367e-10	1.13498e-08
AT1G66725	362.278	1.2425	0.198857	6.24822	4.15168e-10	1.16386e-08
AT3G49370	194.725	1.40803	0.2254	6.24683	4.18858e-10	1.17275e-08
AT1G22180	315.389	1.10132	0.176377	6.24415	4.26112e-10	1.19159e-08
AT2G23270	34.9916	2.20915	0.354047	6.23971	4.38388e-10	1.22441e-08
AT5G02760	1248.75	0.995413	0.159551	6.23884	4.40822e-10	1.22969e-08
AT3G09340	112.177	2.22848	0.357998	6.22485	4.82016e-10	1.34294e-08
AT1G07128	325.643	1.48138	0.238301	6.21642	5.08636e-10	1.41537e-08
AT2G20142	124.167	1.55496	0.250298	6.21244	5.21675e-10	1.44987e-08
AT1G11330	1047.61	0.9758	0.157085	6.21193	5.23389e-10	1.45285e-08
AT1G29670	2881.59	1.0963	0.176537	6.21002	5.29768e-10	1.46876e-08
AT5G58940	278.351	1.25797	0.202634	6.20811	5.36245e-10	1.48309e-08
AT5G15730	780.173	0.901161	0.145155	6.20825	5.35769e-10	1.48309e-08
AT2G37150	657.423	1.02909	0.165943	6.20147	5.59383e-10	1.54519e-08
AT4G11370	79.8093	1.90236	0.306874	6.19915	5.67685e-10	1.56431e-08
AT5G10820	525.954	1.1909	0.192104	6.19925	5.67322e-10	1.56431e-08
AT3G22160	445.375	1.37646	0.222141	6.19634	5.77897e-10	1.58859e-08
AT3G45650	433.112	1.1777	0.190179	6.19257	5.91926e-10	1.62518e-08
AT3G29000	155.371	1.85868	0.300247	6.1905	5.99739e-10	1.64265e-08
AT3G55950	333.363	1.17335	0.189537	6.19063	5.99237e-10	1.64265e-08
AT2G30720	596.394	1.17	0.189379	6.17808	6.48857e-10	1.77289e-08
AT3G10720	2986.62	1.19703	0.193875	6.17425	6.64767e-10	1.81417e-08
AT3G24503	4802.16	0.954464	0.154638	6.17227	6.73176e-10	1.83491e-08
AT5G55930	1257.55	0.969683	0.157471	6.15787	7.37307e-10	2.0073e-08
AT5G56010	8436.56	1.07356	0.174463	6.15355	7.57691e-10	2.06032e-08
AT5G48175	83.5963	1.69256	0.275197	6.15034	7.73167e-10	2.09988e-08
AT1G09970	12516.8	1.24238	0.202877	6.12377	9.1384e-10	2.47897e-08
AT3G44860	700.93	2.1963	0.358896	6.1196	9.38126e-10	2.54181e-08
AT5G27060	44.9796	2.11984	0.346545	6.11707	9.53122e-10	2.57935e-08
AT2G26020	79.1926	1.74114	0.284723	6.11522	9.64245e-10	2.60634e-08
AT5G06860	4289.65	1.49009	0.243879	6.10998	9.96453e-10	2.69019e-08
AT5G35370	592.713	1.04354	0.170882	6.10681	1.01641e-09	2.74079e-08
AT5G22060	4193.48	1.22576	0.20073	6.10651	1.01832e-09	2.74268e-08
AT1G76470	36.7192	2.04338	0.334711	6.10493	1.02849e-09	2.76678e-08
AT3G11340	892.218	1.45447	0.238265	6.10442	1.03177e-09	2.77232e-08
AT3G26840	328.078	1.09948	0.180406	6.09447	1.09798e-09	2.94672e-08
AT4G35940	523.203	1.19135	0.195735	6.08652	1.15393e-09	3.0932e-08
AT5G03390	216.934	1.29745	0.21324	6.08449	1.16864e-09	3.12894e-08
AT2G46750	1815.77	1.50149	0.246785	6.08423	1.17053e-09	3.1303e-08
AT2G23170	383.041	1.34471	0.221345	6.07518	1.23852e-09	3.30823e-08
AT4G31950	97.9117	2.16419	0.356353	6.07315	1.25425e-09	3.34628e-08
AT2G36780	1416.03	2.10832	0.347609	6.06521	1.31782e-09	3.51177e-08
AT2G24570	832.367	0.916569	0.151128	6.06487	1.32061e-09	3.51507e-08
AT3G53230	638.971	1.15585	0.190603	6.06416	1.32645e-09	3.52647e-08
AT2G04070	53.3436	2.14788	0.354442	6.0599	1.3621e-09	3.61698e-08
AT4G33565	945.583	1.08771	0.17952	6.05897	1.36998e-09	3.63367e-08
AT3G26200	521.755	1.13506	0.187343	6.05876	1.37176e-09	3.63411e-08
AT5G03700	1078.16	1.37571	0.227107	6.05754	1.38221e-09	3.65752e-08
AT5G24600	63.6313	1.85658	0.306661	6.05417	1.41144e-09	3.73052e-08
AT5G45070	364.444	1.19158	0.19695	6.05017	1.44691e-09	3.81982e-08
AT5G19890	321.864	1.57639	0.261108	6.03733	1.5669e-09	4.13175e-08
AT5G40880	314.023	1.20972	0.200427	6.0357	1.58273e-09	4.16864e-08
AT4G11070	31.6645	2.14234	0.355148	6.03225	1.61695e-09	4.25384e-08
AT5G01950	1221.41	1.11723	0.185338	6.02806	1.65938e-09	4.3604e-08
AT1G71520	337.167	2.13329	0.355139	6.00692	1.8908e-09	4.96275e-08
AT3G49210	532.135	1.24269	0.206894	6.0064	1.89686e-09	4.9729e-08
AT4G26970	9284.64	1.1104	0.184916	6.00491	1.9144e-09	5.01306e-08
AT4G37770	102.19	1.8578	0.309788	5.99702	2.00971e-09	5.25658e-08
AT2G20010	1114.01	0.989529	0.165061	5.99493	2.03577e-09	5.31858e-08
AT5G65140	436.57	1.13821	0.190172	5.98517	2.16168e-09	5.64104e-08
AT3G54110	2537.72	0.848847	0.142081	5.97437	2.30978e-09	6.02059e-08
AT1G19360	1497.6	0.915233	0.153206	5.97389	2.31668e-09	6.03163e-08
AT2G19450	805.303	1.45494	0.243581	5.97313	2.32749e-09	6.05282e-08
AT1G26240	96.7624	1.82138	0.305015	5.97146	2.35144e-09	6.10807e-08
AT4G30490	2141.63	1.35481	0.226909	5.97071	2.36229e-09	6.12924e-08
AT2G21620	4165.05	1.35396	0.226884	5.96762	2.40745e-09	6.23927e-08
AT1G07350	1000.29	0.981399	0.164754	5.95674	2.57313e-09	6.65341e-08
AT1G61400	190.449	1.28772	0.216303	5.9533	2.62784e-09	6.7794e-08
AT1G54890	428.501	1.03968	0.174808	5.94754	2.72206e-09	7.01449e-08
AT2G43570	251.332	1.56992	0.264333	5.93917	2.86476e-09	7.37382e-08
AT1G03905	175.101	1.26531	0.213159	5.93602	2.9203e-09	7.50825e-08
AT5G28540	9090.78	1.1846	0.199584	5.93536	2.93207e-09	7.52998e-08
AT5G58840	61.7821	1.99393	0.336034	5.93374	2.96119e-09	7.59614e-08
AT4G14746	445.213	1.15292	0.194385	5.93115	3.00811e-09	7.70778e-08
AT3G47780	536.917	1.23058	0.207534	5.92954	3.03786e-09	7.7752e-08
AT3G01290	11770.5	1.2535	0.211421	5.92893	3.0491e-09	7.79517e-08
AT5G45380	684.015	1.18503	0.200013	5.92476	3.1276e-09	7.98425e-08
AT3G46930	424.141	1.1324	0.191135	5.92462	3.13011e-09	7.98425e-08
AT1G74750	675.085	1.3048	0.220509	5.91721	3.27446e-09	8.34305e-08
AT3G22800	431.998	1.2828	0.216891	5.91449	3.32901e-09	8.47251e-08
AT2G29120	699.019	1.2863	0.217642	5.91018	3.41733e-09	8.68753e-08
AT2G46620	465.444	1.04119	0.17632	5.90514	3.52342e-09	8.94718e-08
AT2G47520	45.0997	1.96477	0.332798	5.90378	3.55264e-09	9.01007e-08
AT2G41730	402.003	1.70295	0.288458	5.90362	3.55614e-09	9.01007e-08
AT2G31880	1888.58	0.97901	0.165907	5.90097	3.6137e-09	9.14569e-08
AT2G38470	4578.33	1.29739	0.220231	5.89103	3.83788e-09	9.69138e-08
AT2G19130	445.277	1.13094	0.192051	5.88873	3.89184e-09	9.81672e-08
AT4G10960	176.423	1.43232	0.243283	5.88746	3.92182e-09	9.88133e-08
AT3G49620	6547.84	2.11752	0.359878	5.884	4.00474e-09	1.0079e-07
AT3G61760	118.564	1.50785	0.256359	5.88181	4.0581e-09	1.01907e-07
AT5G41680	53.0973	1.8393	0.312765	5.88078	4.08337e-09	1.02355e-07
AT4G14220	719.407	1.10839	0.188479	5.88072	4.08497e-09	1.02355e-07
AT2G05520	9832.38	0.899792	0.153031	5.8798	4.10767e-09	1.0281e-07
AT2G16500	9243.01	0.880171	0.149934	5.87039	4.3476e-09	1.08695e-07
AT4G24160	3738.53	1.1852	0.201927	5.86942	4.37333e-09	1.09217e-07
AT5G56030	9703.78	1.03583	0.176497	5.86882	4.38917e-09	1.09492e-07
AT1G55920	5567.38	1.43121	0.244143	5.86219	4.56803e-09	1.13829e-07
AT4G14368	38.2325	2.0758	0.354198	5.86057	4.61286e-09	1.14694e-07
AT1G64160	608.79	2.10359	0.359173	5.85674	4.72028e-09	1.17236e-07
AT2G05940	677.455	0.826574	0.141174	5.85499	4.77036e-09	1.1835e-07
AT1G69960	1416.03	0.889314	0.151987	5.85124	4.8793e-09	1.2092e-07
AT5G53560	5366.07	0.771469	0.131935	5.84735	4.99455e-09	1.23641e-07
AT3G59570	231.069	1.07804	0.184582	5.84046	5.20564e-09	1.28726e-07
AT1G48850	3966.69	0.810087	0.138773	5.83748	5.29952e-09	1.30905e-07
AT5G18310	1529.36	0.915114	0.156832	5.835	5.37909e-09	1.32725e-07
AT2G02930	127.91	1.83254	0.314192	5.83254	5.45895e-09	1.34403e-07
AT1G65790	22.3564	2.05392	0.352362	5.82901	5.5756e-09	1.37126e-07
AT5G04170	2000.16	1.00224	0.17201	5.82664	5.65554e-09	1.38941e-07
AT1G65845	1348.04	1.47769	0.253641	5.8259	5.68073e-09	1.39409e-07
AT5G60760	514.403	1.04698	0.179734	5.82514	5.70657e-09	1.39761e-07
AT5G24430	1036.64	1.00602	0.172705	5.82511	5.70742e-09	1.39761e-07
AT2G23320	2776.63	1.26312	0.216872	5.82424	5.73714e-09	1.40337e-07
AT4G19810	327.561	1.08925	0.187048	5.82337	5.76717e-09	1.40919e-07
AT3G06300	977.066	0.907707	0.156097	5.81503	6.06226e-09	1.47811e-07
AT1G74790	2095.43	1.08918	0.187498	5.80902	6.28412e-09	1.53056e-07
AT1G79450	175.86	1.31665	0.226735	5.80701	6.35991e-09	1.54569e-07
AT2G47000	1873.55	1.09035	0.187762	5.80708	6.35701e-09	1.54569e-07
AT2G44080	1536.55	1.10432	0.190308	5.80281	6.52127e-09	1.58321e-07
AT5G36880	4438.08	0.894125	0.154131	5.80107	6.58929e-09	1.59801e-07
AT4G21410	3798.02	1.08981	0.187987	5.79729	6.7396e-09	1.63271e-07
AT1G53920	316.27	1.0423	0.179858	5.79515	6.82583e-09	1.65184e-07
AT5G38530	1316.05	0.922525	0.159259	5.79261	6.93027e-09	1.67532e-07
AT2G04495	16.9984	2.07604	0.358833	5.78552	7.22875e-09	1.74561e-07
AT1G21130	9867.1	1.10125	0.190444	5.78252	7.35917e-09	1.77521e-07
AT5G57480	510.424	1.15835	0.200407	5.78002	7.46905e-09	1.7998e-07
AT1G64610	576.151	1.02489	0.177487	5.77447	7.71954e-09	1.85819e-07
AT5G43420	253.439	1.19122	0.206317	5.77373	7.75353e-09	1.86439e-07
AT5G60900	57.0114	1.73058	0.299812	5.77223	7.82278e-09	1.87904e-07
AT1G76130	516.976	1.19946	0.208169	5.76194	8.31503e-09	1.99286e-07
AT4G37670	579.681	1.05989	0.183953	5.76178	8.323e-09	1.99286e-07
AT5G12170	1592.21	1.0436	0.181186	5.75984	8.41926e-09	2.01293e-07
AT3G01720	1332.12	0.835972	0.145141	5.75973	8.42462e-09	2.01293e-07
AT5G01180	94.3445	1.56806	0.272597	5.75231	8.80304e-09	2.10113e-07
AT5G18490	1168.67	1.15063	0.200282	5.74505	9.18964e-09	2.18966e-07
AT1G18890	1390.72	1.06657	0.185652	5.74498	9.19325e-09	2.18966e-07
AT5G61890	156.372	2.06974	0.360928	5.73451	9.77963e-09	2.32687e-07
AT5G35200	2430.59	0.978894	0.170715	5.73408	9.80433e-09	2.3303e-07
AT3G59900	427.895	1.29668	0.226225	5.73183	9.93545e-09	2.35899e-07
AT2G45300	2329.86	0.911242	0.15915	5.72568	1.03021e-08	2.44348e-07
AT2G32660	151.489	1.43865	0.251288	5.7251	1.03375e-08	2.44931e-07
AT4G24110	331.825	1.61266	0.281746	5.7238	1.04165e-08	2.46546e-07
AT3G57740	53.8311	1.71443	0.299554	5.72329	1.04481e-08	2.47034e-07
AT4G08780	289.906	1.3081	0.228961	5.71319	1.1088e-08	2.61892e-07
AT5G38200	1643.57	1.20719	0.211406	5.71029	1.12784e-08	2.66112e-07
AT1G65840	2520.04	0.790512	0.138532	5.70633	1.15438e-08	2.7209e-07
AT1G51680	4405.05	0.878849	0.15409	5.70349	1.17378e-08	2.76374e-07
AT3G16050	310.979	1.15552	0.202727	5.69991	1.19871e-08	2.81951e-07
AT5G20400	849.457	1.06124	0.186337	5.6953	1.23157e-08	2.89381e-07
AT5G44290	3189.36	0.91417	0.160554	5.69383	1.24218e-08	2.91571e-07
AT1G71000	26.3087	2.02693	0.356013	5.69342	1.2452e-08	2.91977e-07
AT5G60950	361.713	1.02814	0.180614	5.69248	1.25206e-08	2.93283e-07
AT1G10040	128.638	1.33143	0.233976	5.69045	1.26707e-08	2.96492e-07
AT2G02810	530.917	1.33331	0.234359	5.68918	1.27647e-08	2.98384e-07
AT2G18660	29.0832	1.96969	0.346686	5.68148	1.33538e-08	3.11831e-07
AT1G22900	161.345	1.37712	0.242472	5.67952	1.35073e-08	3.15092e-07
AT4G13180	3184.64	1.34848	0.237611	5.67518	1.38546e-08	3.2286e-07
AT4G12070	560.973	1.05424	0.185926	5.67021	1.42624e-08	3.32022e-07
AT2G36580	2147.81	0.87495	0.154463	5.66446	1.47489e-08	3.42996e-07
AT5G03030	786.047	0.919812	0.162506	5.66018	1.51213e-08	3.51295e-07
AT3G57550	2624.19	0.870896	0.153958	5.65673	1.54284e-08	3.57696e-07
AT2G15042	333.704	1.26308	0.223428	5.65318	1.57511e-08	3.64803e-07
AT1G42990	1857.11	1.13951	0.201637	5.65133	1.59209e-08	3.6836e-07
AT1G13470	29.5329	1.90382	0.336961	5.64998	1.60471e-08	3.70522e-07
AT4G28550	287.386	1.07843	0.190871	5.65002	1.60433e-08	3.70522e-07
AT1G63500	1526.11	0.803505	0.142609	5.63431	1.75764e-08	4.04596e-07
AT2G16060	565.092	1.00392	0.178266	5.63158	1.78564e-08	4.10624e-07
AT5G45130	2351.73	0.868811	0.154449	5.62522	1.85276e-08	4.25626e-07
AT1G28380	2929.01	1.18448	0.210696	5.62175	1.89036e-08	4.33826e-07
AT3G03440	353.851	1.11279	0.198221	5.61386	1.97858e-08	4.53611e-07
AT1G17290	7465.02	1.0332	0.184061	5.61336	1.98437e-08	4.5448e-07
AT3G50930	499.465	1.26023	0.224579	5.61151	2.00567e-08	4.58892e-07
AT1G65500	189.573	1.68037	0.299467	5.6112	2.00931e-08	4.59261e-07
AT2G24600	809.473	1.2237	0.218139	5.60973	2.02642e-08	4.62706e-07
AT5G49680	447.087	1.08413	0.193373	5.60639	2.06587e-08	4.71239e-07
AT4G21400	1406.93	0.922365	0.164698	5.60035	2.13917e-08	4.86977e-07
AT4G26940	1597.71	0.720559	0.128679	5.59968	2.1475e-08	4.88384e-07
AT4G16260	2866.22	1.08677	0.194138	5.59791	2.16954e-08	4.929e-07
AT3G55130	1236.34	0.851316	0.152134	5.59583	2.1957e-08	4.98344e-07
AT5G18400	1793.74	1.03716	0.185521	5.59051	2.264e-08	5.13332e-07
AT4G37530	908.975	1.21458	0.217503	5.58423	2.34744e-08	5.31719e-07
AT4G32300	1600.03	0.921818	0.165112	5.58298	2.36432e-08	5.35007e-07
AT5G57050	422.947	1.17211	0.210083	5.57929	2.415e-08	5.45929e-07
AT1G51915	16.2513	2.00122	0.358716	5.57885	2.42121e-08	5.46787e-07
AT1G22410	5336.3	0.952077	0.170813	5.57381	2.49227e-08	5.62274e-07
AT5G22270	537.852	1.27697	0.229694	5.55945	2.70631e-08	6.09957e-07
AT3G19130	2149.26	0.836038	0.150423	5.55792	2.73013e-08	6.14714e-07
AT4G30350	1619.2	1.10852	0.199558	5.55487	2.77814e-08	6.24901e-07
AT5G50760	354.256	0.959326	0.172786	5.5521	2.82259e-08	6.34271e-07
AT3G56260	92.8298	1.46177	0.263319	5.55133	2.83511e-08	6.36453e-07
AT3G13330	3058.68	0.902495	0.162766	5.54475	2.9437e-08	6.60176e-07
AT5G41740	984.218	1.03426	0.18657	5.54356	2.96376e-08	6.64017e-07
AT2G26530	1573.48	1.04964	0.189441	5.5407	3.01259e-08	6.74291e-07
AT3G22890	18744.6	1.01027	0.182354	5.54015	3.02212e-08	6.75756e-07
AT5G39050	3296.95	1.26433	0.228303	5.53794	3.06049e-08	6.8366e-07
AT1G02450	16.7733	1.98261	0.358041	5.53739	3.07009e-08	6.85129e-07
AT1G05700	257.673	1.30072	0.234916	5.53694	3.07807e-08	6.86234e-07
AT5G46295	72.7667	1.69875	0.306822	5.53658	3.08436e-08	6.86285e-07
AT5G14930	527.657	1.08143	0.195321	5.53672	3.08195e-08	6.86285e-07
AT2G17130	1169.6	0.826095	0.149325	5.53218	3.16267e-08	7.02331e-07
AT5G08300	2519.09	0.669087	0.121093	5.52539	3.28756e-08	7.29348e-07
AT2G38250	204.172	1.43676	0.26053	5.51476	3.49257e-08	7.74072e-07
AT5G42440	204.618	1.21991	0.221499	5.50752	3.63916e-08	8.05773e-07
AT1G57650	23.7002	1.97081	0.357963	5.50563	3.67847e-08	8.13277e-07
AT5G38710	335.953	1.42365	0.258584	5.50555	3.68023e-08	8.13277e-07
AT4G16660	4154.79	0.891538	0.162268	5.49424	3.92402e-08	8.65463e-07
AT1G68340	182.204	1.15547	0.210492	5.48936	4.03382e-08	8.87951e-07
AT1G19130	785.423	0.903376	0.164624	5.48751	4.07647e-08	8.95598e-07
AT3G25070	1011.66	0.84573	0.154225	5.48373	4.1644e-08	9.1403e-07
AT4G23200	133.463	1.3184	0.240474	5.48253	4.19285e-08	9.19382e-07
AT1G65610	527.838	1.30318	0.237752	5.48124	4.22363e-08	9.25236e-07
AT1G10410	1760.13	0.861054	0.157112	5.48051	4.24111e-08	9.28169e-07
AT3G21070	1051.25	0.92668	0.169205	5.47667	4.33411e-08	9.47605e-07
AT3G08640	1516.88	0.817793	0.149631	5.46539	4.619e-08	1.00892e-06
AT1G10417	76.2994	1.64128	0.30049	5.46199	4.70821e-08	1.02741e-06
AT5G19550	2328.31	0.789581	0.144709	5.45632	4.86097e-08	1.05973e-06
AT1G09940	1477.5	0.964794	0.177062	5.4489	5.06827e-08	1.10386e-06
AT3G47820	369.712	1.14648	0.210446	5.44787	5.09771e-08	1.1092e-06
AT1G02900	685.301	0.788955	0.14507	5.43844	5.37494e-08	1.1684e-06
AT1G61550	45.8779	1.80645	0.33239	5.43474	5.48767e-08	1.19177e-06
AT1G64380	85.4009	1.3778	0.253782	5.42909	5.66415e-08	1.22891e-06
AT4G35380	505.887	0.901161	0.166097	5.42552	5.77864e-08	1.25255e-06
AT4G22590	891.95	1.04851	0.193354	5.42273	5.86967e-08	1.26986e-06
AT4G11530	191.685	1.04481	0.192672	5.42275	5.86903e-08	1.26986e-06
AT1G07090	309.728	0.89915	0.165871	5.42079	5.93373e-08	1.28249e-06
AT1G02440	36.8552	1.83972	0.339412	5.42033	5.94895e-08	1.28455e-06
AT2G20900	1295.95	0.886902	0.163713	5.41742	6.04662e-08	1.3044e-06
AT2G38960	600.812	0.973541	0.179747	5.41618	6.08847e-08	1.31218e-06
AT1G08450	1737.92	0.735348	0.135885	5.41156	6.24775e-08	1.34523e-06
AT1G04100	231.167	1.10439	0.204289	5.40602	6.4439e-08	1.38483e-06
AT1G61250	2305.17	0.82594	0.152903	5.40172	6.60048e-08	1.41713e-06
AT2G24490	513.572	1.25308	0.232106	5.39874	6.71092e-08	1.43948e-06
AT3G02230	3193.05	0.848404	0.157263	5.39482	6.85929e-08	1.46991e-06
AT1G16670	510.195	1.05206	0.195136	5.39144	6.98945e-08	1.49639e-06
AT3G15352	299.393	0.91938	0.170599	5.38912	7.08018e-08	1.51438e-06
AT5G49770	254.887	1.17205	0.217514	5.38841	7.10834e-08	1.51897e-06
AT4G01370	1862.07	0.805714	0.149715	5.38164	7.38107e-08	1.57576e-06
AT3G04620	113.416	1.37334	0.255503	5.37505	7.6563e-08	1.63298e-06
AT2G33600	835.056	0.835029	0.155417	5.37283	7.75114e-08	1.65166e-06
AT1G13540	77.1043	1.45501	0.270823	5.37253	7.7638e-08	1.6528e-06
AT3G25760	1419.77	1.22835	0.228896	5.36641	8.03183e-08	1.70825e-06
AT2G45290	1032.56	0.882018	0.164737	5.35411	8.59766e-08	1.82688e-06
AT5G63320	5251.98	0.97069	0.181321	5.35343	8.6303e-08	1.8321e-06
AT3G04010	542.406	1.52471	0.285005	5.34977	8.80667e-08	1.86779e-06
AT2G32020	151.03	1.2017	0.225292	5.33396	9.6096e-08	2.03617e-06
AT4G21990	9657.45	1.17413	0.220157	5.33314	9.65283e-08	2.04342e-06
AT4G39030	298.326	1.33332	0.250105	5.33103	9.76558e-08	2.06536e-06
AT1G20310	29.0978	1.88363	0.353717	5.32523	1.00824e-07	2.12839e-06
AT1G74650	129.261	1.39364	0.261834	5.3226	1.02294e-07	2.15741e-06
AT3G51350	177.036	1.08983	0.204792	5.32165	1.0283e-07	2.1667e-06
AT3G08710	601.862	0.955773	0.179871	5.31366	1.07444e-07	2.26182e-06
AT5G47740	137.533	1.22052	0.229734	5.31276	1.0798e-07	2.27099e-06
AT1G15890	230.678	1.12603	0.212025	5.31082	1.09135e-07	2.29316e-06
AT3G53670	1230.38	0.758242	0.142837	5.30845	1.10564e-07	2.32102e-06
AT4G12735	80.3805	1.77821	0.335005	5.30802	1.10823e-07	2.32431e-06
AT2G26820	279.716	1.21801	0.229491	5.30744	1.11177e-07	2.32957e-06
AT5G65240	696.946	0.952346	0.179696	5.29978	1.15945e-07	2.42275e-06
AT3G57330	3869.16	1.13456	0.214086	5.29956	1.16082e-07	2.42338e-06
AT5G16080	91.1141	1.58842	0.299997	5.2948	1.19148e-07	2.4851e-06
AT4G32650	738.844	1.01522	0.191871	5.29117	1.21533e-07	2.53252e-06
AT2G26380	17.7971	1.90366	0.35995	5.28867	1.2321e-07	2.56275e-06
AT5G48970	625.102	0.84096	0.159009	5.28877	1.23142e-07	2.56275e-06
AT1G17240	66.1869	1.64273	0.310849	5.28465	1.25946e-07	2.61725e-06
AT4G08470	1155.69	0.816595	0.154566	5.28315	1.26984e-07	2.6364e-06
AT5G52830	240.067	1.08628	0.205994	5.27335	1.33954e-07	2.77855e-06
AT5G44060	630.878	1.04569	0.198326	5.27255	1.34538e-07	2.78812e-06
AT1G02170	1140.4	0.94572	0.179526	5.26788	1.38005e-07	2.85735e-06
AT3G24420	983.356	1.23545	0.23456	5.26709	1.38605e-07	2.86717e-06
AT5G61520	739.907	0.97734	0.185581	5.26638	1.39141e-07	2.87562e-06
AT1G21310	16971.1	0.779877	0.14811	5.26552	1.39794e-07	2.88648e-06
AT3G55600	381.478	0.972342	0.184731	5.26354	1.41306e-07	2.91505e-06
AT1G26690	434.549	0.809015	0.153725	5.26275	1.41914e-07	2.92493e-06
AT4G40080	171.046	1.11076	0.211187	5.25961	1.44362e-07	2.97268e-06
AT2G17710	639.851	0.916917	0.17454	5.25332	1.49379e-07	3.0732e-06
AT2G30660	75.4148	1.37281	0.261423	5.25131	1.51021e-07	3.10134e-06
AT5G07390	185.858	1.16481	0.221915	5.24889	1.53022e-07	3.13675e-06
AT5G28610	107.041	1.43453	0.273334	5.24826	1.5354e-07	3.14451e-06
AT3G04420	164.251	1.2712	0.242374	5.24479	1.56461e-07	3.19855e-06
AT4G04960	1010.87	1.04876	0.200008	5.24359	1.57483e-07	3.21655e-06
AT1G51660	562.592	0.858548	0.163753	5.24295	1.58028e-07	3.22477e-06
AT4G33020	58.1083	1.64985	0.314823	5.24056	1.60091e-07	3.26394e-06
AT4G00240	187.067	1.18518	0.226299	5.23723	1.63007e-07	3.32039e-06
AT4G17720	1032.24	0.77074	0.147306	5.23222	1.67486e-07	3.40857e-06
AT3G16030	291.754	1.03743	0.198297	5.23171	1.67949e-07	3.41491e-06
AT3G63010	653.645	0.89199	0.170551	5.23003	1.69479e-07	3.44294e-06
AT3G62600	2598.79	1.01827	0.194769	5.2281	1.71265e-07	3.4761e-06
AT5G61790	7553.16	1.07533	0.205691	5.22787	1.71471e-07	3.47715e-06
AT2G20630	2163.61	0.77382	0.148088	5.22542	1.73764e-07	3.5205e-06
AT2G17760	1015.11	0.965842	0.184906	5.22342	1.75647e-07	3.55549e-06
AT1G78860	276.462	1.16878	0.223851	5.22125	1.77722e-07	3.59427e-06
AT3G46690	691.325	1.19625	0.229231	5.21855	1.8033e-07	3.64191e-06
AT3G23605	345.814	1.11536	0.213732	5.21848	1.80399e-07	3.64191e-06
AT5G46500	272.471	1.20341	0.230687	5.21662	1.82221e-07	3.67541e-06
AT1G62840	102.485	1.48749	0.285309	5.2136	1.85207e-07	3.73231e-06
AT2G18860	1126.33	0.888673	0.17067	5.20698	1.91943e-07	3.86463e-06
AT5G66850	1298.24	0.801763	0.154025	5.20541	1.93564e-07	3.89381e-06
AT4G03320	289.918	1.10748	0.213044	5.19836	2.01059e-07	4.04099e-06
AT5G54650	503.687	0.827621	0.159274	5.19621	2.03398e-07	4.08437e-06
AT5G54500	8800.67	1.11879	0.2155	5.19161	2.08482e-07	4.18274e-06
AT2G05875	39.3476	1.67872	0.323509	5.1891	2.11307e-07	4.23568e-06
AT3G07970	66.7911	1.64788	0.317786	5.1855	2.15437e-07	4.31464e-06
AT4G12010	505.993	0.893951	0.17248	5.18292	2.18442e-07	4.37097e-06
AT1G17330	789.696	1.02749	0.198298	5.18153	2.20073e-07	4.39972e-06
AT3G25900	452.147	1.00574	0.194367	5.17442	2.28623e-07	4.56259e-06
AT3G51440	179.028	1.27209	0.24589	5.17342	2.29844e-07	4.58291e-06
AT2G34250	9151.48	0.658994	0.127433	5.17128	2.32492e-07	4.63165e-06
AT5G41900	95.9124	1.55744	0.301281	5.16939	2.34857e-07	4.67465e-06
AT2G29480	210.701	1.23328	0.239105	5.1579	2.49729e-07	4.9663e-06
AT3G45290	140.998	1.20845	0.23455	5.15223	2.5741e-07	5.11456e-06
AT1G17170	6737.68	1.33492	0.259165	5.15085	2.59302e-07	5.14763e-06
AT1G34420	92.6559	1.31557	0.255482	5.14937	2.61358e-07	5.18391e-06
AT3G57700	67.2639	1.72724	0.335493	5.14838	2.62745e-07	5.20686e-06
AT5G04310	344.626	1.12923	0.21969	5.14012	2.74567e-07	5.43162e-06
AT4G01360	97.1191	1.68622	0.328161	5.13841	2.77078e-07	5.47653e-06
AT1G10700	835.544	0.841596	0.163933	5.13378	2.83977e-07	5.60751e-06
AT1G29120	1362.61	0.69506	0.135393	5.13363	2.842e-07	5.60751e-06
AT4G05050	9758.84	0.671699	0.130855	5.13315	2.84937e-07	5.61715e-06
AT4G37290	29.5802	1.84205	0.359033	5.1306	2.88823e-07	5.68882e-06
AT5G63130	66.1557	1.52344	0.297014	5.12917	2.91015e-07	5.727e-06
AT5G27765	18.622	1.84381	0.35959	5.12755	2.93543e-07	5.77174e-06
AT5G15640	676.11	0.819164	0.159781	5.1268	2.94705e-07	5.78956e-06
AT3G50740	2474.06	0.949429	0.185467	5.11913	3.06955e-07	6.025e-06
AT4G39950	1965.61	1.23175	0.240816	5.11492	3.13875e-07	6.15548e-06
AT1G27760	2932.76	0.826178	0.161775	5.10697	3.27373e-07	6.41465e-06
AT5G63770	1034.03	0.763341	0.149531	5.10489	3.30979e-07	6.4797e-06
AT3G12740	3455.31	0.882407	0.17287	5.10444	3.3177e-07	6.48957e-06
AT2G44578	36.5883	1.7629	0.34547	5.10291	3.3447e-07	6.53674e-06
AT4G00955	238.521	1.20187	0.235554	5.10234	3.35488e-07	6.55098e-06
AT5G57710	6112.14	1.02203	0.200356	5.10104	3.37794e-07	6.59033e-06
AT5G38310	17.8536	1.83087	0.359157	5.09769	3.4382e-07	6.70211e-06
AT4G29810	1222.45	0.69345	0.136089	5.09555	3.47734e-07	6.76677e-06
AT5G65300	124.178	1.33956	0.262927	5.0948	3.49114e-07	6.7878e-06
AT2G31865	278.007	1.37739	0.270694	5.08836	3.61173e-07	7.01624e-06
AT1G19670	2052.22	0.934573	0.183845	5.08347	3.70601e-07	7.18706e-06
AT5G22520	54.7823	1.73903	0.342309	5.08029	3.76851e-07	7.29576e-06
AT4G22305	209.891	1.18005	0.232644	5.07232	3.92997e-07	7.60186e-06
AT5G44065	28.3339	1.76745	0.349011	5.06415	4.10221e-07	7.92825e-06
AT1G24145	216.17	1.47511	0.291402	5.06212	4.14611e-07	8.00627e-06
AT5G36970	10.9664	1.79383	0.354595	5.05879	4.21918e-07	8.14042e-06
AT4G29670	1751.71	0.891449	0.176244	5.05803	4.23615e-07	8.16621e-06
AT5G03610	1654.68	0.904954	0.179208	5.04975	4.42387e-07	8.5136e-06
AT1G02880	580.811	1.00864	0.199791	5.04848	4.45339e-07	8.55587e-06
AT1G25275	5848.7	0.909447	0.180138	5.04862	4.4501e-07	8.55587e-06
AT3G44190	5113.73	1.19375	0.236487	5.04786	4.46787e-07	8.57642e-06
AT5G40170	1330.06	0.938549	0.185977	5.04658	4.49781e-07	8.62659e-06
AT1G23560	175.969	1.26586	0.25088	5.04569	4.5188e-07	8.65951e-06
AT5G38540	62.7782	1.639	0.324854	5.04535	4.52688e-07	8.66765e-06
AT3G47540	291.85	1.13054	0.224181	5.04296	4.58393e-07	8.76947e-06
AT2G40740	22.4886	1.81077	0.359105	5.04245	4.59608e-07	8.78531e-06
AT4G26010	611.525	0.796195	0.157914	5.04194	4.6083e-07	8.80124e-06
AT3G51920	2064.48	0.691928	0.137312	5.0391	4.67734e-07	8.92557e-06
AT1G23090	1316.24	0.829774	0.164802	5.03497	4.77934e-07	9.10487e-06
AT4G23250	512.157	1.03226	0.205079	5.03347	4.81685e-07	9.1686e-06
AT5G54720	448.755	1.40797	0.279885	5.03054	4.8909e-07	9.29395e-06
AT1G29290	64.0083	1.4534	0.289361	5.02278	5.09289e-07	9.66966e-06
AT2G33120	2890.33	0.688634	0.13733	5.01445	5.31867e-07	1.0073e-05
AT1G65240	52.799	1.50669	0.300626	5.01184	5.39113e-07	1.02017e-05
AT1G11540	225.093	1.10605	0.220695	5.01167	5.39586e-07	1.02021e-05
AT3G46080	285.218	1.34704	0.268955	5.00843	5.4876e-07	1.03669e-05
AT2G13650	462.569	0.895106	0.178726	5.00826	5.49236e-07	1.03673e-05
AT1G63010	2299.22	0.844789	0.168888	5.00206	5.67195e-07	1.06796e-05
AT2G46150	116.687	1.32184	0.264332	5.00067	5.71327e-07	1.07306e-05
AT4G34710	30718.8	0.982502	0.19647	5.00078	5.70999e-07	1.07306e-05
AT1G19180	2141.87	1.27821	0.255648	4.9999	5.73605e-07	1.07467e-05
AT4G28710	2059.55	0.818337	0.16367	4.99993	5.73512e-07	1.07467e-05
AT5G25940	953.405	0.915377	0.183135	4.99838	5.78138e-07	1.08227e-05
AT4G23850	11525.1	0.906873	0.181443	4.99811	5.78937e-07	1.08287e-05
AT5G64120	10571	1.7425	0.348887	4.99445	5.90036e-07	1.09999e-05
AT3G21240	623.785	0.817968	0.163798	4.99377	5.9212e-07	1.10297e-05
AT4G21840	27.4781	1.73197	0.346843	4.99352	5.92876e-07	1.10347e-05
AT4G38410	96.9754	1.28101	0.256649	4.99129	5.99768e-07	1.11538e-05
AT1G10050	597.965	0.871245	0.174655	4.98838	6.08879e-07	1.1314e-05
AT4G29520	693.521	1.01716	0.203919	4.98806	6.09879e-07	1.13232e-05
AT4G30600	5968.61	0.872286	0.17528	4.97652	6.47387e-07	1.20098e-05
AT3G17410	2883.67	0.853587	0.171535	4.97618	6.48516e-07	1.20209e-05
AT1G18860	139.555	1.15568	0.232349	4.97388	6.56249e-07	1.21543e-05
AT5G13750	2871.11	1.08375	0.217931	4.97287	6.59682e-07	1.22079e-05
AT4G39840	849.894	0.803928	0.161672	4.97259	6.60628e-07	1.22154e-05
AT2G37110	3056.54	0.845572	0.170093	4.97123	6.6528e-07	1.22914e-05
AT5G45250	1279.23	0.939855	0.189145	4.96896	6.73139e-07	1.24163e-05
AT1G16540	670.123	0.926163	0.186501	4.966	6.83497e-07	1.25971e-05
AT2G35510	2364.95	0.713729	0.143803	4.96326	6.93214e-07	1.27555e-05
AT5G17390	189.324	1.35978	0.274173	4.95957	7.06496e-07	1.29893e-05
AT3G48450	76.0702	1.58796	0.320201	4.95924	7.07679e-07	1.299e-05
AT2G32140	63.4107	1.469	0.296267	4.95836	7.10898e-07	1.30368e-05
AT3G05050	1229.71	0.663743	0.133867	4.95823	7.11379e-07	1.30368e-05
AT5G51640	575.698	0.870291	0.175763	4.9515	7.36437e-07	1.34851e-05
AT5G04020	1370.44	1.02388	0.207025	4.94569	7.58756e-07	1.38825e-05
AT2G17220	1164.9	0.749616	0.151613	4.94428	7.64276e-07	1.39723e-05
AT1G69450	996.458	0.765351	0.154815	4.94365	7.66719e-07	1.40056e-05
AT5G46330	1390.94	0.892604	0.180694	4.93987	7.81758e-07	1.42688e-05
AT5G22140	5688.73	1.69349	0.342922	4.93841	7.87615e-07	1.43642e-05
AT5G39360	721.955	0.732428	0.148349	4.93718	7.92596e-07	1.44434e-05
AT3G26020	1178.08	0.887514	0.179835	4.93516	8.00863e-07	1.45823e-05
AT2G42350	230.034	1.13961	0.231012	4.93312	8.09256e-07	1.47233e-05
AT4G10380	632.53	0.788014	0.160127	4.9212	8.60169e-07	1.5637e-05
AT3G28450	1008.04	0.921026	0.187191	4.92025	8.64352e-07	1.57004e-05
AT1G62740	2184.26	0.907979	0.184859	4.91172	9.02792e-07	1.63593e-05
AT4G16250	1233.04	1.02679	0.20909	4.91076	9.07262e-07	1.64272e-05
AT4G18195	26.333	1.73071	0.352596	4.90849	9.17805e-07	1.65915e-05
AT1G77450	1020.08	1.06891	0.217807	4.90759	9.22009e-07	1.66543e-05
AT1G54575	239.402	1.17039	0.238725	4.90266	9.4549e-07	1.70648e-05
AT4G26070	294.18	0.935374	0.190839	4.90137	9.51716e-07	1.71635e-05
AT5G56350	1469.98	0.665102	0.135733	4.90009	9.57908e-07	1.72614e-05
AT2G15220	224.991	1.29653	0.264708	4.89799	9.68222e-07	1.74334e-05
AT3G02880	2164.86	0.909349	0.185739	4.89584	9.78873e-07	1.76112e-05
AT5G19880	12.39	1.74988	0.357637	4.89291	9.93579e-07	1.78616e-05
AT5G57060	447.001	0.890305	0.182113	4.88876	1.01473e-06	1.82273e-05
AT2G43140	1254.55	1.01395	0.207818	4.87902	1.06614e-06	1.91205e-05
AT4G04480	16.0876	1.75199	0.359201	4.87747	1.07455e-06	1.92561e-05
AT4G22470	1127.72	1.7482	0.358543	4.87584	1.08345e-06	1.93696e-05
AT5G13420	3054.72	0.703511	0.144281	4.87597	1.08276e-06	1.93696e-05
AT4G21865	86.9844	1.35354	0.277786	4.87261	1.10133e-06	1.96737e-05
AT3G56060	586.788	0.886642	0.182152	4.86759	1.12967e-06	2.01481e-05
AT1G16090	210.92	1.03767	0.213291	4.86507	1.14417e-06	2.03906e-05
AT5G44420	117.946	1.54764	0.318142	4.86463	1.14672e-06	2.042e-05
AT1G67470	329.895	1.13796	0.234024	4.86256	1.15875e-06	2.06181e-05
AT1G61255	29.1081	1.6846	0.346818	4.85732	1.18986e-06	2.11385e-05
AT5G64300	5879.12	0.95649	0.197158	4.85139	1.22599e-06	2.17462e-05
AT1G58602	7406.32	0.768275	0.158425	4.84946	1.23796e-06	2.19413e-05
AT1G14642	43.008	1.56741	0.323569	4.84412	1.27175e-06	2.25226e-05
AT1G34260	1336.74	0.917998	0.189556	4.84289	1.27965e-06	2.26448e-05
AT1G61640	374.046	0.914808	0.189289	4.83286	1.34586e-06	2.37979e-05
AT3G18690	404.366	1.08509	0.224581	4.83162	1.35429e-06	2.39282e-05
AT4G15070	139.075	1.09943	0.227574	4.83109	1.35786e-06	2.39727e-05
AT5G19250	2000.49	0.817113	0.169188	4.82962	1.36796e-06	2.41322e-05
AT1G17420	489.184	1.27809	0.264886	4.82506	1.39961e-06	2.46713e-05
AT1G77810	298.758	0.82698	0.171417	4.82439	1.40435e-06	2.47356e-05
AT3G52710	492.434	0.859615	0.178295	4.82131	1.42618e-06	2.51005e-05
AT3G23120	24.5608	1.69279	0.351222	4.81973	1.43749e-06	2.528e-05
AT4G28490	571.611	0.869189	0.180438	4.81711	1.45653e-06	2.55949e-05
AT5G37480	401.815	0.915581	0.190154	4.81494	1.47244e-06	2.58545e-05
AT5G39670	301.341	1.1319	0.23513	4.81396	1.47972e-06	2.59621e-05
AT5G54840	385.292	0.902389	0.187461	4.81376	1.4812e-06	2.5968e-05
AT3G54100	909.324	0.880662	0.182953	4.8136	1.48236e-06	2.59683e-05
AT2G22500	891	1.02611	0.213291	4.81086	1.50285e-06	2.63069e-05
AT5G25170	590.568	0.770523	0.160224	4.80903	1.51668e-06	2.65284e-05
AT1G65820	2415.02	0.70677	0.147053	4.80625	1.53791e-06	2.68791e-05
AT5G54780	559.657	0.872009	0.181535	4.80353	1.55895e-06	2.72258e-05
AT5G57123	26.0487	1.68363	0.350574	4.80249	1.56707e-06	2.73465e-05
AT5G41800	514.786	0.850724	0.177219	4.80042	1.58332e-06	2.76088e-05
AT1G55020	3141.78	0.910885	0.189827	4.7985	1.59862e-06	2.78327e-05
AT3G10985	3986.22	0.930993	0.194156	4.79507	1.6262e-06	2.82695e-05
AT3G16565	177.705	0.990681	0.206651	4.79397	1.63511e-06	2.84026e-05
AT4G11480	31.2115	1.71369	0.357705	4.79078	1.66138e-06	2.88146e-05
AT2G24500	3211.8	0.86688	0.180981	4.7899	1.66864e-06	2.89183e-05
AT1G02230	75.0306	1.5757	0.32927	4.78544	1.70613e-06	2.95455e-05
AT1G78210	414.597	0.813207	0.169942	4.78521	1.70811e-06	2.95573e-05
AT5G10830	457.4	1.04552	0.21866	4.7815	1.73991e-06	3.00846e-05
AT4G02890	8385.18	0.638184	0.133485	4.78096	1.74464e-06	3.01433e-05
AT1G77280	500.413	0.719469	0.150624	4.7766	1.78286e-06	3.07802e-05
AT4G37990	1713.62	1.71845	0.360021	4.7732	1.81321e-06	3.12802e-05
AT3G11080	95.9699	1.38214	0.289827	4.76882	1.85304e-06	3.19188e-05
AT1G66780	25.5943	1.68694	0.353832	4.76762	1.86415e-06	3.208e-05
AT5G48150	2028.25	0.708196	0.148547	4.7675	1.86523e-06	3.208e-05
AT2G24850	105.475	1.70274	0.357245	4.7663	1.87642e-06	3.22479e-05
AT5G66640	78.175	1.34377	0.282223	4.76136	1.92288e-06	3.28718e-05
AT1G31930	2771.41	0.921534	0.193629	4.75927	1.9429e-06	3.31891e-05
AT5G63880	596.449	0.85937	0.180787	4.75349	1.99932e-06	3.4127e-05
AT5G61570	300.733	1.05687	0.222378	4.75257	2.00847e-06	3.42575e-05
AT5G58350	2598.21	0.935664	0.197079	4.74767	2.05775e-06	3.50716e-05
AT4G16840	285.802	0.899258	0.189513	4.7451	2.08399e-06	3.5492e-05
AT1G14010	679.688	0.716357	0.150987	4.7445	2.09018e-06	3.55708e-05
AT1G10585	914.479	1.6848	0.355801	4.73524	2.18796e-06	3.72068e-05
AT1G23720	3226.87	0.696886	0.147441	4.72655	2.28369e-06	3.87765e-05
AT5G58390	408.053	0.895509	0.189932	4.7149	2.41827e-06	4.09696e-05
AT3G55840	190.676	1.06917	0.226906	4.71195	2.45359e-06	4.15368e-05
AT2G45570	534.639	1.69753	0.360323	4.71114	2.46338e-06	4.16714e-05
AT3G25780	295.873	1.03914	0.220608	4.71035	2.47297e-06	4.18024e-05
AT3G29075	868.466	0.68428	0.145295	4.7096	2.48206e-06	4.19248e-05
AT1G51670	58.7228	1.46902	0.312301	4.70388	2.55265e-06	4.30851e-05
AT4G11600	3880.68	0.876253	0.186304	4.70334	2.55934e-06	4.31658e-05
AT1G66830	50.9504	1.43505	0.305355	4.69963	2.60635e-06	4.39259e-05
AT5G41990	2451.39	0.643003	0.137084	4.69059	2.72419e-06	4.58437e-05
AT4G15300	152.515	1.00712	0.214733	4.6901	2.73071e-06	4.59162e-05
AT4G25230	1587.49	0.695202	0.148232	4.68996	2.73255e-06	4.59162e-05
AT4G24290	2566.12	0.743172	0.158468	4.68972	2.73581e-06	4.59369e-05
AT3G04210	2035.5	0.950836	0.202889	4.68649	2.77931e-06	4.65982e-05
AT1G77510	1333.49	0.891123	0.190225	4.68457	2.80548e-06	4.69675e-05
AT2G15080	1485.05	0.798202	0.170429	4.68348	2.82051e-06	4.71842e-05
AT5G62070	786.218	0.77371	0.165231	4.6826	2.83257e-06	4.73509e-05
AT5G13500	1056.23	0.765896	0.163677	4.67931	2.87837e-06	4.80811e-05
AT5G10695	328.105	1.05175	0.224776	4.67912	2.88111e-06	4.80914e-05
AT1G63530	87.3189	1.37923	0.294796	4.67859	2.88861e-06	4.81811e-05
AT1G19320	21.8751	1.64008	0.35066	4.67712	2.90939e-06	4.84207e-05
AT1G74870	76.206	1.47052	0.314397	4.67725	2.90746e-06	4.84207e-05
AT1G53700	73.4064	1.3456	0.287692	4.6772	2.90813e-06	4.84207e-05
AT5G44870	1846.82	0.827695	0.17711	4.67333	2.96362e-06	4.92871e-05
AT5G05370	1170.07	0.652205	0.139585	4.67246	2.97616e-06	4.94593e-05
AT5G17060	421.307	0.729657	0.156248	4.66988	3.01381e-06	5.00483e-05
AT5G15650	4280.38	0.711458	0.152545	4.66393	3.10234e-06	5.14429e-05
AT1G09560	2233.82	1.02766	0.220391	4.66292	3.11754e-06	5.16572e-05
AT3G23250	468.098	1.67992	0.360327	4.66221	3.12834e-06	5.17982e-05
AT3G20360	26.1486	1.58536	0.340066	4.66192	3.13274e-06	5.18332e-05
AT4G31860	3630.66	1.11646	0.23967	4.65835	3.18761e-06	5.27025e-05
AT5G15870	1107.41	0.987054	0.212235	4.65075	3.30726e-06	5.45613e-05
AT4G34050	6091.47	0.635871	0.136741	4.6502	3.31614e-06	5.4668e-05
AT5G27610	420.033	0.985468	0.211972	4.64904	3.33482e-06	5.49361e-05
AT5G66070	483.197	0.98935	0.212968	4.64554	3.39181e-06	5.58342e-05
AT2G01650	802.41	0.703116	0.151385	4.64456	3.40796e-06	5.60594e-05
AT3G53600	17.5691	1.6713	0.359953	4.64309	3.43243e-06	5.64208e-05
AT2G16595	200.717	0.967125	0.208335	4.64217	3.44765e-06	5.66299e-05
AT5G27380	7192.9	0.879275	0.189446	4.6413	3.4623e-06	5.68294e-05
AT4G36480	1540.23	0.730527	0.157463	4.63937	3.49473e-06	5.73201e-05
AT5G46450	2403.87	0.625649	0.134946	4.63631	3.54684e-06	5.80907e-05
AT4G30390	424.553	1.06757	0.230301	4.63553	3.56031e-06	5.82693e-05
AT1G50740	494.963	0.97315	0.209999	4.63407	3.58546e-06	5.85962e-05
AT2G23420	1766.7	0.788521	0.170152	4.63421	3.58307e-06	5.85962e-05
AT2G32200	55.0524	1.51006	0.325946	4.63285	3.60668e-06	5.89004e-05
AT5G61240	1301.11	0.609955	0.131686	4.63188	3.62357e-06	5.91336e-05
AT4G17215	161.836	1.12336	0.242693	4.62875	3.67888e-06	5.99931e-05
AT1G21900	1207.77	0.686001	0.148217	4.62835	3.68586e-06	6.00636e-05
AT5G20190	3304.99	0.689786	0.149216	4.62272	3.78733e-06	6.16284e-05
AT1G23450	153.228	1.2417	0.268627	4.62239	3.79347e-06	6.16841e-05
AT5G44460	84.0248	1.20525	0.260857	4.62036	3.83078e-06	6.22014e-05
AT1G22400	9826.59	1.5687	0.3397	4.61791	3.87629e-06	6.28528e-05
AT5G63490	1151.6	0.761246	0.164847	4.6179	3.87645e-06	6.28528e-05
AT5G20990	2649.15	0.745919	0.161538	4.6176	3.88209e-06	6.28993e-05
AT3G47550	880.236	0.905942	0.196255	4.61616	3.90913e-06	6.32469e-05
AT3G16860	193.278	1.04355	0.226135	4.61474	3.93582e-06	6.36332e-05
AT4G27500	11132.6	0.77284	0.167597	4.61131	4.00139e-06	6.46473e-05
AT1G78830	7765.52	0.867957	0.188277	4.60999	4.02693e-06	6.50135e-05
AT3G54620	2777.47	0.865674	0.187911	4.60683	4.08846e-06	6.59598e-05
AT1G28390	423.229	0.867392	0.188594	4.59925	4.24008e-06	6.82602e-05
AT2G04040	2150.68	1.12346	0.244511	4.59472	4.3333e-06	6.96124e-05
AT3G53280	720.812	0.93215	0.202934	4.59336	4.36156e-06	7.00168e-05
AT1G09630	695.39	0.786403	0.171681	4.58062	4.63595e-06	7.42638e-05
AT1G22890	759.753	0.851708	0.185954	4.58021	4.64511e-06	7.43578e-05
AT3G22370	2886.54	0.957596	0.209333	4.5745	4.77349e-06	7.63052e-05
AT3G18950	177.507	1.18143	0.258276	4.57429	4.77835e-06	7.63289e-05
AT3G55450	789.894	0.7788	0.170411	4.57013	4.87412e-06	7.77491e-05
AT5G44090	3063.51	0.920998	0.201589	4.56869	4.90771e-06	7.82298e-05
AT2G19310	605.234	0.71971	0.157558	4.56792	4.92587e-06	7.84641e-05
AT1G73080	1977.77	1.139	0.249365	4.56761	4.93309e-06	7.85239e-05
AT3G44720	1167.06	0.82702	0.181177	4.5647	5.00203e-06	7.95653e-05
AT1G66570	180.595	1.64513	0.360948	4.55779	5.16939e-06	8.21121e-05
AT5G43380	148.499	1.07963	0.237127	4.55297	5.28941e-06	8.38421e-05
AT5G06320	1900.81	0.731678	0.160711	4.55277	5.2944e-06	8.38626e-05
AT2G40113	183.375	1.18211	0.259662	4.5525	5.30123e-06	8.3912e-05
AT1G67850	462.936	0.794227	0.17447	4.55223	5.30812e-06	8.39625e-05
AT5G38210	654.142	0.684212	0.150379	4.54992	5.36652e-06	8.48269e-05
AT3G59880	126.474	1.11989	0.246143	4.54976	5.37077e-06	8.4835e-05
AT2G44480	117.884	1.04663	0.230168	4.54722	5.4359e-06	8.58039e-05
AT5G24810	2568.53	0.653551	0.143871	4.54263	5.55574e-06	8.75125e-05
AT5G49850	103.778	1.2183	0.268229	4.542	5.57223e-06	8.76504e-05
AT5G05850	321.675	1.0224	0.225095	4.54208	5.57026e-06	8.76504e-05
AT2G25850	2211.74	0.777154	0.171143	4.54096	5.59999e-06	8.80259e-05
AT5G40540	194.087	0.998436	0.219887	4.54068	5.60732e-06	8.808e-05
AT1G65481	34.8288	1.55507	0.342509	4.54022	5.61948e-06	8.82098e-05
AT5G03160	1095.2	0.85449	0.188249	4.53915	5.6482e-06	8.8538e-05
AT2G28940	476.163	0.706912	0.156274	4.52353	6.08171e-06	9.51359e-05
AT5G03330	617.806	0.725742	0.160725	4.51542	6.31919e-06	9.87826e-05
AT2G26650	1802.14	0.749402	0.166143	4.51058	6.46495e-06	0.000100991
AT3G13050	402.749	0.785076	0.174118	4.50888	6.51719e-06	0.000101737
AT2G36970	579.818	0.729012	0.161812	4.50531	6.62777e-06	0.000103392
AT3G52470	1124.84	0.63782	0.141701	4.50117	6.75798e-06	0.000105351
AT4G15420	1068.03	0.962103	0.213838	4.49921	6.82073e-06	0.000106208
AT4G02340	633.999	0.697723	0.155078	4.49916	6.8223e-06	0.000106208
AT3G01970	607.19	1.12873	0.2512	4.49336	7.01082e-06	0.000108918
AT5G48550	20.8269	1.60964	0.358251	4.49305	7.02113e-06	0.000109003
AT5G64540	9.48939	1.57906	0.351496	4.4924	7.04261e-06	0.000109262
AT5G64310	910.95	1.0709	0.238431	4.49146	7.07374e-06	0.00010967
AT2G29440	190.479	0.954986	0.212672	4.49042	7.10833e-06	0.000110131
AT5G48560	620.164	0.763664	0.170111	4.48922	7.14841e-06	0.0001106
AT5G20960	2750.78	0.78593	0.17513	4.48769	7.19997e-06	0.000111246
AT1G63860	565.59	1.01134	0.225371	4.48744	7.20834e-06	0.000111299
AT5G49780	131.517	1.08593	0.242036	4.48664	7.23565e-06	0.000111645
AT2G35610	1408.56	0.645569	0.143959	4.48438	7.31253e-06	0.000112754
AT1G12940	23.6903	1.55612	0.347567	4.47718	7.56356e-06	0.000116308
AT3G45620	678.322	0.618217	0.138139	4.47532	7.62981e-06	0.000117247
AT3G57750	620.469	0.772272	0.172647	4.47312	7.70861e-06	0.000118378
AT2G36470	161.021	0.930104	0.208079	4.46996	7.82325e-06	0.000119976
AT3G20860	273.013	1.00462	0.2248	4.46895	7.86058e-06	0.000120385
AT3G21520	125.193	1.12072	0.251141	4.46251	8.1004e-06	0.000123974
AT4G36140	1254.63	0.762326	0.170955	4.45921	8.2263e-06	0.000125816
AT2G36880	8743.89	0.670509	0.15051	4.45491	8.39284e-06	0.00012819
AT2G33110	181.537	0.910616	0.204461	4.45375	8.43845e-06	0.0001288
AT1G63840	500.14	0.741343	0.166502	4.45247	8.48887e-06	0.000129415
AT5G45260	1125.58	0.734616	0.164992	4.45244	8.49019e-06	0.000129415
AT3G21780	638.662	1.52895	0.34348	4.45136	8.5329e-06	0.000129892
AT1G61120	23.4025	1.6017	0.359966	4.4496	8.60323e-06	0.000130699
AT3G45330	41.4116	1.42004	0.319484	4.44478	8.79824e-06	0.000133482
AT2G28710	44.9699	1.38124	0.310844	4.44351	8.8502e-06	0.000134181
AT3G03165	33.6277	1.55902	0.350946	4.44235	8.89798e-06	0.000134815
AT5G43450	1853.93	0.93017	0.20942	4.44165	8.92699e-06	0.000135164
AT2G30140	2964.47	1.11344	0.250959	4.43674	9.13319e-06	0.000138194
AT3G56410	1615.41	0.828819	0.187088	4.43011	9.41852e-06	0.000142416
AT5G63680	1303.29	0.590156	0.133241	4.42924	9.45671e-06	0.000142898
AT2G15830	168.789	0.970764	0.219299	4.42667	9.5697e-06	0.000144509
AT4G18990	19.2076	1.57441	0.355702	4.42621	9.59027e-06	0.000144627
AT1G50360	1106.23	0.753708	0.17028	4.42629	9.58679e-06	0.000144627
AT5G62630	904.264	0.761339	0.172037	4.42542	9.62526e-06	0.000145058
AT5G07460	900.82	0.876904	0.198258	4.42305	9.73153e-06	0.000146464
AT2G44070	20.3223	1.58934	0.359623	4.41945	9.89505e-06	0.000148827
AT4G24380	487.011	1.08212	0.244953	4.41766	9.97744e-06	0.000149966
AT3G18930	505.586	0.719433	0.163279	4.40615	1.05222e-05	0.00015784
AT2G43150	11463	0.615227	0.139647	4.40558	1.055e-05	0.000158153
AT2G44310	1175.4	0.645461	0.146588	4.40324	1.06648e-05	0.000159661
AT1G66500	275.933	1.14726	0.260643	4.40164	1.07438e-05	0.000160738
AT5G02100	762.778	0.637074	0.14487	4.39755	1.09481e-05	0.000163687
AT1G72120	231.569	1.1517	0.261921	4.39713	1.09694e-05	0.000163897
AT1G15530	1041.52	0.908405	0.206676	4.39531	1.10617e-05	0.000165167
AT2G04160	1185.69	0.596679	0.135811	4.39344	1.11572e-05	0.000166484
AT4G26200	289.912	1.58224	0.360746	4.38601	1.15449e-05	0.000171929
AT5G01340	539.754	1.00188	0.228469	4.3852	1.15881e-05	0.000172458
AT2G32190	188.684	1.33073	0.303483	4.38484	1.16069e-05	0.000172625
AT2G47890	1047.29	0.825117	0.188211	4.384	1.16519e-05	0.00017318
AT4G15480	70.5234	1.35917	0.310081	4.38328	1.16908e-05	0.000173644
AT3G62150	4290.85	1.00919	0.230331	4.38149	1.17873e-05	0.000174963
AT4G20110	1209.57	0.864196	0.197254	4.38114	1.18059e-05	0.000175124
AT1G45145	1351.63	0.840767	0.192053	4.37779	1.1989e-05	0.000177724
AT1G26730	166.625	1.11333	0.254357	4.37703	1.20307e-05	0.000178226
AT1G29690	1203.77	1.11139	0.254009	4.37539	1.21213e-05	0.000179334
AT5G44240	2165.78	0.642949	0.146945	4.37543	1.21194e-05	0.000179334
AT1G64065	141.979	0.955838	0.218513	4.37429	1.21831e-05	0.00018013
AT5G47200	3158.27	0.670773	0.153383	4.3732	1.2244e-05	0.000180913
AT3G15340	111.689	1.13224	0.258996	4.37166	1.23303e-05	0.00018207
AT1G04980	804.385	1.00026	0.22885	4.37082	1.23781e-05	0.000182655
AT4G40065	262.666	0.940466	0.215297	4.36823	1.25256e-05	0.000184591
AT5G51680	74.2691	1.24291	0.284544	4.36808	1.25341e-05	0.000184597
AT1G77500	667.148	0.979574	0.224266	4.36791	1.25441e-05	0.000184624
AT5G02800	954.687	0.622313	0.142509	4.36681	1.26071e-05	0.000185431
AT1G72060	573.001	1.15149	0.263832	4.36447	1.27434e-05	0.000186949
AT1G06800	508.033	1.04117	0.238542	4.3647	1.27294e-05	0.000186949
AT1G79670	997.441	0.689475	0.15796	4.36488	1.27193e-05	0.000186949
AT5G22770	1864.95	0.672589	0.154138	4.36356	1.27965e-05	0.000187608
AT1G56145	854.579	0.720929	0.165359	4.35979	1.30187e-05	0.000190742
AT2G30750	1255.71	1.50534	0.345428	4.3579	1.31315e-05	0.00019227
AT2G30440	6907.01	0.705258	0.161938	4.35511	1.33e-05	0.000194612
AT3G02360	5091.76	0.759617	0.174519	4.35262	1.3452e-05	0.000196582
AT5G64100	7399.91	1.10581	0.254118	4.35154	1.35185e-05	0.000197426
AT3G48570	457.245	0.778834	0.17899	4.35126	1.35357e-05	0.000197549
AT5G05400	184.357	0.908082	0.20885	4.34802	1.37373e-05	0.000200233
AT4G02660	328.48	0.772012	0.177614	4.34658	1.38275e-05	0.00020142
AT1G21240	14.8422	1.56175	0.359607	4.34293	1.40596e-05	0.000204536
AT5G62480	207.733	0.878952	0.202792	4.33425	1.46261e-05	0.000212369
AT1G17750	178.283	1.09471	0.252703	4.33201	1.47757e-05	0.000214404
AT3G04200	18.6458	1.53596	0.355176	4.32451	1.52871e-05	0.000221399
AT1G68300	688.051	0.607317	0.140471	4.32342	1.53632e-05	0.000222359
AT4G09420	130.366	1.06338	0.246003	4.32262	1.54187e-05	0.00022302
AT4G12300	644.171	0.677923	0.156868	4.32161	1.54897e-05	0.000223618
AT3G22950	878.287	0.68036	0.157451	4.3211	1.55251e-05	0.000223987
AT1G67360	369.309	0.729475	0.168913	4.31865	1.56988e-05	0.000226204
AT3G26980	567.348	0.812247	0.188122	4.31767	1.57683e-05	0.000226916
AT1G33390	803.797	0.679605	0.157406	4.31753	1.57782e-05	0.000226916
AT5G52870	450.658	0.717371	0.1664	4.31112	1.62426e-05	0.000233446
AT1G69810	329.193	0.76857	0.178385	4.30848	1.64378e-05	0.000235962
AT3G26090	586.977	0.680892	0.158206	4.30383	1.67867e-05	0.000240655
AT5G50210	2784.47	0.954891	0.22192	4.30287	1.686e-05	0.00024145
AT3G52190	716.786	0.752174	0.174809	4.30282	1.68634e-05	0.00024145
AT3G22942	238.642	0.803825	0.186886	4.30114	1.69919e-05	0.000242983
AT1G20780	1981.56	0.921704	0.214587	4.29524	1.74502e-05	0.000249378
AT3G25770	2182.2	0.746814	0.173926	4.29385	1.75602e-05	0.000250634
AT5G65270	1031.7	0.702989	0.163717	4.29394	1.75528e-05	0.000250634
AT1G08930	13470.7	0.900759	0.209828	4.29283	1.76407e-05	0.000251498
AT4G27070	466.252	0.792285	0.184612	4.29162	1.77376e-05	0.000252688
AT5G19440	3244.53	0.871467	0.20311	4.29062	1.78178e-05	0.000253512
AT1G50180	235.877	0.934783	0.217936	4.28926	1.79268e-05	0.000254743
AT1G69840	2216.53	0.889683	0.207436	4.28895	1.79517e-05	0.000254936
AT3G51160	1714.85	0.744181	0.17354	4.28825	1.80089e-05	0.000255589
AT2G29170	225.06	0.808271	0.188503	4.28784	1.80422e-05	0.000255901
AT5G63790	7495.7	1.02117	0.238218	4.28671	1.81335e-05	0.000257035
AT2G28970	163.367	1.01252	0.236346	4.28408	1.83501e-05	0.000259942
AT1G17744	12.8515	1.53052	0.357382	4.28259	1.84727e-05	0.000261516
AT4G34590	503.917	0.832049	0.194364	4.28088	1.86159e-05	0.000263214
AT1G09253	27.993	1.48774	0.347581	4.28027	1.86665e-05	0.000263765
AT5G60410	4300.06	0.68786	0.16075	4.27906	1.87688e-05	0.000265045
AT4G15130	704.125	0.816456	0.191012	4.27438	1.91669e-05	0.00027033
AT5G21090	7130.38	0.598321	0.140118	4.27012	1.95364e-05	0.000275369
AT1G30900	653.043	0.86491	0.202627	4.26848	1.96806e-05	0.00027723
AT4G05010	182.899	0.850159	0.199358	4.26448	2.0037e-05	0.000282075
AT1G13340	252.987	0.901097	0.211327	4.264	2.00798e-05	0.000282502
AT4G30470	752.486	0.72607	0.170285	4.26385	2.00934e-05	0.000282518
AT1G16130	349.143	0.975225	0.228801	4.26233	2.02307e-05	0.000284095
AT1G21320	123.463	1.15517	0.271136	4.26046	2.04003e-05	0.0002863
AT5G07150	89.2271	1.05483	0.247596	4.26027	2.04179e-05	0.000286369
AT5G53550	3514.68	0.66244	0.155948	4.24783	2.15848e-05	0.000301987
AT3G20410	2841.67	0.925446	0.21792	4.24672	2.16921e-05	0.000303301
AT3G25730	243.43	0.862297	0.203073	4.24625	2.1738e-05	0.000303756
AT4G04695	314.084	0.759319	0.178877	4.24493	2.18666e-05	0.000305363
AT3G14840	4242.02	0.696537	0.164193	4.24219	2.21351e-05	0.000308923
AT2G28960	365.331	0.889635	0.209816	4.24008	2.23443e-05	0.000311459
AT2G17500	2177.01	0.854051	0.201622	4.23591	2.27627e-05	0.000316902
AT4G18540	9.15486	1.4762	0.348526	4.23555	2.27992e-05	0.000317027
AT1G21050	924.614	0.710892	0.16784	4.23555	2.27997e-05	0.000317027
AT5G22350	1821.4	0.80448	0.190047	4.23305	2.30539e-05	0.000320168
AT5G52400	11.8786	1.4884	0.351783	4.23102	2.32636e-05	0.000322685
AT3G01820	1019.58	0.610212	0.144306	4.2286	2.35148e-05	0.000325969
AT5G01500	486.207	0.798057	0.189283	4.21621	2.48438e-05	0.000343552
AT1G65730	218.573	1.01984	0.242135	4.21186	2.53281e-05	0.000349821
AT2G02860	860.172	0.819592	0.194929	4.20457	2.61579e-05	0.000360622
AT3G12620	1213.36	0.619729	0.147413	4.20405	2.62182e-05	0.000361234
AT3G51430	446.493	0.882812	0.210027	4.20333	2.63012e-05	0.000362157
AT2G40750	131.211	1.04484	0.248707	4.20109	2.65631e-05	0.000365542
AT1G23550	289.771	0.968526	0.230577	4.20045	2.66385e-05	0.000366356
AT3G50140	74.3714	1.17175	0.278969	4.2003	2.66564e-05	0.00036638
AT5G64700	173.636	1.12183	0.26722	4.19815	2.69104e-05	0.000369423
AT1G76390	627.026	0.716119	0.170586	4.198	2.69286e-05	0.000369448
AT4G35190	59.627	1.25064	0.298003	4.19673	2.708e-05	0.000371301
AT3G08720	802.558	0.939713	0.224003	4.19509	2.72763e-05	0.000373766
AT1G52780	860.443	0.770637	0.183755	4.19384	2.7427e-05	0.000375604
AT1G34315	462.4	0.692847	0.165303	4.19137	2.77276e-05	0.000379491
AT3G28910	638.618	0.736754	0.17587	4.18919	2.79949e-05	0.000382918
AT3G03000	247.589	0.837475	0.200079	4.18572	2.84263e-05	0.000388116
AT3G60680	327.275	0.742425	0.177419	4.18457	2.857e-05	0.000389843
AT2G17290	1426.09	0.674311	0.161199	4.18308	2.87582e-05	0.000391938
AT4G27300	2295.22	0.832583	0.199091	4.18193	2.89042e-05	0.000393455
AT1G74020	688.024	0.735106	0.175878	4.17964	2.91977e-05	0.000397211
AT3G13380	500.014	0.776261	0.185833	4.1772	2.95123e-05	0.000400769
AT4G00760	955.708	0.666521	0.159659	4.17466	2.98433e-05	0.000405022
AT3G07580	129.532	0.908877	0.217749	4.17397	2.99332e-05	0.000405999
AT4G15400	197.671	0.9018	0.216088	4.1733	3.00218e-05	0.000406956
AT5G58160	654.078	0.605948	0.145252	4.1717	3.02335e-05	0.000409581
AT4G04990	121.674	0.949983	0.227746	4.17125	3.02938e-05	0.000410152
AT1G01120	2078.09	0.811399	0.19453	4.17108	3.03159e-05	0.000410207
AT4G23610	19.6241	1.49659	0.358883	4.17015	3.04405e-05	0.000411646
AT5G24760	683.894	0.661276	0.15863	4.16867	3.06388e-05	0.000414081
AT3G21781	56.3231	1.28503	0.308796	4.1614	3.16296e-05	0.000426707
AT5G22780	1586.65	0.686856	0.165233	4.15689	3.22613e-05	0.000434712
AT5G13110	1931.92	0.770531	0.18544	4.15515	3.25068e-05	0.00043776
AT5G45060	2225.54	0.727373	0.175153	4.1528	3.28433e-05	0.000441765
AT3G17700	464.573	0.802942	0.193654	4.14628	3.37921e-05	0.00045372
AT5G02430	159.392	0.920255	0.222047	4.14442	3.40682e-05	0.000457156
AT4G12020	1215.71	0.683332	0.165026	4.14076	3.46162e-05	0.000464234
AT1G19310	534.196	0.880115	0.212608	4.13962	3.47874e-05	0.000465956
AT2G30250	1233.63	0.810177	0.195718	4.1395	3.48063e-05	0.000465956
AT5G65925	250.105	0.8392	0.202949	4.13502	3.54916e-05	0.000474334
AT3G50340	386.962	0.772652	0.186856	4.135	3.5495e-05	0.000474334
AT5G42150	605.415	0.660332	0.159822	4.13168	3.60129e-05	0.000480689
AT1G19025	138.136	1.08845	0.263637	4.1286	3.64981e-05	0.000486172
AT4G22970	497.738	0.881617	0.213543	4.12853	3.65096e-05	0.000486172
AT3G10640	1028.77	0.708411	0.171585	4.12862	3.64947e-05	0.000486172
AT3G60450	869.776	0.715325	0.173427	4.12464	3.71318e-05	0.000493298
AT2G39350	674.498	0.750088	0.181968	4.12208	3.75471e-05	0.000498523
AT4G26950	53.3443	1.41	0.342626	4.11526	3.86739e-05	0.000513182
AT4G00970	196.51	0.870673	0.211767	4.11147	3.93142e-05	0.000521068
AT2G36270	68.0677	1.19678	0.291105	4.11116	3.93671e-05	0.000521464
AT1G21380	1276.72	0.654293	0.159325	4.10666	4.01422e-05	0.000530801
AT2G41180	283.314	0.930499	0.22666	4.10526	4.03864e-05	0.000533717
AT4G27730	694.809	0.829839	0.202151	4.10505	4.04236e-05	0.000533897
AT1G52770	46.6391	1.25339	0.305613	4.10123	4.10956e-05	0.000542456
AT4G23140	12.0375	1.46852	0.358712	4.09387	4.24241e-05	0.00055869
AT3G56170	577.886	0.603253	0.147363	4.09365	4.24629e-05	0.000558832
AT5G52810	411.155	0.848601	0.207465	4.09033	4.30756e-05	0.000566283
AT5G42050	3811.07	0.677587	0.165725	4.08861	4.33963e-05	0.000570168
AT2G37970	3086.05	0.857517	0.209745	4.08837	4.34408e-05	0.000570422
AT5G57910	572.24	0.98951	0.242044	4.08814	4.3484e-05	0.000570659
AT2G27580	829.261	0.730787	0.17885	4.08604	4.38802e-05	0.000575525
AT1G06153	10.2026	1.43201	0.350595	4.0845	4.41717e-05	0.000578779
AT3G08870	77.1481	1.23824	0.303159	4.08446	4.41795e-05	0.000578779
AT1G53490	208.71	0.901141	0.220701	4.08309	4.44412e-05	0.000581871
AT2G46500	3009.98	0.794745	0.194907	4.07755	4.55126e-05	0.000595212
AT2G40940	3230.91	0.687672	0.168739	4.07537	4.59421e-05	0.000600481
AT3G14850	156.214	0.982185	0.241062	4.07441	4.61304e-05	0.000602594
AT3G59150	239.289	0.85292	0.209362	4.0739	4.62329e-05	0.000603586
AT1G51830	803.666	0.8226	0.201929	4.07371	4.62701e-05	0.000603724
AT3G50760	85.8443	1.07044	0.262843	4.07254	4.65024e-05	0.000606056
AT5G63850	2461.46	0.751479	0.184584	4.07119	4.67731e-05	0.000609234
AT1G31130	2834.83	0.629249	0.154597	4.07024	4.6964e-05	0.000611368
AT3G05370	548.344	0.955473	0.234814	4.06907	4.72015e-05	0.000614108
AT3G49780	2049.93	0.833791	0.204968	4.0679	4.74378e-05	0.000616828
AT5G04860	710.592	0.616959	0.151812	4.06398	4.82434e-05	0.000626351
AT2G31955	1466.11	0.764965	0.188476	4.05868	4.93504e-05	0.000639129
AT4G24400	1401.61	0.620687	0.153088	4.05444	5.02536e-05	0.000650454
AT4G18930	791.36	0.63009	0.155489	4.05232	5.07124e-05	0.000656018
AT5G04870	2216.84	0.631763	0.155987	4.0501	5.11962e-05	0.000661337
AT5G13200	235.967	0.91133	0.225054	4.04937	5.13547e-05	0.000662812
AT1G07650	2021.99	0.592103	0.146351	4.04578	5.21498e-05	0.000671925
AT5G39030	273.457	0.793787	0.196235	4.04509	5.23027e-05	0.000673513
AT2G25125	14.4804	1.40977	0.348621	4.04386	5.25779e-05	0.000676672
AT2G46320	592.926	0.650638	0.161021	4.0407	5.32915e-05	0.00068542
AT1G22070	806.456	0.643465	0.159471	4.03499	5.46036e-05	0.000701149
AT5G52390	49.0726	1.20191	0.297906	4.03453	5.47122e-05	0.000701588
AT5G59510	97.9741	1.25534	0.31126	4.0331	5.50455e-05	0.000705224
AT5G03730	5920.49	0.898999	0.223188	4.02799	5.62563e-05	0.000718704
AT4G03550	3169.56	0.625483	0.155578	4.02039	5.81022e-05	0.000741867
AT4G18940	129.357	1.25044	0.311257	4.01741	5.88419e-05	0.000750888
AT1G63440	632.334	0.977139	0.243357	4.01524	5.93854e-05	0.000756499
AT3G13080	4781.57	0.938778	0.233798	4.01533	5.93619e-05	0.000756499
AT4G08230	963.235	0.726001	0.180817	4.01512	5.94151e-05	0.000756499
AT4G25380	14.5801	1.43654	0.357959	4.01314	5.99164e-05	0.000762252
AT5G47230	660.869	1.11383	0.277603	4.01232	6.01259e-05	0.00076426
AT2G38490	24.3581	1.39602	0.34814	4.00994	6.07335e-05	0.000771551
AT4G16600	36.2008	1.31123	0.327759	4.00059	6.31842e-05	0.000800887
AT1G53633	133.808	1.07252	0.268084	4.00067	6.31626e-05	0.000800887
AT1G35350	1273.76	0.732368	0.183153	3.99867	6.36998e-05	0.00080607
AT1G31540	1958.5	0.836012	0.209148	3.99723	6.40874e-05	0.00081044
AT1G65040	1278.67	0.729185	0.182427	3.99712	6.41168e-05	0.00081044
AT1G29195	66.79	1.27237	0.318362	3.99663	6.42509e-05	0.000811683
AT1G30320	1183.33	0.861337	0.215548	3.99603	6.44143e-05	0.000813293
AT5G25050	552.912	0.896406	0.224468	3.99346	6.5115e-05	0.000821682
AT4G17070	1283.16	0.938026	0.235148	3.98908	6.63291e-05	0.000835606
AT5G22630	586.201	0.668013	0.167466	3.98894	6.63682e-05	0.000835635
AT1G02520	437.073	0.802856	0.201343	3.98749	6.67746e-05	0.000839818
AT1G62305	266.108	0.973909	0.244285	3.98677	6.69786e-05	0.000841916
AT1G75170	674.66	0.774667	0.194318	3.9866	6.7026e-05	0.000842044
AT4G19700	700.414	0.757584	0.190113	3.9849	6.75072e-05	0.000847619
AT2G01180	564.907	0.680913	0.170936	3.98343	6.79281e-05	0.000852432
AT5G58540	206.606	0.784923	0.197315	3.97802	6.94907e-05	0.000871076
AT5G22500	781.745	0.639671	0.160948	3.97439	7.05605e-05	0.000883996
AT2G20950	947.064	0.632018	0.159078	3.973	7.0973e-05	0.000888673
AT3G57480	248.561	0.823602	0.207396	3.97116	7.15249e-05	0.000895089
AT1G21230	38.2694	1.33117	0.335413	3.96873	7.22557e-05	0.000903735
AT4G36010	123.004	0.955718	0.24119	3.9625	7.4168e-05	0.000926119
AT5G40370	1738.73	0.588943	0.14873	3.95982	7.50076e-05	0.00093496
AT5G59550	971.598	0.724813	0.183328	3.95363	7.69728e-05	0.0009585
AT4G18140	1174.64	0.726622	0.184059	3.94776	7.88857e-05	0.000981242
AT5G63410	682.886	0.672168	0.170303	3.9469	7.9171e-05	0.000984249
AT4G01895	71.3379	1.1095	0.281534	3.94092	8.11713e-05	0.00100636
AT2G16660	476.824	0.843991	0.214215	3.93993	8.1504e-05	0.00100993
AT1G01460	10.3861	1.36584	0.346903	3.93724	8.2425e-05	0.00102022
AT3G13650	239.222	1.08555	0.275804	3.93596	8.28662e-05	0.00102457
AT5G36220	524.116	0.969586	0.246369	3.9355	8.30236e-05	0.00102595
AT4G15093	384.465	0.73751	0.187744	3.92827	8.55579e-05	0.00105439
AT5G64230	654.47	1.03516	0.263666	3.92602	8.63613e-05	0.00106306
AT2G41090	2846.49	0.674165	0.171722	3.92591	8.64017e-05	0.00106306
AT1G32950	42.8039	1.34142	0.341757	3.92508	8.66994e-05	0.00106614
AT4G04800	656.677	0.732123	0.186696	3.92147	8.80108e-05	0.00108109
AT3G05580	573.647	0.760675	0.194119	3.9186	8.90653e-05	0.00109345
AT3G07273	224.384	0.848234	0.2165	3.91794	8.93074e-05	0.00109583
AT4G17650	894.495	0.744074	0.190006	3.91605	9.00106e-05	0.00110326
AT4G09570	922.252	0.830915	0.212215	3.91544	9.02381e-05	0.00110545
AT1G02460	70.3841	1.12488	0.287372	3.91437	9.06393e-05	0.00110977
AT5G11920	452.488	0.841469	0.21516	3.9109	9.19517e-05	0.00112341
AT1G09480	89.2706	0.984764	0.251834	3.91037	9.21562e-05	0.0011253
AT3G14710	19.1843	1.38916	0.355458	3.90808	9.30333e-05	0.00113479
AT4G03480	24.7247	1.35378	0.346481	3.90721	9.33666e-05	0.00113804
AT4G26060	406.468	0.792051	0.202719	3.90713	9.34002e-05	0.00113804
AT2G36630	4177.44	0.81203	0.207916	3.90556	9.40082e-05	0.00114483
AT1G73730	1142.28	0.674651	0.172777	3.90476	9.43198e-05	0.00114739
AT1G61290	12.5664	1.39093	0.356644	3.90006	9.61671e-05	0.00116861
AT1G06135	11.8625	1.38905	0.356541	3.89589	9.78368e-05	0.00118635
AT3G57640	80.4989	1.05666	0.271885	3.88644	0.000101724	0.00122954
AT3G03670	134.634	1.09241	0.281319	3.88317	0.000103102	0.0012442
AT4G12720	2609.61	0.967041	0.249033	3.88319	0.000103095	0.0012442
AT1G02220	306.276	0.935744	0.241016	3.8825	0.00010339	0.00124701
AT1G14260	72.5999	1.20392	0.310172	3.88144	0.00010384	0.00125178
AT3G44400	304.284	0.950948	0.245239	3.87764	0.000105476	0.00127015
AT3G25230	4108.54	0.730939	0.188816	3.87117	0.000108312	0.00129877
AT3G45660	32.9735	1.28725	0.332884	3.86696	0.000110201	0.00131932
AT5G49700	920.398	0.955103	0.247019	3.86652	0.000110401	0.00132102
AT3G48320	1085.65	0.724449	0.187494	3.86385	0.000111613	0.00133411
AT5G48390	41.0694	1.23648	0.320385	3.85936	0.000113686	0.00135675
AT2G34390	9.23777	1.36941	0.354859	3.85903	0.000113838	0.00135784
AT2G32030	142.451	0.962925	0.249693	3.85643	0.000115054	0.00137018
AT2G26010	70.3759	1.20951	0.313754	3.85497	0.000115745	0.00137763
AT2G31335	8.65768	1.33657	0.346757	3.85448	0.000115977	0.00137825
AT1G79690	2446.37	0.61882	0.160542	3.85458	0.000115928	0.00137825
AT5G53420	891.864	0.616614	0.159978	3.85435	0.000116035	0.00137825
AT5G25180	16.648	1.38732	0.360068	3.85294	0.00011671	0.00138553
AT3G09480	83.8449	1.02709	0.266606	3.85246	0.000116936	0.00138749
AT2G19160	808.134	0.588032	0.152663	3.85184	0.000117234	0.0013903
AT4G24240	979.553	0.695525	0.180939	3.84399	0.000121051	0.00143107
AT4G16960	200.69	0.767674	0.199955	3.83924	0.000123415	0.00145749
AT2G40270	973.795	0.618622	0.161213	3.83729	0.000124398	0.00146757
AT5G02630	215.604	0.816163	0.212716	3.83686	0.000124618	0.0014694
AT4G35480	176.754	1.06452	0.277467	3.83657	0.000124764	0.00147036
AT3G42180	86.7389	0.986437	0.257201	3.83527	0.000125427	0.00147664
AT4G22070	59.0223	1.18883	0.310166	3.8329	0.000126642	0.00148939
AT5G25820	175.024	0.78149	0.203936	3.83204	0.000127084	0.00149382
AT3G52430	559.624	0.692641	0.180765	3.83172	0.000127252	0.00149501
AT1G04000	567.502	0.723766	0.188949	3.83049	0.000127891	0.00150096
AT4G19660	1030.38	0.717131	0.187398	3.82677	0.000129834	0.00152219
AT3G55410	4579.71	0.62143	0.162403	3.82648	0.00012999	0.00152324
AT2G46440	313.335	0.717385	0.187762	3.82071	0.000133069	0.00155609
AT3G09000	896.306	0.73007	0.191126	3.81983	0.000133543	0.00156002
AT5G03290	2863.43	0.606102	0.15867	3.81988	0.000133516	0.00156002
AT4G27900	465.738	0.619923	0.162354	3.81834	0.000134353	0.00156786
AT1G76040	485.914	0.664967	0.174183	3.81763	0.000134742	0.00157159
AT1G29310	1060.55	0.612254	0.1604	3.81705	0.000135056	0.00157445
AT2G30990	1145.7	0.708784	0.185724	3.81633	0.000135452	0.00157744
AT5G37485	19.9228	1.35425	0.355104	3.81367	0.000136916	0.00159211
AT4G08180	1575.84	0.634332	0.166332	3.81366	0.000136923	0.00159211
AT5G44578	68.6222	1.03011	0.270202	3.81235	0.000137649	0.00159891
AT1G17890	1093.14	0.591331	0.155118	3.81213	0.000137775	0.00159891
AT3G46660	738.589	1.34885	0.354584	3.80404	0.000142355	0.00164935
AT2G44380	817.003	0.848154	0.223118	3.80137	0.000143897	0.00166297
AT1G59960	702.742	0.605845	0.159372	3.80145	0.000143853	0.00166297
AT3G17240	3645.35	0.667204	0.175555	3.80055	0.000144375	0.00166764
AT5G54140	201.501	0.741978	0.195989	3.78581	0.000153206	0.00176604
AT1G71100	1051.63	0.689587	0.182207	3.78463	0.000153935	0.00177355
AT4G01740	132.37	0.921245	0.243523	3.78299	0.000154957	0.0017835
AT1G71140	362.713	0.850267	0.224952	3.77977	0.000156973	0.00180395
AT3G24180	3115.26	0.596772	0.157882	3.77987	0.000156912	0.00180395
AT2G40330	1146.01	0.671367	0.17774	3.77723	0.000158579	0.00182149
AT3G03020	366.399	0.835844	0.221566	3.77244	0.000161661	0.00185389
AT1G75860	532.729	0.730106	0.193542	3.77233	0.000161727	0.00185389
AT5G04980	318.667	0.72387	0.191912	3.77188	0.000162019	0.00185629
AT5G52760	81.5635	1.22247	0.32432	3.76933	0.000163687	0.00187446
AT5G06570	482.593	1.02845	0.27319	3.7646	0.000166816	0.00190643
AT3G66654	1444.17	0.617901	0.164191	3.76332	0.000167675	0.00191335
AT3G55730	269.778	0.680982	0.181039	3.76152	0.000168882	0.00192422
AT1G80460	3887.47	0.63196	0.168271	3.75561	0.00017292	0.00196924
AT1G76690	2191.74	0.888634	0.236631	3.75535	0.000173096	0.00197025
AT2G18000	45.676	1.14881	0.305965	3.75471	0.000173546	0.00197438
AT3G11320	548.846	0.662099	0.176383	3.75377	0.000174198	0.0019808
AT3G46190	24.8457	1.30901	0.348752	3.75341	0.000174446	0.00198263
AT2G22010	2599.95	0.623592	0.166304	3.74972	0.000177031	0.00200898
AT5G18150	471.489	0.760586	0.202865	3.74923	0.000177382	0.00201196
AT1G63580	66.8099	1.14888	0.306991	3.74239	0.000182275	0.00206436
AT5G58730	722.001	0.69681	0.186289	3.74047	0.000183674	0.00207812
AT3G54030	636.456	0.612142	0.163728	3.73876	0.000184928	0.00209022
AT1G23840	36.5424	1.18636	0.318142	3.72904	0.000192213	0.00216823
AT5G37260	736.569	0.759073	0.203828	3.72408	0.00019603	0.0022047
AT5G49760	3256.98	0.592685	0.159185	3.72324	0.000196686	0.00221098
AT1G52890	193.71	1.08581	0.292129	3.71689	0.000201689	0.00226161
AT3G62590	185.602	0.951697	0.256143	3.71549	0.000202807	0.00227078
AT3G13500	7.01716	1.26531	0.340699	3.71388	0.000204103	0.00228416
AT3G28480	522.13	0.626974	0.168956	3.71088	0.000206542	0.00230803
AT5G55120	1618.02	0.668659	0.180279	3.70902	0.000208065	0.00232162
AT1G28010	1129.95	0.693466	0.187103	3.70633	0.000210283	0.00234521
AT3G55560	1321.35	0.5968	0.161048	3.70572	0.000210794	0.00234975
AT4G21940	117.731	0.914457	0.246814	3.70505	0.000211347	0.00235475
AT3G52748	67.8858	1.17692	0.317757	3.70383	0.000212371	0.00236268
AT5G03990	292.21	0.791675	0.213738	3.70394	0.000212273	0.00236268
AT1G10170	3855.66	0.746372	0.201629	3.70171	0.000214153	0.00237667
AT1G53950	19.6749	1.31427	0.355065	3.70151	0.000214322	0.00237738
AT1G43910	260.111	0.682232	0.184424	3.69927	0.000216223	0.00239378
AT1G56300	268.73	0.889688	0.240861	3.69378	0.000220943	0.00244007
AT4G12480	2473.78	0.90475	0.244948	3.69364	0.000221068	0.00244026
AT2G29430	7.69314	1.23858	0.33567	3.68986	0.000224377	0.00247317
AT1G80450	110.05	0.906104	0.245659	3.68846	0.000225617	0.00248321
AT4G12090	73.7724	1.06806	0.289764	3.68596	0.000227845	0.0025053
AT1G28370	122.225	0.855331	0.232368	3.68092	0.00023239	0.00255032
AT2G41100	23721.6	0.876964	0.238259	3.68072	0.000232576	0.00255113
AT5G18360	127.05	0.884984	0.240543	3.6791	0.000234056	0.00256487
AT1G05680	3934.74	1.2275	0.333662	3.67887	0.000234274	0.00256603
AT1G16300	472.006	0.780285	0.212138	3.6782	0.000234887	0.00257007
AT4G00360	4598.79	0.691102	0.187897	3.67809	0.000234984	0.00257007
AT3G52520	83.2611	1.03257	0.281183	3.67223	0.000240442	0.00262116
AT1G79110	384.292	0.74828	0.203765	3.67227	0.000240407	0.00262116
AT5G64000	127.167	0.841454	0.229427	3.66763	0.000244814	0.00266216
AT4G19750	31.891	1.2614	0.344002	3.66683	0.000245577	0.00266662
AT2G32400	664.583	0.622424	0.169912	3.66321	0.00024907	0.00270066
AT1G15670	2016.68	0.77601	0.212133	3.65813	0.000254057	0.0027521
AT1G44130	20.6812	1.31428	0.359594	3.65489	0.000257289	0.00278445
AT5G43190	872.545	0.706272	0.193262	3.65448	0.000257703	0.0027876
AT1G51420	297.091	0.831733	0.227673	3.65319	0.000259007	0.00279937
AT1G62420	110.872	1.03115	0.282344	3.65212	0.000260086	0.00280801
AT5G24030	1455.05	0.656268	0.179749	3.65103	0.000261195	0.0028173
AT2G06050	1430.82	0.924742	0.253657	3.64564	0.000266731	0.00286609
AT5G55560	105.264	0.953378	0.261784	3.64185	0.00027069	0.00289764
AT5G54960	2095.6	0.918264	0.252369	3.63857	0.000274157	0.00293216
AT3G62280	108.192	0.94125	0.258958	3.63475	0.000278248	0.00297292
AT5G46050	265.532	0.894835	0.24646	3.63076	0.000282593	0.00301508
AT1G33110	6514.23	0.774734	0.21377	3.62415	0.000289915	0.00308448
AT1G71530	107.932	0.930181	0.256684	3.62383	0.000290267	0.00308678
AT5G53486	112.818	1.01324	0.279651	3.62321	0.000290967	0.00309132
AT4G15210	83.5458	1.18253	0.326393	3.62304	0.000291163	0.00309163
AT3G19970	294.666	0.732458	0.202242	3.62168	0.000292694	0.0031053
AT4G19870	336.575	0.701904	0.193855	3.62077	0.00029373	0.00311483
AT2G39410	169.673	0.773604	0.213765	3.61895	0.000295797	0.00313089
AT3G48760	1773.05	0.589163	0.162794	3.61907	0.000295668	0.00313089
AT3G12510	100.529	0.903265	0.249816	3.61572	0.000299512	0.00316724
AT1G70920	73.1239	1.05295	0.291437	3.61297	0.000302709	0.00319807
AT4G36150	360.771	0.694936	0.192379	3.61233	0.000303454	0.00320295
AT5G01210	4514.88	0.874019	0.242175	3.60903	0.000307339	0.00324093
AT5G41180	522.7	0.683684	0.189541	3.60705	0.000309696	0.00326275
AT4G12350	20.6423	1.29485	0.359051	3.6063	0.000310594	0.00326618
AT5G05790	370.951	0.589469	0.163455	3.6063	0.000310598	0.00326618
AT1G07135	1456.07	0.902933	0.250501	3.60451	0.000312744	0.00328417
AT4G00550	569.071	0.59399	0.164887	3.60241	0.000315283	0.0033093
AT3G45040	646.462	0.611743	0.169856	3.60153	0.000316355	0.00331902
AT2G28400	368.807	0.859417	0.238656	3.60107	0.000316906	0.00332326
AT3G28340	176.489	0.976405	0.271461	3.59686	0.000322085	0.00337288
AT4G34135	6005.44	0.867996	0.241369	3.59614	0.000322969	0.00338058
AT4G23050	1425.52	0.757768	0.210763	3.59536	0.000323945	0.00338766
AT1G12760	2179.06	0.586375	0.163131	3.5945	0.000325016	0.00339573
AT3G50550	574.326	0.589504	0.164185	3.59049	0.000330063	0.00344052
AT5G05220	10.1131	1.28003	0.356774	3.5878	0.000333481	0.00347296
AT5G57500	57.9557	1.03127	0.287558	3.58632	0.000335382	0.00349115
AT1G29300	368.336	0.803736	0.224275	3.5837	0.000338761	0.00352146
AT2G19570	692.372	0.649245	0.181308	3.5809	0.000342408	0.00355611
AT5G17760	451.282	0.675446	0.188961	3.57454	0.00035085	0.00364045
AT1G66580	20918.2	0.71289	0.199514	3.57314	0.00035273	0.0036566
AT1G24600	27.2858	1.22494	0.342849	3.57283	0.000353143	0.00365921
AT5G13330	773.288	0.935301	0.261881	3.57148	0.000354975	0.00367652
AT1G68310	629.936	0.626724	0.175576	3.56954	0.000357613	0.00369539
AT1G63930	70.9853	1.04032	0.291524	3.56857	0.000358936	0.00370568
AT1G11310	3963.39	0.663163	0.185857	3.56814	0.00035952	0.00371002
AT5G49630	512.718	0.644306	0.180608	3.56742	0.000360508	0.00371852
AT5G64250	4500.24	0.837195	0.234718	3.5668	0.000361362	0.00372389
AT4G02380	16162.5	0.799652	0.224197	3.56673	0.000361458	0.00372389
AT1G70810	778.596	0.739458	0.207342	3.56638	0.000361952	0.00372663
AT3G14310	9834.51	0.664763	0.186628	3.56196	0.000368095	0.00378815
AT2G41440	498.184	0.649866	0.182516	3.5606	0.000370011	0.00380441
AT2G21850	228.634	0.710191	0.199578	3.55847	0.000373021	0.00383362
AT1G14130	655.726	0.753626	0.211972	3.55532	0.000377526	0.00387289
AT1G63750	504.724	0.861503	0.242336	3.555	0.000377983	0.00387583
AT3G50470	126.681	0.882115	0.24822	3.55376	0.000379765	0.00389057
AT2G34355	549.93	0.880923	0.247942	3.55294	0.000380957	0.00390102
AT2G27200	414.943	0.841396	0.236997	3.55024	0.000384881	0.00393764
AT4G34390	1198.53	0.735569	0.20723	3.54953	0.000385924	0.00394474
AT1G61440	31.7448	1.23466	0.347995	3.54793	0.000388271	0.00396516
AT1G73065	5.74208	1.13557	0.320378	3.54447	0.00039341	0.00401305
AT3G22240	419.023	0.985374	0.278063	3.54371	0.000394534	0.00402006
AT5G15845	122.331	0.833517	0.235223	3.54353	0.000394814	0.00402111
AT3G48080	128.97	0.886531	0.250425	3.54011	0.000399962	0.00407171
AT5G05880	237.829	0.680581	0.192379	3.5377	0.000403623	0.00409976
AT4G03430	3539.82	0.748045	0.211484	3.53711	0.000404524	0.00410523
AT3G07600	57.6593	1.15558	0.326717	3.53694	0.000404793	0.00410612
AT2G27150	2242.92	0.693741	0.19619	3.53607	0.000406131	0.00411785
AT5G53990	60.9715	1.14406	0.32386	3.53256	0.000411554	0.0041691
AT3G57760	340.299	0.808729	0.229087	3.53023	0.000415205	0.0042042
AT1G55850	10652.6	0.865101	0.24515	3.52887	0.00041734	0.00422016
AT1G31885	133.245	0.885869	0.251095	3.52802	0.000418675	0.00423178
AT1G47480	247.871	0.791189	0.224391	3.52594	0.00042198	0.00426328
AT5G24270	412.047	0.696605	0.19761	3.52514	0.000423256	0.00427236
AT1G52270	109.782	0.921518	0.261716	3.52106	0.000429822	0.00432706
AT5G60630	41.9729	1.14537	0.325379	3.52012	0.000431354	0.00434056
AT2G41230	533.044	1.22501	0.348779	3.51228	0.000444284	0.00445484
AT1G14000	2535.94	0.628664	0.179077	3.51059	0.000447117	0.00447928
AT4G17695	100.913	0.847087	0.241324	3.51017	0.00044782	0.00448434
AT5G22300	2942.27	1.17094	0.333811	3.50781	0.000451818	0.00452038
AT1G68450	41.4413	1.10762	0.315921	3.50599	0.000454912	0.00454331
AT1G74810	132.766	0.828211	0.236406	3.50335	0.00045945	0.00458458
AT1G71880	7890.27	0.67316	0.192334	3.49995	0.000465337	0.00463863
AT5G44370	291.47	0.717863	0.205119	3.49975	0.0004657	0.00463878
AT1G05170	369.778	0.603037	0.172341	3.49909	0.000466854	0.00464414
AT5G02540	299.349	0.654632	0.187123	3.49841	0.000468048	0.00465397
AT1G74350	129.929	0.807688	0.230939	3.49742	0.00046979	0.00466924
AT5G13190	898.357	0.722071	0.206828	3.49117	0.000480907	0.00476928
AT5G38250	6.91083	1.18817	0.340399	3.49053	0.000482055	0.00477857
AT1G67148	66.1626	1.08032	0.309562	3.48984	0.000483307	0.00478888
AT1G09443	13.4013	1.23877	0.354995	3.48955	0.000483829	0.00479196
AT1G64563	97.0737	0.925301	0.265728	3.48214	0.000497422	0.00491156
AT4G40070	248.105	0.855033	0.245611	3.48124	0.000499091	0.00492589
AT2G30670	73.1346	1.07899	0.310173	3.47866	0.000503922	0.00497141
AT4G29740	154.314	0.838274	0.241066	3.47737	0.000506367	0.004989
AT4G12040	1781.69	0.598807	0.172291	3.47556	0.000509796	0.00501624
AT1G17250	42.7922	1.11988	0.322487	3.47263	0.000515377	0.00506017
AT1G57990	4051.93	0.661396	0.190719	3.4679	0.000524538	0.00514343
AT3G07040	507.119	0.689484	0.198903	3.46643	0.000527419	0.00516618
AT1G14780	273.704	0.63924	0.184401	3.46657	0.000527148	0.00516618
AT4G11290	565.886	0.624471	0.180151	3.46637	0.000527543	0.00516618
AT1G59910	1172.16	0.669996	0.193624	3.46029	0.000539587	0.00527956
AT2G42330	1245.59	0.634088	0.183394	3.45753	0.000545161	0.0053318
AT1G06620	467.754	1.01351	0.293195	3.45678	0.000546671	0.00534426
AT2G36330	285.603	0.694361	0.200925	3.45583	0.000548611	0.00535984
AT1G60440	901.898	0.627634	0.181644	3.4553	0.000549679	0.00536672
AT5G41610	136.609	0.782764	0.226596	3.45445	0.00055141	0.00537898
AT5G01490	76.189	0.880131	0.255288	3.4476	0.000565581	0.00550773
AT1G29060	224.025	0.76462	0.221839	3.44674	0.000567399	0.00552306
AT1G15540	7.83607	1.1476	0.333615	3.43989	0.000581956	0.00565503
AT1G71360	427.716	0.644211	0.187387	3.43786	0.00058633	0.00569021
AT4G25560	30.7756	1.21568	0.353882	3.43526	0.000591986	0.00573773
AT2G39420	666.798	0.754507	0.219717	3.43399	0.000594756	0.00575965
AT3G50950	3291.38	0.596135	0.17373	3.43139	0.000600495	0.00580948
AT2G43160	7697.83	0.642376	0.187301	3.42964	0.000604379	0.00584036
AT3G26230	343.311	0.753837	0.219808	3.42952	0.000604646	0.00584044
AT1G02430	44.2012	1.13557	0.331239	3.42826	0.000607474	0.00586276
AT2G28630	1604.12	0.651087	0.189978	3.42717	0.000609903	0.00588051
AT4G21500	84.5507	0.945975	0.276315	3.42353	0.000618129	0.00595544
AT5G50790	29.3099	1.16042	0.339066	3.4224	0.000620699	0.00597766
AT5G66620	136.487	0.765828	0.223846	3.42122	0.000623399	0.00600111
AT1G07885	16.2166	1.22416	0.358059	3.41888	0.000628805	0.00604801
AT5G34930	483.884	0.595464	0.174284	3.41664	0.000634	0.00608784
AT3G23570	784.687	0.585316	0.171314	3.41663	0.000634021	0.00608784
AT5G08139	478.932	0.605292	0.177501	3.41008	0.000649448	0.00622477
AT1G29640	134.664	0.802202	0.23535	3.40855	0.000653082	0.00624966
AT4G20970	24.3659	1.20779	0.354373	3.40824	0.000653836	0.00625424
AT1G55910	398.11	0.663885	0.195139	3.40211	0.000668676	0.00637465
AT2G20130	533.402	0.626304	0.184091	3.40214	0.000668607	0.00637465
AT1G13510	49.7488	0.993402	0.292215	3.39956	0.000674938	0.00642623
AT1G23170	288.756	0.759725	0.223569	3.39817	0.000678393	0.006451
AT1G05650	12.9223	1.22301	0.3604	3.39348	0.000690095	0.00654853
AT1G07390	281.885	0.699679	0.206317	3.39128	0.000695659	0.0065958
AT5G51160	79.3438	0.888347	0.262042	3.39009	0.000698686	0.00661896
AT1G11300	141.658	0.796303	0.235045	3.38788	0.00070435	0.00666426
AT4G00300	1961.56	0.62458	0.184393	3.38723	0.000706025	0.00666896
AT4G25434	65.2061	1.00009	0.295421	3.38532	0.000710964	0.00670852
AT4G29330	569.295	0.596228	0.176125	3.38526	0.000711102	0.00670852
AT1G11050	1129.49	0.705779	0.208618	3.38312	0.000716683	0.00675401
AT5G09125	15.2369	1.20917	0.357479	3.3825	0.000718294	0.00675948
AT1G18300	703.809	0.727245	0.215001	3.38252	0.000718249	0.00675948
AT2G02350	95.2218	0.895508	0.264759	3.38235	0.000718682	0.00676032
AT4G16240	103.304	1.02076	0.301855	3.38162	0.000720599	0.00676993
AT5G12890	572.552	0.798194	0.236032	3.38172	0.000720326	0.00676993
AT1G72416	764.591	0.607178	0.179694	3.37896	0.000727612	0.00682377
AT1G72900	3041.61	0.795646	0.235493	3.37864	0.000728466	0.00682685
AT5G04340	1433.28	1.18945	0.352066	3.37849	0.000728856	0.00682768
AT5G54850	187.111	0.688753	0.204056	3.37531	0.000737315	0.00689836
AT5G06730	102.786	1.00383	0.297542	3.37374	0.000741542	0.00693218
AT5G17380	8927.12	1.11126	0.32957	3.37185	0.000746653	0.0069742
AT1G73480	1339.57	0.873808	0.259305	3.3698	0.000752225	0.00701757
AT1G61140	4349.4	0.653022	0.193929	3.36733	0.000759002	0.00707788
AT1G78130	283.513	0.64629	0.192123	3.36394	0.00076837	0.00715345
AT5G17650	348.393	0.668439	0.199078	3.35767	0.000786013	0.00729672
AT2G25440	19.9407	1.20962	0.360628	3.35419	0.000795966	0.00738306
AT5G39785	277.944	0.692757	0.207092	3.34517	0.000822332	0.00759341
AT3G11570	44.7369	1.01767	0.304432	3.34286	0.000829195	0.00764432
AT4G08250	21.8234	1.16522	0.349096	3.33782	0.000844391	0.00777176
AT5G23850	235.374	0.61925	0.185942	3.33034	0.000867407	0.00796095
AT3G50190	62.3769	0.960729	0.289003	3.32429	0.000886426	0.00811906
AT5G45340	390.877	0.697568	0.209906	3.32324	0.000889767	0.00814308
AT2G20780	864.203	0.6492	0.195347	3.32332	0.000889544	0.00814308
AT1G76700	869.316	0.629081	0.189346	3.32239	0.000892503	0.00816152
AT4G05120	331.235	0.66183	0.19949	3.31762	0.000907879	0.00828874
AT3G14620	1470.92	0.756834	0.22828	3.31538	0.000915196	0.00834222
AT2G31585	189.602	0.748805	0.225992	3.31342	0.000921632	0.008394
AT5G49690	380.276	1.15784	0.349662	3.31132	0.000928568	0.00844699
AT4G13820	69.9339	0.916623	0.27687	3.31066	0.000930756	0.00846349
AT5G22690	520.216	0.638624	0.192976	3.30934	0.000935153	0.00850006
AT3G08690	774.545	0.59318	0.179369	3.30703	0.000942915	0.00855687
AT5G46910	651.111	0.626959	0.189651	3.30587	0.000946832	0.00858492
AT5G37070	545.697	0.593135	0.179546	3.30353	0.000954756	0.00865047
AT1G70690	287.66	0.697403	0.211203	3.30206	0.000959792	0.00868221
AT1G33840	115.93	0.925256	0.280252	3.30151	0.00096165	0.00869554
AT1G73740	373.369	0.599807	0.181798	3.2993	0.000969268	0.00875394
AT4G13660	442.113	0.594445	0.180313	3.29674	0.00097815	0.0088236
AT4G19520	2180.67	0.779233	0.236688	3.29224	0.000993912	0.00894442
AT4G02420	396.698	0.607952	0.184738	3.29088	0.000998755	0.0089773
AT2G41342	21.0953	1.15351	0.350662	3.28952	0.0010036	0.00900655
AT3G47420	1225.74	0.680613	0.206988	3.28817	0.0010084	0.00904246
AT4G21534	1031.02	0.754593	0.229625	3.28619	0.00101552	0.00909913
AT4G15310	12.7324	1.18258	0.360166	3.28343	0.0010255	0.00917042
AT1G66390	14.6437	1.18002	0.360429	3.27392	0.00106065	0.00944369
AT1G53440	3383.65	0.700265	0.213971	3.2727	0.00106525	0.00947346
AT1G13100	383.701	0.624943	0.191159	3.26923	0.0010784	0.00957912
AT1G34370	4173.94	0.642745	0.196658	3.26834	0.0010818	0.00960561
AT5G12010	1494.96	0.683	0.208992	3.26807	0.00108282	0.0096109
AT1G58225	7.88461	1.11497	0.341256	3.26724	0.001086	0.00962876
AT3G54120	105.245	0.788131	0.241224	3.26722	0.00108611	0.00962876
AT2G40140	3363.07	0.675179	0.206708	3.26634	0.00108947	0.00963969
AT1G79180	36.8757	1.03054	0.31574	3.26389	0.00109895	0.00971598
AT2G27310	664.482	0.825057	0.253111	3.25966	0.00111545	0.00983498
AT5G26600	1970.36	0.643844	0.197674	3.2571	0.00112556	0.00991252
AT3G49845	90.8942	0.952162	0.292598	3.25417	0.00113726	0.0100078
AT5G07650	61.6934	0.891716	0.274292	3.25097	0.00115013	0.0101093
AT2G38240	128.286	1.08662	0.334535	3.24815	0.00116158	0.0101969
AT5G40180	8.43524	1.14792	0.353711	3.24537	0.00117296	0.010282
AT1G73280	109.255	0.781284	0.241175	3.23949	0.00119744	0.0104804
AT4G19720	95.6394	1.01469	0.313298	3.23874	0.00120058	0.0105001
AT1G01010	273.281	0.605705	0.187019	3.23873	0.00120062	0.0105001
AT4G27670	7.68731	1.1378	0.351353	3.23834	0.00120227	0.0105105
AT2G35910	180.334	0.798528	0.246803	3.23549	0.00121435	0.0106079
AT3G05260	9.40501	1.15061	0.355742	3.23438	0.00121905	0.0106407
AT1G09794	95.9741	0.827733	0.256074	3.23239	0.00122758	0.0107069
AT5G27520	539.539	0.720113	0.222794	3.23219	0.00122846	0.0107084
AT1G29357	823.808	0.618413	0.191333	3.23214	0.00122869	0.0107084
AT1G68765	14.3474	1.14021	0.352829	3.23164	0.00123083	0.0107229
AT1G32127	204.793	0.762364	0.236049	3.22968	0.00123928	0.0107758
AT4G39940	2133.89	1.11493	0.345444	3.22753	0.00124862	0.0108335
AT1G26900	254.945	0.689925	0.213802	3.22694	0.00125123	0.0108422
AT2G18970	7.46658	1.11525	0.346011	3.22315	0.00126789	0.0109615
AT5G22555	45.981	1.0654	0.330546	3.22316	0.00126784	0.0109615
AT5G47960	133.432	0.70915	0.22025	3.21976	0.001283	0.0110794
AT5G17370	228.75	0.683478	0.212663	3.21389	0.00130948	0.0112822
AT4G01920	116.736	0.750097	0.23341	3.21365	0.0013106	0.0112876
AT1G75290	34.5696	1.04176	0.324638	3.209	0.00133198	0.0114413
AT4G19970	26.0095	1.0948	0.341291	3.20782	0.00133743	0.0114794
AT5G66480	285.329	0.706578	0.22026	3.20792	0.00133697	0.0114794
AT1G77380	648.79	0.832926	0.259824	3.20573	0.00134721	0.0115546
AT3G15534	7.53444	1.09732	0.342848	3.20059	0.00137145	0.0117432
AT1G77410	210.073	0.650235	0.203334	3.19786	0.00138451	0.0118386
AT1G05340	418.829	0.740531	0.232053	3.19122	0.00141675	0.0120642
AT3G52561	24.6794	1.09399	0.342848	3.19088	0.00141839	0.0120737
AT5G22680	6.59825	1.0791	0.339059	3.18264	0.00145939	0.0123947
AT3G24540	21.3439	1.13099	0.355584	3.18066	0.00146938	0.0124655
AT1G70130	4.00384	0.975061	0.306731	3.17888	0.00147845	0.0125315
AT5G39970	188.734	0.62054	0.195299	3.17739	0.00148607	0.0125835
AT2G03410	18.7708	1.14319	0.360021	3.17535	0.00149655	0.0126533
AT1G11185	241.886	0.965552	0.304416	3.17182	0.00151489	0.0127869
AT5G16450	574.49	0.636369	0.200636	3.17176	0.00151516	0.0127869
AT1G10580	2124.14	0.680922	0.214832	3.16955	0.00152673	0.0128654
AT5G46250	3816	0.596811	0.18841	3.16761	0.00153697	0.0129275
AT1G30730	2039.69	1.0382	0.329005	3.15557	0.00160183	0.0133984
AT2G44010	130.631	0.778498	0.246743	3.15509	0.00160447	0.0134091
AT2G02180	2925.12	0.624326	0.197998	3.15319	0.00161499	0.0134687
AT2G17040	82.0215	0.834034	0.264548	3.15268	0.0016178	0.0134823
AT4G33040	73.3999	0.859993	0.272836	3.15205	0.00162127	0.0135062
AT3G15990	180.111	0.693691	0.220307	3.14875	0.00163969	0.0136446
AT5G44582	124.815	0.795765	0.25288	3.1468	0.00165066	0.0137207
AT5G13700	98.6129	0.991341	0.315667	3.14046	0.0016868	0.0139904
AT4G35170	8.8116	1.09482	0.349199	3.13523	0.00171717	0.0142059
AT4G11230	73.4149	0.850067	0.271243	3.13397	0.00172459	0.0142568
AT4G15270	107.809	0.954393	0.30463	3.13296	0.00173055	0.0142849
AT2G31945	195.946	0.803751	0.256802	3.12985	0.00174896	0.0144057
AT1G51840	188.637	0.773336	0.247199	3.12839	0.00175767	0.014468
AT2G07180	2577.27	0.586181	0.187421	3.12762	0.0017623	0.0144929
AT3G24170	6674.11	0.65683	0.210106	3.12618	0.00177092	0.0145548
AT3G01513	28.1209	1.04304	0.334113	3.12181	0.00179742	0.0147566
AT2G25240	26.0324	1.09676	0.351576	3.11956	0.00181122	0.0148376
AT5G42530	6587.65	0.664069	0.212983	3.11794	0.00182117	0.0149029
AT3G23150	996.801	0.779822	0.250437	3.11384	0.00184669	0.0150869
AT2G04430	178.239	0.640222	0.205644	3.11326	0.00185035	0.015109
AT5G03210	17.101	1.11409	0.358575	3.107	0.00188995	0.015399
AT2G18210	91.9919	0.78934	0.254461	3.102	0.00192215	0.0156108
AT1G30760	342.987	0.648349	0.209118	3.1004	0.00193256	0.0156842
AT5G57920	28.6091	1.02825	0.331892	3.09815	0.00194731	0.0157982
AT3G28007	51.8656	0.944467	0.304863	3.098	0.0019483	0.0158006
AT3G14630	6.00766	1.05191	0.339778	3.09588	0.00196232	0.0159029
AT1G60750	29.7642	1.04974	0.33926	3.0942	0.00197346	0.0159817
AT1G66080	157.013	0.701191	0.226724	3.0927	0.00198342	0.0160491
AT3G02070	633.122	0.60341	0.195312	3.08947	0.00200515	0.016192
AT5G19900	2004.82	0.617387	0.200087	3.08559	0.00203146	0.0163753
AT5G66558	109.691	0.755897	0.245222	3.08251	0.00205266	0.0165109
AT3G16510	125.489	0.752387	0.244311	3.07963	0.00207256	0.0166532
AT2G25737	437.308	0.605553	0.196766	3.07752	0.00208728	0.0167537
AT2G32670	22.0451	1.07208	0.348507	3.0762	0.0020966	0.0168106
AT5G25350	7563.89	0.627687	0.204411	3.07071	0.00213549	0.0170901
AT1G76480	12.0917	1.10486	0.359964	3.06937	0.00214509	0.0171447
AT3G59750	67.7512	0.973207	0.317238	3.06775	0.00215676	0.017226
AT4G32870	524.604	0.811537	0.264961	3.06285	0.00219238	0.0174796
AT1G78895	387.81	0.611662	0.199804	3.06131	0.00220369	0.0175451
AT5G10760	22.1533	1.08702	0.355522	3.05755	0.00223156	0.0177482
AT3G49580	95.0353	0.776563	0.254286	3.0539	0.00225885	0.0179213
AT2G16870	105.745	0.709597	0.232447	3.05272	0.00226775	0.0179793
AT2G20610	2585.65	0.60713	0.19891	3.05229	0.00227105	0.0179923
AT5G52720	25.7225	1.09013	0.357241	3.05151	0.0022769	0.0179951
AT3G55240	531.672	0.6403	0.209821	3.05165	0.00227585	0.0179951
AT4G32450	365.359	0.60653	0.199135	3.04582	0.00232048	0.0182821
AT3G57370	6.64592	1.01737	0.334138	3.04476	0.00232868	0.018334
[truncated: 24,210 more rows]
