# Supplementary material for: Immunity onset alters plant chromatin and utilizes EDA16 to regulate oxidative homeostasis
Source: PLoS Pathog. 2021 May 20;17(5):e1009572. doi: 10.1371/journal.ppat.1009572 (PMC8171942; doi:10.1371/journal.ppat.1009572)
Supplement: S2 Dataset — (XLSX) [file ppat.1009572.s012.xlsx]

## Sheet: Dataset S2
Dataset S2. Col-0 flg22-altered nucleosomes mapped to genes. Col-0 Differentially Positioned nucleosomes (DPNs) by DANPOS analysis (FDR < 0.01) in in two-week-old Col-0 seedlings flg22- and mock-treated for 2 hours.
Gene	description	Number of DPNs
AT1G01010	protein_coding	1
AT1G01020	protein_coding	1
AT1G01030	protein_coding	3
AT1G01070	protein_coding	2
AT1G01100	protein_coding	1
AT1G01110	protein_coding	3
AT1G01130	protein_coding	1
AT1G01140	protein_coding	5
AT1G01190	protein_coding	1
AT1G01210	protein_coding	2
AT1G01220	protein_coding	2
AT1G01250	protein_coding	1
AT1G01260	protein_coding	2
AT1G01305	protein_coding	1
AT1G01310	protein_coding	1
AT1G01320	protein_coding	3
AT1G01370	protein_coding	1
AT1G01400	protein_coding	1
AT1G01410	protein_coding	2
AT1G01420	protein_coding	1
AT1G01440	protein_coding	2
AT1G01453	protein_coding	1
AT1G01470	protein_coding	1
AT1G01490	protein_coding	3
AT1G01530	protein_coding	1
AT1G01540	protein_coding	1
AT1G01550	protein_coding	1
AT1G01570	protein_coding	2
AT1G01580	protein_coding	1
AT1G01610	protein_coding	2
AT1G01630	protein_coding	1
AT1G01640	protein_coding	2
AT1G01650	protein_coding	4
AT1G01660	protein_coding	1
AT1G01670	protein_coding	1
AT1G01680	protein_coding	1
AT1G01690	protein_coding	1
AT1G01695	protein_coding	1
AT1G01700	protein_coding	1
AT1G01725	protein_coding	1
AT1G01730	protein_coding	1
AT1G01740	protein_coding	1
AT1G01750	protein_coding	1
AT1G01770	protein_coding	1
AT1G01780	protein_coding	1
AT1G01790	protein_coding	3
AT1G01840	protein_coding	1
AT1G01860	protein_coding	1
AT1G01910	protein_coding	1
AT1G01940	protein_coding	2
AT1G01950	protein_coding	1
AT1G01960	protein_coding	2
AT1G01990	protein_coding	1
AT1G02000	protein_coding	1
AT1G02020	protein_coding	1
AT1G02060	protein_coding	1
AT1G02090	protein_coding	2
AT1G02100	protein_coding	1
AT1G02140	protein_coding	1
AT1G02145	protein_coding	2
AT1G02160	protein_coding	1
AT1G02170	protein_coding	2
AT1G02205	protein_coding	1
AT1G02250	protein_coding	1
AT1G02310	protein_coding	5
AT1G02320	protein_coding	1
AT1G02340	protein_coding	2
AT1G02350	protein_coding	2
AT1G02360	protein_coding	1
AT1G02370	protein_coding	2
AT1G02400	protein_coding	1
AT1G02405	protein_coding	2
AT1G02410	protein_coding	2
AT1G02420	protein_coding	1
AT1G02430	protein_coding	1
AT1G02440	protein_coding	1
AT1G02450	protein_coding	1
AT1G02460	protein_coding	1
AT1G02510	protein_coding	1
AT1G02530	protein_coding	1
AT1G02540	protein_coding	1
AT1G02550	protein_coding	1
AT1G02560	protein_coding	1
AT1G02570	protein_coding	1
AT1G02575	protein_coding	1
AT1G02580	protein_coding	2
AT1G02590	protein_coding	1
AT1G02600	tRNA	1
AT1G02610	protein_coding	1
AT1G02620	protein_coding	2
AT1G02670	protein_coding	2
AT1G02680	protein_coding	1
AT1G02690	protein_coding	2
AT1G02700	protein_coding	1
AT1G02720	protein_coding	1
AT1G02730	protein_coding	1
AT1G02740	protein_coding	1
AT1G02750	protein_coding	1
AT1G02760	tRNA	1
AT1G02780	protein_coding	1
AT1G02800	protein_coding	2
AT1G02810	protein_coding	2
AT1G02813	protein_coding	1
AT1G02816	protein_coding	1
AT1G02820	protein_coding	2
AT1G02850	protein_coding	1
AT1G02890	protein_coding	2
AT1G02910	protein_coding	2
AT1G02960	protein_coding	1
AT1G02965	protein_coding	1
AT1G02970	protein_coding	1
AT1G02980	protein_coding	2
AT1G03000	protein_coding	2
AT1G03010	protein_coding	3
AT1G03030	protein_coding	1
AT1G03050	protein_coding	2
AT1G03060	protein_coding	3
AT1G03070	protein_coding	2
AT1G03100	protein_coding	1
AT1G03103	protein_coding	1
AT1G03106	protein_coding	2
AT1G03110	protein_coding	2
AT1G03120	protein_coding	1
AT1G03160	protein_coding	2
AT1G03170	protein_coding	2
AT1G03190	protein_coding	1
AT1G03200	protein_coding	1
AT1G03220	protein_coding	1
AT1G03230	protein_coding	3
AT1G03250	protein_coding	2
AT1G03260	protein_coding	1
AT1G03270	protein_coding	2
AT1G03290	protein_coding	1
AT1G03320	protein_coding	1
AT1G03360	protein_coding	1
AT1G03365	protein_coding	4
AT1G03370	protein_coding	2
AT1G03380	protein_coding	1
AT1G03440	protein_coding	1
AT1G03445	protein_coding	3
AT1G03457	protein_coding	3
AT1G03470	protein_coding	3
AT1G03510	protein_coding	2
AT1G03515	tRNA	2
AT1G03530	protein_coding	1
AT1G03540	protein_coding	1
AT1G03550	protein_coding	1
AT1G03560	protein_coding	2
AT1G03570	tRNA	1
AT1G03590	protein_coding	2
AT1G03600	protein_coding	2
AT1G03610	protein_coding	1
AT1G03620	protein_coding	1
AT1G03640	tRNA	1
AT1G03650	protein_coding	1
AT1G03660	protein_coding	2
AT1G03680	protein_coding	1
AT1G03687	protein_coding	1
AT1G03720	protein_coding	1
AT1G03743	snoRNA	1
AT1G03746	snoRNA	1
AT1G03750	protein_coding	2
AT1G03760	protein_coding	1
AT1G03770	protein_coding	1
AT1G03780	protein_coding	2
AT1G03850	protein_coding	4
AT1G03880	protein_coding	2
AT1G03890	protein_coding	1
AT1G03905	protein_coding	1
AT1G03920	protein_coding	1
AT1G03930	protein_coding	1
AT1G03940	protein_coding	1
AT1G03950	protein_coding	1
AT1G03960	protein_coding	3
AT1G03970	protein_coding	1
AT1G03982	protein_coding	1
AT1G03987	lncRNA	1
AT1G03990	protein_coding	3
AT1G04000	protein_coding	1
AT1G04010	protein_coding	4
AT1G04017	lncRNA	2
AT1G04020	protein_coding	2
AT1G04030	protein_coding	1
AT1G04033	lncRNA	1
AT1G04037	lncRNA	1
AT1G04047	atlncRNA	1
AT1G04050	protein_coding	3
AT1G04053	atlncRNA	1
AT1G04057	atRNA	1
AT1G04063	lncRNA	1
AT1G04067	atlncRNA	1
AT1G04077	atlncRNA	1
AT1G04083	atlncRNA	1
AT1G04090	protein_coding	1
AT1G04103	atlncRNA	5
AT1G04110	protein_coding	1
AT1G04117	atlncRNA	1
AT1G04120	protein_coding	3
AT1G04127	lncRNA	1
AT1G04133	lncRNA	1
AT1G04140	protein_coding	1
AT1G04143	lncRNA	1
AT1G04150	protein_coding	2
AT1G04160	protein_coding	1
AT1G04170	protein_coding	5
AT1G04177	lncRNA	2
AT1G04200	protein_coding	2
AT1G04213	snoRNA	1
AT1G04220	protein_coding	1
AT1G04230	protein_coding	2
AT1G04233	atlncRNA	1
AT1G04247	atlncRNA	1
AT1G04250	protein_coding	2
AT1G04260	protein_coding	2
AT1G04267	snoRNA	1
AT1G04273	snoRNA	1
AT1G04280	protein_coding	1
AT1G04283	lncRNA	1
AT1G04287	lncRNA	1
AT1G04290	protein_coding	2
AT1G04295	atlncRNA	1
AT1G04300	protein_coding	1
AT1G04303	atlncRNA	1
AT1G04310	protein_coding	1
AT1G04320	tRNA	3
AT1G04337	lncRNA	2
AT1G04340	protein_coding	1
AT1G04353	atlncRNA	2
AT1G04370	protein_coding	2
AT1G04377	lncRNA	1
AT1G04383	lncRNA	1
AT1G04387	lncRNA	1
AT1G04390	protein_coding	1
AT1G04400	protein_coding	2
AT1G04407	lncRNA	1
AT1G04417	atlncRNA	2
AT1G04423	miRNA	1
AT1G04443	lncRNA	1
AT1G04450	protein_coding	1
AT1G04455	protein_coding	1
AT1G04470	protein_coding	4
AT1G04480	protein_coding	1
AT1G04490	protein_coding	1
AT1G04493	lncRNA	1
AT1G04497	lncRNA	2
AT1G04500	protein_coding	2
AT1G04510	protein_coding	1
AT1G04517	snoRNA	2
AT1G04523	lncRNA	2
AT1G04533	atlncRNA	2
AT1G04540	protein_coding	1
AT1G04555	protein_coding	1
AT1G04560	protein_coding	2
AT1G04580	protein_coding	6
AT1G04583	atlncRNA	1
AT1G04590	protein_coding	1
AT1G04600	protein_coding	2
AT1G04610	protein_coding	1
AT1G04620	protein_coding	2
AT1G04625	protein_coding	1
AT1G04630	protein_coding	1
AT1G04635	protein_coding	1
AT1G04640	protein_coding	1
AT1G04643	atlncRNA	1
AT1G04650	protein_coding	3
AT1G04653	lncRNA	1
AT1G04657	lncRNA	1
AT1G04680	protein_coding	1
AT1G04683	lncRNA	1
AT1G04687	lncRNA	1
AT1G04690	protein_coding	1
AT1G04693	lncRNA	1
AT1G04700	protein_coding	1
AT1G04710	protein_coding	3
AT1G04720	tRNA	1
AT1G04743	atlncRNA	1
AT1G04750	protein_coding	1
AT1G04753	lncRNA	1
AT1G04763	lncRNA	1
AT1G04770	protein_coding	1
AT1G04773	atlncRNA	1
AT1G04780	protein_coding	2
AT1G04790	protein_coding	2
AT1G04810	protein_coding	2
AT1G04813	lncRNA	1
AT1G04823	atlncRNA	2
AT1G04827	atlncRNA	2
AT1G04830	protein_coding	1
AT1G04837	atlncRNA	2
AT1G04840	protein_coding	1
AT1G04853	atlncRNA	1
AT1G04867	otherRNA	1
AT1G04877	lncRNA	1
AT1G04887	atlncRNA	1
AT1G04910	protein_coding	2
AT1G04917	atlncRNA	1
AT1G04920	protein_coding	1
AT1G04927	atlncRNA	1
AT1G04943	lncRNA	1
AT1G04947	lncRNA	1
AT1G04950	protein_coding	1
AT1G04983	lncRNA	1
AT1G04985	protein_coding	1
AT1G04990	protein_coding	1
AT1G04997	lncRNA	1
AT1G05007	lncRNA	1
AT1G05017	atlncRNA	1
AT1G05020	protein_coding	1
AT1G05023	atlncRNA	1
AT1G05027	lncRNA	1
AT1G05030	protein_coding	1
AT1G05055	protein_coding	1
AT1G05057	snRNA	2
AT1G05060	protein_coding	1
AT1G05070	protein_coding	3
AT1G05077	atlncRNA	1
AT1G05080	protein_coding	3
AT1G05083	atlncRNA	1
AT1G05100	protein_coding	1
AT1G05103	lncRNA	2
AT1G05113	lncRNA	2
AT1G05120	protein_coding	1
AT1G05153	lncRNA	1
AT1G05170	protein_coding	1
AT1G05177	lncRNA	1
AT1G05180	protein_coding	1
AT1G05183	atlncRNA	1
AT1G05197	lncRNA	2
AT1G05205	protein_coding	2
AT1G05210	protein_coding	3
AT1G05220	protein_coding	2
AT1G05227	lncRNA	1
AT1G05230	protein_coding	1
AT1G05233	lncRNA	1
AT1G05240	protein_coding	1
AT1G05270	protein_coding	2
AT1G05287	atlncRNA	1
AT1G05290	protein_coding	1
AT1G05291	protein_coding	1
AT1G05310	protein_coding	1
AT1G05313	lncRNA	1
AT1G05317	atlncRNA	1
AT1G05320	protein_coding	1
AT1G05333	atlncRNA	2
AT1G05337	atlncRNA	2
AT1G05340	protein_coding	1
AT1G05350	protein_coding	2
AT1G05360	protein_coding	3
AT1G05367	atlncRNA	1
AT1G05385	protein_coding	2
AT1G05390	tRNA	1
AT1G05400	protein_coding	2
AT1G05410	protein_coding	3
AT1G05417	snoRNA	1
AT1G05420	protein_coding	2
AT1G05430	protein_coding	2
AT1G05443	lncRNA	1
AT1G05470	protein_coding	1
AT1G05473	lncRNA	2
AT1G05483	lncRNA	1
AT1G05490	protein_coding	1
AT1G05493	lncRNA	1
AT1G05497	lncRNA	1
AT1G05500	protein_coding	1
AT1G05517	lncRNA	1
AT1G05553	lncRNA	1
AT1G05560	protein_coding	1
AT1G05563	snoRNA	1
AT1G05570	protein_coding	1
AT1G05577	protein_coding	1
AT1G05580	protein_coding	1
AT1G05590	protein_coding	1
AT1G05600	protein_coding	1
AT1G05610	protein_coding	2
AT1G05630	protein_coding	1
AT1G05633	lncRNA	1
AT1G05643	lncRNA	1
AT1G05650	protein_coding	1
AT1G05670	protein_coding	1
AT1G05680	protein_coding	2
AT1G05700	protein_coding	3
AT1G05703	atlncRNA	1
AT1G05707	lncRNA	1
AT1G05710	protein_coding	1
AT1G05713	lncRNA	1
AT1G05720	protein_coding	1
AT1G05730	protein_coding	2
AT1G05737	lncRNA	1
AT1G05740	protein_coding	2
AT1G05757	atlncRNA	1
AT1G05763	atlncRNA	1
AT1G05767	atlncRNA	1
AT1G05770	protein_coding	1
AT1G05780	protein_coding	1
AT1G05800	protein_coding	2
AT1G05813	otherRNA	1
AT1G05820	protein_coding	1
AT1G05830	protein_coding	2
AT1G05835	protein_coding	1
AT1G05837	atlncRNA	1
AT1G05863	lncRNA	2
AT1G05870	protein_coding	1
AT1G05873	atlncRNA	1
AT1G05880	protein_coding	1
AT1G05893	lncRNA	2
AT1G05897	lncRNA	2
AT1G05913	lncRNA	1
AT1G05917	snoRNA	1
AT1G05940	protein_coding	1
AT1G05950	protein_coding	2
AT1G05957	lncRNA	2
AT1G05960	protein_coding	2
AT1G05963	lncRNA	1
AT1G06010	protein_coding	1
AT1G06033	snoRNA	1
AT1G06040	protein_coding	1
AT1G06043	lncRNA	2
AT1G06050	protein_coding	1
AT1G06053	lncRNA	1
AT1G06060	protein_coding	1
AT1G06070	protein_coding	1
AT1G06080	protein_coding	1
AT1G06093	lncRNA	1
AT1G06110	protein_coding	1
AT1G06130	protein_coding	4
AT1G06133	lncRNA	2
AT1G06147	lncRNA	1
AT1G06150	protein_coding	2
AT1G06160	protein_coding	2
AT1G06163	lncRNA	2
AT1G06170	protein_coding	2
AT1G06180	protein_coding	1
AT1G06187	lncRNA	1
AT1G06190	protein_coding	2
AT1G06200	protein_coding	2
AT1G06240	protein_coding	1
AT1G06250	protein_coding	1
AT1G06260	protein_coding	1
AT1G06265	atlncRNA	1
AT1G06270	protein_coding	1
AT1G06293	lncRNA	1
AT1G06310	protein_coding	1
AT1G06313	lncRNA	1
AT1G06320	protein_coding	1
AT1G06323	lncRNA	1
AT1G06360	protein_coding	1
AT1G06373	lncRNA	1
AT1G06397	snoRNA	2
AT1G06403	lncRNA	1
AT1G06410	protein_coding	1
AT1G06417	lncRNA	1
AT1G06420	protein_coding	2
AT1G06430	protein_coding	2
AT1G06440	protein_coding	3
AT1G06450	protein_coding	1
AT1G06457	snoRNA	1
AT1G06463	snoRNA	1
AT1G06467	snoRNA	1
AT1G06473	lncRNA	2
AT1G06480	tRNA	2
AT1G06483	lncRNA	2
AT1G06490	protein_coding	6
AT1G06497	lncRNA	1
AT1G06510	protein_coding	1
AT1G06513	lncRNA	1
AT1G06515	protein_coding	1
AT1G06520	protein_coding	1
AT1G06527	lncRNA	1
AT1G06550	protein_coding	1
AT1G06560	protein_coding	1
AT1G06567	lncRNA	1
AT1G06573	atlncRNA	1
AT1G06580	protein_coding	1
AT1G06583	lncRNA	1
AT1G06587	lncRNA	1
AT1G06590	protein_coding	1
AT1G06607	lncRNA	1
AT1G06620	protein_coding	1
AT1G06630	protein_coding	1
AT1G06637	lncRNA	1
AT1G06640	protein_coding	1
AT1G06667	snoRNA	1
AT1G06670	protein_coding	1
AT1G06677	otherRNA	1
AT1G06680	protein_coding	1
AT1G06690	protein_coding	1
AT1G06693	lncRNA	1
AT1G06700	protein_coding	3
AT1G06707	lncRNA	1
AT1G06710	protein_coding	2
AT1G06720	protein_coding	1
AT1G06727	lncRNA	1
AT1G06730	protein_coding	1
AT1G06740	protein_coding	1
AT1G06757	lncRNA	1
AT1G06770	protein_coding	1
AT1G06780	protein_coding	2
AT1G06790	protein_coding	1
AT1G06800	protein_coding	1
AT1G06820	protein_coding	1
AT1G06823	lncRNA	1
AT1G06830	protein_coding	1
AT1G06840	protein_coding	1
AT1G06850	protein_coding	2
AT1G06860	tRNA	2
AT1G06863	lncRNA	1
AT1G06870	protein_coding	2
AT1G06873	snRNA	1
AT1G06877	snRNA	1
AT1G06900	protein_coding	1
AT1G06910	protein_coding	1
AT1G06913	lncRNA	1
AT1G06920	protein_coding	1
AT1G06923	protein_coding	1
AT1G06925	protein_coding	2
AT1G06930	protein_coding	1
AT1G06947	lncRNA	1
AT1G06950	protein_coding	3
AT1G06960	protein_coding	1
AT1G06970	protein_coding	1
AT1G06983	lncRNA	2
AT1G06987	lncRNA	2
AT1G06990	protein_coding	1
AT1G07000	protein_coding	1
AT1G07003	lncRNA	1
AT1G07007	lncRNA	1
AT1G07010	protein_coding	1
AT1G07023	lncRNA	1
AT1G07027	lncRNA	1
AT1G07060	protein_coding	1
AT1G07070	protein_coding	1
AT1G07090	protein_coding	1
AT1G07110	protein_coding	1
AT1G07128	atlncRNA	1
AT1G07130	protein_coding	1
AT1G07135	protein_coding	2
AT1G07140	protein_coding	2
AT1G07147	lncRNA	1
AT1G07150	protein_coding	2
AT1G07160	protein_coding	1
AT1G07167	lncRNA	1
AT1G07170	protein_coding	1
AT1G07190	protein_coding	1
AT1G07210	protein_coding	2
AT1G07237	lncRNA	1
AT1G07260	protein_coding	2
AT1G07270	protein_coding	3
AT1G07280	protein_coding	2
AT1G07287	lncRNA	1
AT1G07290	protein_coding	3
AT1G07350	protein_coding	2
AT1G07353	lncRNA	1
AT1G07360	protein_coding	1
AT1G07373	lncRNA	1
AT1G07380	protein_coding	1
AT1G07390	protein_coding	1
AT1G07400	protein_coding	1
AT1G07410	protein_coding	2
AT1G07430	protein_coding	1
AT1G07450	protein_coding	1
AT1G07457	lncRNA	2
AT1G07460	protein_coding	1
AT1G07463	lncRNA	1
AT1G07473	protein_coding	1
AT1G07476	protein_coding	1
AT1G07480	protein_coding	1
AT1G07483	lncRNA	1
AT1G07490	protein_coding	1
AT1G07493	lncRNA	1
AT1G07497	lncRNA	1
AT1G07507	otherRNA	1
AT1G07513	atlncRNA	1
AT1G07517	atlncRNA	1
AT1G07530	protein_coding	1
AT1G07533	lncRNA	2
AT1G07537	snRNA	1
AT1G07540	protein_coding	1
AT1G07560	protein_coding	2
AT1G07573	lncRNA	1
AT1G07590	protein_coding	3
AT1G07600	protein_coding	1
AT1G07613	miRNA	1
AT1G07615	protein_coding	1
AT1G07620	protein_coding	2
AT1G07627	lncRNA	1
AT1G07640	protein_coding	1
AT1G07645	protein_coding	2
AT1G07647	atRNA	1
AT1G07650	protein_coding	1
AT1G07657	lncRNA	2
AT1G07660	protein_coding	2
AT1G07667	atlncRNA	2
AT1G07670	protein_coding	1
AT1G07673	lncRNA	1
AT1G07690	protein_coding	1
AT1G07700	protein_coding	1
AT1G07702	snoRNA	1
AT1G07705	protein_coding	1
AT1G07710	protein_coding	1
AT1G07720	protein_coding	1
AT1G07725	protein_coding	1
AT1G07728	atlncRNA	1
AT1G07730	protein_coding	1
AT1G07733	atlncRNA	1
AT1G07740	protein_coding	1
AT1G07743	atlncRNA	3
AT1G07753	atlncRNA	1
AT1G07760	tRNA	1
AT1G07763	lncRNA	1
AT1G07767	lncRNA	1
AT1G07770	protein_coding	2
AT1G07780	protein_coding	2
AT1G07790	protein_coding	1
AT1G07823	atlncRNA	2
AT1G07837	lncRNA	1
AT1G07840	protein_coding	2
AT1G07850	protein_coding	2
AT1G07863	lncRNA	1
AT1G07870	protein_coding	1
AT1G07880	protein_coding	1
AT1G07887	atlncRNA	1
AT1G07890	protein_coding	1
AT1G07907	lncRNA	3
AT1G07913	lncRNA	1
AT1G07930	protein_coding	3
AT1G07940	protein_coding	1
AT1G07950	protein_coding	2
AT1G07957	snoRNA	1
AT1G07960	protein_coding	2
AT1G07983	atlncRNA	1
AT1G07990	protein_coding	3
AT1G07993	atlncRNA	1
AT1G07997	atlncRNA	1
AT1G08007	lncRNA	1
AT1G08010	protein_coding	1
AT1G08013	lncRNA	1
AT1G08023	lncRNA	1
AT1G08040	protein_coding	1
AT1G08060	protein_coding	2
AT1G08090	protein_coding	1
AT1G08093	lncRNA	1
AT1G08097	lncRNA	2
AT1G08120	protein_coding	1
AT1G08125	protein_coding	1
AT1G08127	lncRNA	1
AT1G08135	protein_coding	1
AT1G08153	lncRNA	2
AT1G08157	miRNA	2
AT1G08163	miRNA	1
AT1G08165	protein_coding	2
AT1G08190	protein_coding	1
AT1G08200	protein_coding	1
AT1G08210	protein_coding	1
AT1G08213	lncRNA	1
AT1G08217	lncRNA	1
AT1G08220	protein_coding	1
AT1G08227	lncRNA	1
AT1G08230	protein_coding	2
AT1G08240	tRNA	1
AT1G08260	protein_coding	7
AT1G08263	lncRNA	1
AT1G08270	protein_coding	2
AT1G08287	miRNA	1
AT1G08290	protein_coding	3
AT1G08297	lncRNA	1
AT1G08315	protein_coding	1
AT1G08320	protein_coding	4
AT1G08327	snoRNA	1
AT1G08337	miRNA	1
AT1G08343	miRNA	1
AT1G08370	protein_coding	1
AT1G08387	atlncRNA	2
AT1G08397	lncRNA	1
AT1G08403	lncRNA	1
AT1G08410	protein_coding	1
AT1G08417	lncRNA	1
AT1G08420	protein_coding	2
AT1G08430	protein_coding	1
AT1G08440	protein_coding	2
AT1G08450	protein_coding	1
AT1G08465	protein_coding	1
AT1G08480	protein_coding	1
AT1G08490	protein_coding	1
AT1G08503	lncRNA	2
AT1G08510	protein_coding	2
AT1G08520	protein_coding	3
AT1G08523	lncRNA	1
AT1G08530	protein_coding	1
AT1G08537	atlncRNA	1
AT1G08550	protein_coding	1
AT1G08563	atlncRNA	1
AT1G08580	protein_coding	1
AT1G08590	protein_coding	1
AT1G08592	atlncRNA	1
AT1G08597	miRNA	1
AT1G08610	protein_coding	1
AT1G08620	protein_coding	1
AT1G08630	protein_coding	1
AT1G08633	atlncRNA	1
AT1G08640	protein_coding	2
AT1G08647	atlncRNA	1
AT1G08650	protein_coding	2
AT1G08657	atlncRNA	1
AT1G08660	protein_coding	2
AT1G08677	lncRNA	1
AT1G08680	protein_coding	1
AT1G08683	lncRNA	2
AT1G08703	lncRNA	1
AT1G08717	lncRNA	1
AT1G08720	protein_coding	1
AT1G08753	atlncRNA	1
AT1G08773	lncRNA	1
AT1G08780	protein_coding	1
AT1G08793	miRNA	1
AT1G08800	protein_coding	2
AT1G08807	lncRNA	2
AT1G08813	miRNA	2
AT1G08817	lncRNA	1
AT1G08820	protein_coding	3
AT1G08830	protein_coding	1
AT1G08833	lncRNA	1
AT1G08840	protein_coding	3
AT1G08845	protein_coding	1
AT1G08857	atlncRNA	3
AT1G08860	protein_coding	3
AT1G08863	lncRNA	1
AT1G08877	lncRNA	1
AT1G08890	protein_coding	2
AT1G08897	lncRNA	2
AT1G08900	protein_coding	2
AT1G08920	protein_coding	2
AT1G08930	protein_coding	1
AT1G08937	snoRNA	2
AT1G08940	protein_coding	1
AT1G08970	protein_coding	1
AT1G08973	atlncRNA	1
AT1G08977	lncRNA	2
AT1G08980	protein_coding	2
AT1G08985	protein_coding	1
AT1G08987	snRNA	1
AT1G08990	protein_coding	2
AT1G08993	lncRNA	2
AT1G08997	lncRNA	1
AT1G09000	protein_coding	3
AT1G09003	atlncRNA	1
AT1G09010	protein_coding	2
AT1G09020	protein_coding	1
AT1G09027	snoRNA	1
AT1G09043	lncRNA	2
AT1G09047	lncRNA	2
AT1G09050	protein_coding	1
AT1G09060	protein_coding	1
AT1G09067	lncRNA	1
AT1G09077	lncRNA	1
AT1G09097	lncRNA	1
AT1G09100	protein_coding	2
AT1G09123	lncRNA	1
AT1G09130	protein_coding	1
AT1G09140	protein_coding	1
AT1G09150	protein_coding	2
AT1G09155	protein_coding	1
AT1G09157	protein_coding	1
AT1G09160	protein_coding	2
AT1G09170	protein_coding	3
AT1G09176	protein_coding	1
AT1G09177	lncRNA	1
AT1G09187	lncRNA	1
AT1G09207	lncRNA	1
AT1G09213	miRNA	1
AT1G09220	protein_coding	2
AT1G09230	protein_coding	1
AT1G09240	protein_coding	2
AT1G09245	protein_coding	1
AT1G09253	atlncRNA	1
AT1G09257	atlncRNA	2
AT1G09277	otherRNA	2
AT1G09280	protein_coding	3
AT1G09283	lncRNA	1
AT1G09290	protein_coding	1
AT1G09300	protein_coding	1
AT1G09337	lncRNA	1
AT1G09343	lncRNA	1
AT1G09350	protein_coding	1
AT1G09370	protein_coding	1
AT1G09373	lncRNA	1
AT1G09377	lncRNA	2
AT1G09380	protein_coding	1
AT1G09387	lncRNA	1
AT1G09407	lncRNA	1
AT1G09423	lncRNA	1
AT1G09427	lncRNA	1
AT1G09440	protein_coding	3
AT1G09450	protein_coding	1
AT1G09463	atlncRNA	1
AT1G09467	snoRNA	2
AT1G09480	protein_coding	1
AT1G09483	protein_coding	1
AT1G09500	protein_coding	1
AT1G09503	lncRNA	2
AT1G09513	atlncRNA	1
AT1G09520	protein_coding	1
AT1G09530	protein_coding	1
AT1G09550	protein_coding	1
AT1G09560	protein_coding	1
AT1G09567	lncRNA	1
AT1G09575	protein_coding	2
AT1G09577	lncRNA	1
AT1G09580	protein_coding	3
AT1G09583	otherRNA	1
AT1G09590	protein_coding	2
AT1G09623	atlncRNA	1
AT1G09630	protein_coding	1
AT1G09640	protein_coding	2
AT1G09645	protein_coding	2
AT1G09657	atlncRNA	1
AT1G09660	protein_coding	1
AT1G09690	protein_coding	1
AT1G09700	protein_coding	1
AT1G09703	lncRNA	2
AT1G09720	protein_coding	1
AT1G09723	lncRNA	1
AT1G09740	protein_coding	1
AT1G09747	lncRNA	2
AT1G09750	protein_coding	2
AT1G09753	lncRNA	1
AT1G09760	protein_coding	1
AT1G09767	lncRNA	2
AT1G09770	protein_coding	1
AT1G09773	lncRNA	1
AT1G09780	protein_coding	1
AT1G09790	protein_coding	1
AT1G09793	lncRNA	1
AT1G09794	protein_coding	1
AT1G09795	protein_coding	1
AT1G09797	lncRNA	1
AT1G09800	protein_coding	1
AT1G09803	lncRNA	1
AT1G09807	lncRNA	2
AT1G09810	protein_coding	1
AT1G09815	protein_coding	1
AT1G09827	atlncRNA	1
AT1G09840	protein_coding	1
AT1G09860	protein_coding	1
AT1G09863	atlncRNA	1
AT1G09870	protein_coding	1
AT1G09890	protein_coding	2
AT1G09913	atlncRNA	2
AT1G09930	protein_coding	1
AT1G09932	protein_coding	1
AT1G09960	protein_coding	2
AT1G09977	lncRNA	1
AT1G09980	protein_coding	1
AT1G09995	protein_coding	1
AT1G09997	lncRNA	2
AT1G10000	protein_coding	2
AT1G10010	protein_coding	1
AT1G10040	protein_coding	1
AT1G10060	protein_coding	1
AT1G10090	protein_coding	2
AT1G10100	protein_coding	2
AT1G10110	protein_coding	2
AT1G10120	protein_coding	1
AT1G10130	protein_coding	1
AT1G10150	protein_coding	1
AT1G10155	protein_coding	1
AT1G10170	protein_coding	1
AT1G10190	protein_coding	1
AT1G10200	protein_coding	1
AT1G10210	protein_coding	2
AT1G10230	protein_coding	1
AT1G10240	protein_coding	1
AT1G10270	protein_coding	1
AT1G10280	protein_coding	1
AT1G10290	protein_coding	2
AT1G10300	protein_coding	1
AT1G10380	protein_coding	1
AT1G10385	protein_coding	1
AT1G10417	protein_coding	1
AT1G10430	protein_coding	2
AT1G10470	protein_coding	1
AT1G10520	protein_coding	1
AT1G10540	protein_coding	2
AT1G10550	protein_coding	1
AT1G10560	protein_coding	1
AT1G10570	protein_coding	1
AT1G10580	protein_coding	1
AT1G10585	protein_coding	1
AT1G10586	protein_coding	2
AT1G10620	protein_coding	2
AT1G10650	protein_coding	1
AT1G10657	protein_coding	2
AT1G10660	protein_coding	1
AT1G10680	protein_coding	2
AT1G10682	otherRNA	1
AT1G10700	protein_coding	2
AT1G10717	protein_coding	1
AT1G10720	protein_coding	1
AT1G10750	protein_coding	2
AT1G10760	protein_coding	3
AT1G10780	protein_coding	2
AT1G10790	protein_coding	2
AT1G10820	protein_coding	1
AT1G10850	protein_coding	2
AT1G10865	protein_coding	2
AT1G10870	protein_coding	2
AT1G10875	protein_coding	1
AT1G10880	protein_coding	1
AT1G10900	protein_coding	1
AT1G10910	protein_coding	1
AT1G10920	protein_coding	1
AT1G10930	protein_coding	4
AT1G10970	protein_coding	1
AT1G10990	protein_coding	1
AT1G11000	protein_coding	2
AT1G11010	tRNA	1
AT1G11020	protein_coding	1
AT1G11030	tRNA	1
AT1G11040	protein_coding	2
AT1G11050	protein_coding	1
AT1G11070	protein_coding	2
AT1G11090	protein_coding	1
AT1G11100	protein_coding	6
AT1G11110	protein_coding	1
AT1G11125	protein_coding	2
AT1G11175	otherRNA	1
AT1G11180	protein_coding	3
AT1G11190	protein_coding	1
AT1G11200	protein_coding	1
AT1G11220	protein_coding	3
AT1G11230	protein_coding	2
AT1G11240	protein_coding	2
AT1G11250	protein_coding	2
AT1G11260	protein_coding	1
AT1G11270	protein_coding	1
AT1G11280	protein_coding	2
AT1G11290	protein_coding	4
AT1G11300	protein_coding	2
AT1G11303	protein_coding	2
AT1G11330	protein_coding	1
AT1G11360	protein_coding	1
AT1G11362	protein_coding	1
AT1G11380	protein_coding	1
AT1G11420	protein_coding	1
AT1G11430	protein_coding	1
AT1G11460	protein_coding	2
AT1G11470	protein_coding	1
AT1G11475	protein_coding	2
AT1G11510	protein_coding	1
AT1G11530	protein_coding	2
AT1G11540	protein_coding	3
AT1G11545	protein_coding	2
AT1G11591	protein_coding	1
AT1G11592	otherRNA	1
AT1G11593	protein_coding	1
AT1G11600	protein_coding	2
AT1G11608	protein_coding	2
AT1G11610	protein_coding	3
AT1G11620	protein_coding	2
AT1G11630	protein_coding	1
AT1G11650	protein_coding	1
AT1G11655	protein_coding	1
AT1G11660	protein_coding	1
AT1G11670	protein_coding	1
AT1G11684	protein_coding	1
AT1G11700	protein_coding	1
AT1G11710	protein_coding	1
AT1G11720	protein_coding	1
AT1G11740	protein_coding	1
AT1G11750	protein_coding	1
AT1G11755	protein_coding	1
AT1G11760	protein_coding	3
AT1G11765	protein_coding	2
AT1G11770	protein_coding	1
AT1G11780	protein_coding	1
AT1G11785	protein_coding	3
AT1G11790	protein_coding	5
AT1G11820	protein_coding	2
AT1G11860	protein_coding	3
AT1G11870	protein_coding	2
AT1G11890	protein_coding	1
AT1G11910	protein_coding	1
AT1G11925	protein_coding	1
AT1G11930	protein_coding	2
AT1G11960	protein_coding	1
AT1G12000	protein_coding	1
AT1G12020	protein_coding	1
AT1G12050	protein_coding	1
AT1G12064	protein_coding	1
AT1G12140	protein_coding	3
AT1G12150	protein_coding	2
AT1G12160	protein_coding	3
AT1G12170	protein_coding	1
AT1G12180	protein_coding	1
AT1G12190	protein_coding	1
AT1G12220	protein_coding	1
AT1G12230	protein_coding	1
AT1G12240	protein_coding	2
AT1G12250	protein_coding	1
AT1G12260	protein_coding	1
AT1G12270	protein_coding	1
AT1G12290	protein_coding	2
AT1G12294	miRNA	1
AT1G12350	protein_coding	2
AT1G12360	protein_coding	4
AT1G12370	protein_coding	2
AT1G12390	protein_coding	1
AT1G12410	protein_coding	1
AT1G12460	protein_coding	1
AT1G12470	protein_coding	2
AT1G12610	protein_coding	2
AT1G12615	protein_coding	1
AT1G12620	protein_coding	3
AT1G12665	protein_coding	2
AT1G12710	protein_coding	1
AT1G12730	protein_coding	1
AT1G12740	protein_coding	1
AT1G12760	protein_coding	1
AT1G12770	protein_coding	1
AT1G12775	protein_coding	3
AT1G12780	protein_coding	1
AT1G12800	protein_coding	1
AT1G12820	protein_coding	1
AT1G12830	protein_coding	1
AT1G12840	protein_coding	1
AT1G12855	protein_coding	1
AT1G12870	protein_coding	2
AT1G12890	protein_coding	2
AT1G12920	protein_coding	1
AT1G12930	protein_coding	1
AT1G12940	protein_coding	2
AT1G12950	protein_coding	2
AT1G12960	protein_coding	1
AT1G12970	protein_coding	1
AT1G12980	protein_coding	1
AT1G12990	protein_coding	1
AT1G13020	protein_coding	2
AT1G13030	protein_coding	2
AT1G13040	protein_coding	2
AT1G13050	protein_coding	2
AT1G13060	protein_coding	4
AT1G13080	protein_coding	2
AT1G13100	protein_coding	1
AT1G13140	protein_coding	1
AT1G13143	protein_coding	1
AT1G13150	protein_coding	1
AT1G13160	protein_coding	2
AT1G13190	protein_coding	1
AT1G13195	protein_coding	1
AT1G13210	protein_coding	4
AT1G13245	protein_coding	1
AT1G13250	protein_coding	2
AT1G13270	protein_coding	2
AT1G13280	protein_coding	2
AT1G13330	protein_coding	1
AT1G13340	protein_coding	1
AT1G13350	protein_coding	1
AT1G13360	protein_coding	1
AT1G13390	protein_coding	2
AT1G13400	protein_coding	1
AT1G13470	protein_coding	1
AT1G13480	protein_coding	1
AT1G13485	protein_coding	1
AT1G13520	protein_coding	1
AT1G13550	protein_coding	1
AT1G13570	protein_coding	1
AT1G13580	protein_coding	1
AT1G13590	protein_coding	1
AT1G13608	protein_coding	1
AT1G13609	protein_coding	1
AT1G13635	protein_coding	1
AT1G13640	protein_coding	4
AT1G13670	protein_coding	1
AT1G13680	protein_coding	1
AT1G13690	protein_coding	2
AT1G13710	protein_coding	1
AT1G13730	protein_coding	1
AT1G13740	protein_coding	2
AT1G13750	protein_coding	1
AT1G13760	protein_coding	1
AT1G13770	protein_coding	1
AT1G13800	protein_coding	3
AT1G13810	protein_coding	2
AT1G13820	protein_coding	4
AT1G13860	protein_coding	3
AT1G13880	protein_coding	1
AT1G13900	protein_coding	1
AT1G13910	protein_coding	1
AT1G13920	protein_coding	1
AT1G13970	protein_coding	1
AT1G13980	protein_coding	1
AT1G13990	protein_coding	1
AT1G14000	protein_coding	1
AT1G14010	protein_coding	1
AT1G14020	protein_coding	2
AT1G14030	protein_coding	1
AT1G14040	protein_coding	1
AT1G14130	protein_coding	1
AT1G14140	protein_coding	1
AT1G14150	protein_coding	1
AT1G14160	protein_coding	2
AT1G14170	protein_coding	1
AT1G14210	protein_coding	1
AT1G14230	protein_coding	2
AT1G14240	protein_coding	2
AT1G14250	protein_coding	2
AT1G14260	protein_coding	2
AT1G14310	protein_coding	1
AT1G14320	protein_coding	1
AT1G14340	protein_coding	1
AT1G14345	protein_coding	1
AT1G14350	protein_coding	4
AT1G14360	protein_coding	1
AT1G14370	protein_coding	1
AT1G14380	protein_coding	1
AT1G14390	protein_coding	1
AT1G14420	protein_coding	1
AT1G14450	protein_coding	1
AT1G14453	protein_coding	1
AT1G14460	protein_coding	3
AT1G14530	protein_coding	1
AT1G14550	protein_coding	1
AT1G14560	protein_coding	1
AT1G14580	protein_coding	1
AT1G14590	protein_coding	3
AT1G14600	protein_coding	1
AT1G14610	protein_coding	1
AT1G14620	protein_coding	1
AT1G14630	protein_coding	2
AT1G14640	protein_coding	1
AT1G14660	protein_coding	2
AT1G14670	protein_coding	1
AT1G14685	protein_coding	1
AT1G14690	protein_coding	1
AT1G14700	protein_coding	1
AT1G14710	protein_coding	1
AT1G14740	protein_coding	2
AT1G14770	protein_coding	2
AT1G14780	protein_coding	2
AT1G14790	protein_coding	2
AT1G14850	protein_coding	2
AT1G14880	protein_coding	1
AT1G14900	protein_coding	2
AT1G14910	protein_coding	1
AT1G14930	protein_coding	1
AT1G15080	protein_coding	1
AT1G15085	protein_coding	1
AT1G15100	protein_coding	1
AT1G15120	protein_coding	1
AT1G15140	protein_coding	1
AT1G15150	protein_coding	2
AT1G15160	protein_coding	2
AT1G15165	protein_coding	2
AT1G15170	protein_coding	1
AT1G15220	protein_coding	1
AT1G15250	protein_coding	1
AT1G15260	protein_coding	1
AT1G15290	protein_coding	2
AT1G15360	protein_coding	1
AT1G15380	protein_coding	2
AT1G15390	protein_coding	1
AT1G15410	protein_coding	1
AT1G15420	protein_coding	1
AT1G15430	protein_coding	1
AT1G15460	protein_coding	2
AT1G15470	protein_coding	1
AT1G15480	protein_coding	1
AT1G15490	protein_coding	1
AT1G15500	protein_coding	1
AT1G15550	protein_coding	1
AT1G15570	protein_coding	2
AT1G15610	protein_coding	1
AT1G15650	tRNA	1
AT1G15660	protein_coding	3
AT1G15670	protein_coding	2
AT1G15700	protein_coding	1
AT1G15710	protein_coding	1
AT1G15730	protein_coding	1
AT1G15740	protein_coding	1
AT1G15750	protein_coding	3
AT1G15780	protein_coding	1
AT1G15790	protein_coding	1
AT1G15840	protein_coding	2
AT1G15880	protein_coding	1
AT1G15885	protein_coding	1
AT1G15890	protein_coding	1
AT1G15900	protein_coding	1
AT1G15910	protein_coding	3
AT1G15970	protein_coding	1
AT1G15980	protein_coding	2
AT1G15990	protein_coding	2
AT1G16000	protein_coding	2
AT1G16010	protein_coding	1
AT1G16020	protein_coding	1
AT1G16040	protein_coding	1
AT1G16060	protein_coding	1
AT1G16110	protein_coding	1
AT1G16120	protein_coding	1
AT1G16150	protein_coding	2
AT1G16160	protein_coding	1
AT1G16170	protein_coding	2
AT1G16180	protein_coding	2
AT1G16210	protein_coding	1
AT1G16220	protein_coding	2
AT1G16230	protein_coding	1
AT1G16250	protein_coding	1
AT1G16270	protein_coding	2
AT1G16280	protein_coding	1
AT1G16290	protein_coding	2
AT1G16300	protein_coding	2
AT1G16360	protein_coding	1
AT1G16370	protein_coding	2
AT1G16380	protein_coding	1
AT1G16440	protein_coding	1
AT1G16445	protein_coding	1
AT1G16450	tRNA	2
AT1G16460	protein_coding	2
AT1G16480	protein_coding	1
AT1G16489	atlncRNA	2
AT1G16490	protein_coding	1
AT1G16515	protein_coding	1
AT1G16520	protein_coding	2
AT1G16530	protein_coding	3
AT1G16540	protein_coding	1
AT1G16570	protein_coding	2
AT1G16590	protein_coding	1
AT1G16650	protein_coding	1
AT1G16690	protein_coding	1
AT1G16705	protein_coding	1
AT1G16710	protein_coding	2
AT1G16730	protein_coding	1
AT1G16740	protein_coding	1
AT1G16780	protein_coding	1
AT1G16790	protein_coding	1
AT1G16800	protein_coding	2
AT1G16850	protein_coding	1
AT1G16880	protein_coding	1
AT1G16905	protein_coding	1
AT1G16910	protein_coding	1
AT1G16916	protein_coding	1
AT1G16920	protein_coding	1
AT1G16940	protein_coding	2
AT1G16945	protein_coding	2
AT1G16970	protein_coding	1
AT1G16980	protein_coding	2
AT1G17020	protein_coding	1
AT1G17030	protein_coding	1
AT1G17040	protein_coding	1
AT1G17060	protein_coding	1
AT1G17070	protein_coding	1
AT1G17110	protein_coding	2
AT1G17120	protein_coding	2
AT1G17140	protein_coding	1
AT1G17145	protein_coding	1
AT1G17147	protein_coding	1
AT1G17150	protein_coding	1
AT1G17210	protein_coding	1
AT1G17220	protein_coding	1
AT1G17230	protein_coding	1
AT1G17232	atlncRNA	1
AT1G17240	protein_coding	1
AT1G17250	protein_coding	1
AT1G17255	atlncRNA	2
AT1G17260	protein_coding	5
AT1G17290	protein_coding	1
AT1G17310	protein_coding	1
AT1G17330	protein_coding	1
AT1G17340	protein_coding	1
AT1G17370	protein_coding	2
AT1G17380	protein_coding	3
AT1G17420	protein_coding	2
AT1G17460	protein_coding	2
AT1G17470	protein_coding	1
AT1G17520	protein_coding	1
AT1G17530	protein_coding	1
AT1G17540	protein_coding	2
AT1G17550	protein_coding	2
AT1G17580	protein_coding	1
AT1G17590	protein_coding	1
AT1G17600	protein_coding	1
AT1G17610	protein_coding	1
AT1G17620	protein_coding	5
AT1G17640	protein_coding	1
AT1G17650	protein_coding	2
AT1G17660	tRNA	1
AT1G17665	protein_coding	3
AT1G17680	protein_coding	1
AT1G17730	protein_coding	1
AT1G17745	protein_coding	1
AT1G17760	protein_coding	1
AT1G17780	protein_coding	3
AT1G17800	protein_coding	1
AT1G17810	protein_coding	1
AT1G17820	protein_coding	2
AT1G17830	protein_coding	1
AT1G17840	protein_coding	2
AT1G17930	protein_coding	1
AT1G17940	protein_coding	1
AT1G17950	protein_coding	1
AT1G17960	protein_coding	1
AT1G17970	protein_coding	1
AT1G18010	protein_coding	2
AT1G18020	protein_coding	1
AT1G18040	protein_coding	1
AT1G18070	protein_coding	1
AT1G18080	protein_coding	1
AT1G18090	protein_coding	1
AT1G18140	protein_coding	2
AT1G18170	protein_coding	1
AT1G18180	protein_coding	1
AT1G18190	protein_coding	1
AT1G18200	protein_coding	1
AT1G18210	protein_coding	2
AT1G18250	protein_coding	1
AT1G18260	protein_coding	1
AT1G18270	protein_coding	2
AT1G18280	protein_coding	1
AT1G18310	protein_coding	1
AT1G18320	nontranslating_CDS	1
AT1G18330	protein_coding	1
AT1G18335	protein_coding	3
AT1G18340	protein_coding	2
AT1G18360	protein_coding	1
AT1G18370	protein_coding	1
AT1G18400	protein_coding	2
AT1G18410	protein_coding	2
AT1G18415	atlncRNA	1
AT1G18420	protein_coding	1
AT1G18460	protein_coding	1
AT1G18470	protein_coding	2
AT1G18480	protein_coding	3
AT1G18485	protein_coding	1
AT1G18490	protein_coding	1
AT1G18500	protein_coding	2
AT1G18510	protein_coding	1
AT1G18550	protein_coding	4
AT1G18560	protein_coding	3
AT1G18570	protein_coding	2
AT1G18580	protein_coding	1
AT1G18650	protein_coding	1
AT1G18660	protein_coding	1
AT1G18670	protein_coding	3
AT1G18680	protein_coding	1
AT1G18690	protein_coding	2
AT1G18700	protein_coding	2
AT1G18720	protein_coding	2
AT1G18740	protein_coding	1
AT1G18745	otherRNA	1
AT1G18750	protein_coding	2
AT1G18790	protein_coding	1
AT1G18800	protein_coding	2
AT1G18830	protein_coding	1
AT1G18850	protein_coding	2
AT1G18870	protein_coding	1
AT1G18880	protein_coding	1
AT1G18890	protein_coding	1
AT1G18910	protein_coding	1
AT1G18940	protein_coding	1
AT1G18950	protein_coding	2
AT1G18960	protein_coding	3
AT1G19040	protein_coding	2
AT1G19060	protein_coding	1
AT1G19100	protein_coding	1
AT1G19110	protein_coding	2
AT1G19115	protein_coding	1
AT1G19120	protein_coding	1
AT1G19160	protein_coding	2
AT1G19170	protein_coding	3
AT1G19180	protein_coding	2
AT1G19200	protein_coding	1
AT1G19210	protein_coding	1
AT1G19220	protein_coding	1
AT1G19230	protein_coding	2
AT1G19250	protein_coding	3
AT1G19290	protein_coding	1
AT1G19300	protein_coding	2
AT1G19340	protein_coding	1
AT1G19370	protein_coding	2
AT1G19410	protein_coding	1
AT1G19440	protein_coding	1
AT1G19450	protein_coding	3
AT1G19460	protein_coding	1
AT1G19464	miRNA	1
AT1G19480	protein_coding	1
AT1G19485	protein_coding	2
AT1G19490	protein_coding	2
AT1G19540	protein_coding	1
AT1G19550	protein_coding	1
AT1G19630	protein_coding	1
AT1G19640	protein_coding	2
AT1G19690	protein_coding	1
AT1G19710	protein_coding	1
AT1G19715	protein_coding	1
AT1G19720	protein_coding	1
AT1G19730	protein_coding	1
AT1G19740	protein_coding	1
AT1G19750	protein_coding	1
AT1G19770	protein_coding	1
AT1G19780	protein_coding	1
AT1G19800	protein_coding	2
AT1G19835	protein_coding	1
AT1G19850	protein_coding	3
AT1G19860	protein_coding	2
AT1G19870	protein_coding	1
AT1G19880	protein_coding	3
AT1G19890	protein_coding	2
AT1G19900	protein_coding	1
AT1G19910	protein_coding	1
AT1G19960	protein_coding	1
AT1G19990	protein_coding	1
AT1G20010	protein_coding	1
AT1G20015	snoRNA	1
AT1G20020	protein_coding	2
AT1G20030	protein_coding	1
AT1G20040	tRNA	1
AT1G20050	protein_coding	1
AT1G20060	protein_coding	1
AT1G20065	protein_coding	1
AT1G20080	protein_coding	1
AT1G20090	protein_coding	1
AT1G20140	protein_coding	1
AT1G20150	protein_coding	2
AT1G20160	protein_coding	2
AT1G20170	tRNA	1
AT1G20180	protein_coding	1
AT1G20220	protein_coding	1
AT1G20225	protein_coding	1
AT1G20230	protein_coding	1
AT1G20240	protein_coding	1
AT1G20250	tRNA	1
AT1G20260	protein_coding	1
AT1G20290	protein_coding	2
AT1G20300	protein_coding	1
AT1G20310	protein_coding	1
AT1G20320	protein_coding	1
AT1G20340	protein_coding	1
AT1G20350	protein_coding	1
AT1G20380	protein_coding	2
AT1G20400	protein_coding	1
AT1G20450	protein_coding	2
AT1G20460	protein_coding	3
AT1G20470	protein_coding	1
AT1G20480	protein_coding	2
AT1G20490	protein_coding	2
AT1G20510	protein_coding	1
AT1G20515	atlncRNA	1
AT1G20540	protein_coding	2
AT1G20550	protein_coding	1
AT1G20560	protein_coding	1
AT1G20570	protein_coding	1
AT1G20575	protein_coding	1
AT1G20580	protein_coding	2
AT1G20640	protein_coding	3
AT1G20650	protein_coding	1
AT1G20670	protein_coding	1
AT1G20690	protein_coding	1
AT1G20691	atlncRNA	1
AT1G20693	protein_coding	1
AT1G20720	protein_coding	1
AT1G20740	protein_coding	1
AT1G20750	protein_coding	3
AT1G20760	protein_coding	3
AT1G20790	protein_coding	2
AT1G20795	protein_coding	1
AT1G20830	protein_coding	1
AT1G20860	protein_coding	1
AT1G20870	protein_coding	1
AT1G20880	protein_coding	1
AT1G20890	protein_coding	1
AT1G20900	protein_coding	1
AT1G20910	protein_coding	1
AT1G20920	protein_coding	5
AT1G20960	protein_coding	1
AT1G20970	protein_coding	4
AT1G20990	protein_coding	1
AT1G21010	protein_coding	1
AT1G21060	protein_coding	1
AT1G21065	protein_coding	1
AT1G21120	protein_coding	1
AT1G21130	protein_coding	2
AT1G21160	protein_coding	1
AT1G21190	protein_coding	1
AT1G21200	protein_coding	1
AT1G21230	protein_coding	1
AT1G21240	protein_coding	1
AT1G21250	protein_coding	1
AT1G21320	protein_coding	2
AT1G21323	protein_coding	2
AT1G21326	protein_coding	1
AT1G21360	protein_coding	3
AT1G21370	protein_coding	2
AT1G21420	tRNA	1
AT1G21450	protein_coding	1
AT1G21475	protein_coding	1
AT1G21520	protein_coding	1
AT1G21540	protein_coding	2
AT1G21550	protein_coding	1
AT1G21560	protein_coding	1
AT1G21580	protein_coding	1
AT1G21590	protein_coding	1
AT1G21600	protein_coding	1
AT1G21610	protein_coding	1
AT1G21630	protein_coding	1
AT1G21650	protein_coding	1
AT1G21730	protein_coding	2
AT1G21740	protein_coding	1
AT1G21760	protein_coding	1
AT1G21790	protein_coding	1
AT1G21835	protein_coding	1
AT1G21850	protein_coding	1
AT1G21860	protein_coding	1
AT1G21864	protein_coding	2
AT1G21866	protein_coding	2
AT1G21870	protein_coding	1
AT1G21880	protein_coding	1
AT1G21890	protein_coding	1
AT1G21928	protein_coding	1
AT1G21930	protein_coding	1
AT1G21980	protein_coding	3
AT1G22010	protein_coding	3
AT1G22015	protein_coding	1
AT1G22060	protein_coding	4
AT1G22065	protein_coding	1
AT1G22100	protein_coding	1
AT1G22110	protein_coding	1
AT1G22120	protein_coding	1
AT1G22170	protein_coding	1
AT1G22180	protein_coding	1
AT1G22200	protein_coding	1
AT1G22210	protein_coding	1
AT1G22220	protein_coding	2
AT1G22275	protein_coding	2
AT1G22280	protein_coding	2
AT1G22330	protein_coding	1
AT1G22340	protein_coding	1
AT1G22360	protein_coding	1
AT1G22400	protein_coding	1
AT1G22420	protein_coding	2
AT1G22430	protein_coding	1
AT1G22440	protein_coding	3
AT1G22450	protein_coding	1
AT1G22460	protein_coding	1
AT1G22510	protein_coding	1
AT1G22530	protein_coding	1
AT1G22540	protein_coding	1
AT1G22570	protein_coding	1
AT1G22590	protein_coding	1
AT1G22610	protein_coding	1
AT1G22620	protein_coding	2
AT1G22630	protein_coding	1
AT1G22640	protein_coding	1
AT1G22680	protein_coding	1
AT1G22690	protein_coding	2
AT1G22700	protein_coding	1
AT1G22710	protein_coding	1
AT1G22720	protein_coding	2
AT1G22730	protein_coding	3
AT1G22740	protein_coding	1
AT1G22760	protein_coding	2
AT1G22770	protein_coding	1
AT1G22800	protein_coding	1
AT1G22850	protein_coding	1
AT1G22860	protein_coding	2
AT1G22882	protein_coding	2
AT1G22885	protein_coding	2
AT1G22890	protein_coding	1
AT1G22910	protein_coding	2
AT1G22930	protein_coding	2
AT1G22970	protein_coding	1
AT1G22980	protein_coding	2
AT1G23030	protein_coding	2
AT1G23050	protein_coding	1
AT1G23060	protein_coding	1
AT1G23070	protein_coding	3
AT1G23080	protein_coding	2
AT1G23100	protein_coding	1
AT1G23110	protein_coding	1
AT1G23120	protein_coding	1
AT1G23130	protein_coding	1
AT1G23140	protein_coding	2
AT1G23145	protein_coding	2
AT1G23180	protein_coding	2
AT1G23190	protein_coding	1
AT1G23200	protein_coding	2
AT1G23210	protein_coding	2
AT1G23220	protein_coding	1
AT1G23250	protein_coding	1
AT1G23260	protein_coding	2
AT1G23270	protein_coding	1
AT1G23320	protein_coding	1
AT1G23330	protein_coding	1
AT1G23380	protein_coding	4
AT1G23390	protein_coding	1
AT1G23420	protein_coding	1
AT1G23480	protein_coding	1
AT1G23510	protein_coding	1
AT1G23520	protein_coding	1
AT1G23540	protein_coding	2
AT1G23550	protein_coding	2
AT1G23560	protein_coding	3
AT1G23570	protein_coding	1
AT1G23645	protein_coding	1
AT1G23670	protein_coding	2
AT1G23730	protein_coding	1
AT1G23760	protein_coding	3
AT1G23790	protein_coding	1
AT1G23800	protein_coding	2
AT1G23810	protein_coding	2
AT1G23820	protein_coding	1
AT1G23830	protein_coding	1
AT1G23870	protein_coding	1
AT1G23890	protein_coding	2
AT1G23900	protein_coding	1
AT1G23935	protein_coding	2
AT1G23960	protein_coding	1
AT1G23970	protein_coding	1
AT1G24010	protein_coding	1
AT1G24040	protein_coding	1
AT1G24050	protein_coding	1
AT1G24060	protein_coding	1
AT1G24100	protein_coding	1
AT1G24110	protein_coding	1
AT1G24120	protein_coding	1
AT1G24140	protein_coding	1
AT1G24147	protein_coding	3
AT1G24148	protein_coding	3
AT1G24159	protein_coding	1
AT1G24160	protein_coding	1
AT1G24170	protein_coding	1
AT1G24180	protein_coding	2
AT1G24190	protein_coding	2
AT1G24210	protein_coding	1
AT1G24256	protein_coding	1
AT1G24260	protein_coding	1
AT1G24265	protein_coding	1
AT1G24280	protein_coding	1
AT1G24290	protein_coding	1
AT1G24310	protein_coding	1
AT1G24320	protein_coding	1
AT1G24330	protein_coding	1
AT1G24400	protein_coding	1
AT1G24405	protein_coding	1
AT1G24420	protein_coding	1
AT1G24440	protein_coding	1
AT1G24460	protein_coding	1
AT1G24485	protein_coding	1
AT1G24510	protein_coding	2
AT1G24520	protein_coding	1
AT1G24540	protein_coding	1
AT1G24545	protein_coding	2
AT1G24560	protein_coding	2
AT1G24575	protein_coding	3
AT1G24577	protein_coding	2
AT1G24590	protein_coding	2
AT1G24610	protein_coding	1
AT1G24620	protein_coding	2
AT1G24625	protein_coding	1
AT1G24650	protein_coding	1
AT1G24706	protein_coding	2
AT1G24735	protein_coding	2
AT1G24764	protein_coding	1
AT1G24793	protein_coding	2
AT1G24800	protein_coding	4
AT1G24807	protein_coding	1
AT1G24909	protein_coding	1
AT1G25055	protein_coding	1
AT1G25083	protein_coding	1
AT1G25097	protein_coding	1
AT1G25098	atlncRNA	1
AT1G25112	protein_coding	1
AT1G25145	protein_coding	1
AT1G25150	protein_coding	1
AT1G25175	otherRNA	3
AT1G25210	protein_coding	1
AT1G25211	protein_coding	1
AT1G25220	protein_coding	1
AT1G25230	protein_coding	3
AT1G25320	protein_coding	1
AT1G25330	protein_coding	2
AT1G25360	protein_coding	1
AT1G25370	protein_coding	1
AT1G25375	protein_coding	1
AT1G25400	protein_coding	1
AT1G25410	protein_coding	2
AT1G25420	protein_coding	1
AT1G25440	protein_coding	1
AT1G25480	protein_coding	2
AT1G25490	protein_coding	3
AT1G25500	protein_coding	1
AT1G25540	protein_coding	1
AT1G25550	protein_coding	1
AT1G25580	protein_coding	3
AT1G25682	protein_coding	1
AT1G26110	protein_coding	1
AT1G26120	protein_coding	1
AT1G26130	protein_coding	4
AT1G26140	protein_coding	2
AT1G26150	protein_coding	2
AT1G26170	protein_coding	1
AT1G26190	protein_coding	2
AT1G26230	protein_coding	1
AT1G26240	protein_coding	1
AT1G26250	protein_coding	1
AT1G26255	protein_coding	1
AT1G26270	protein_coding	3
AT1G26290	protein_coding	1
AT1G26300	protein_coding	1
AT1G26330	protein_coding	2
AT1G26355	protein_coding	1
AT1G26360	protein_coding	2
AT1G26370	protein_coding	1
AT1G26380	protein_coding	1
AT1G26390	protein_coding	1
AT1G26400	protein_coding	2
AT1G26440	protein_coding	2
AT1G26450	protein_coding	1
AT1G26470	protein_coding	1
AT1G26540	protein_coding	1
AT1G26550	protein_coding	1
AT1G26570	protein_coding	1
AT1G26600	protein_coding	1
AT1G26610	protein_coding	1
AT1G26620	protein_coding	2
AT1G26630	protein_coding	2
AT1G26640	protein_coding	1
AT1G26660	protein_coding	1
AT1G26665	protein_coding	1
AT1G26700	protein_coding	2
AT1G26730	protein_coding	3
AT1G26740	protein_coding	1
AT1G26750	protein_coding	1
AT1G26761	protein_coding	2
AT1G26770	protein_coding	1
AT1G26790	protein_coding	1
AT1G26795	protein_coding	2
AT1G26796	protein_coding	1
AT1G26798	protein_coding	1
AT1G26800	protein_coding	1
AT1G26820	protein_coding	1
AT1G26830	protein_coding	3
AT1G26840	protein_coding	2
AT1G26850	protein_coding	1
AT1G26870	protein_coding	1
AT1G26880	protein_coding	1
AT1G26920	protein_coding	1
AT1G26921	protein_coding	1
AT1G26940	protein_coding	1
AT1G26945	protein_coding	2
AT1G26960	protein_coding	1
AT1G27000	protein_coding	1
AT1G27030	protein_coding	1
AT1G27040	protein_coding	1
AT1G27060	protein_coding	1
AT1G27070	protein_coding	1
AT1G27090	protein_coding	1
AT1G27100	protein_coding	2
AT1G27110	protein_coding	2
AT1G27120	protein_coding	1
AT1G27130	protein_coding	3
AT1G27135	protein_coding	1
AT1G27150	protein_coding	1
AT1G27170	protein_coding	3
AT1G27180	protein_coding	2
AT1G27210	protein_coding	3
AT1G27250	protein_coding	1
AT1G27320	protein_coding	1
AT1G27350	protein_coding	3
AT1G27360	protein_coding	2
AT1G27370	protein_coding	1
AT1G27380	protein_coding	1
AT1G27385	protein_coding	1
AT1G27410	protein_coding	1
AT1G27430	protein_coding	1
AT1G27440	protein_coding	1
AT1G27450	protein_coding	1
AT1G27500	protein_coding	1
AT1G27530	protein_coding	2
AT1G27565	protein_coding	2
AT1G27570	protein_coding	1
AT1G27600	protein_coding	2
AT1G27690	protein_coding	1
AT1G27740	protein_coding	1
AT1G27750	protein_coding	1
AT1G27752	protein_coding	2
AT1G27760	protein_coding	1
AT1G27770	protein_coding	1
AT1G27840	protein_coding	1
AT1G27850	protein_coding	2
AT1G27880	protein_coding	5
AT1G27890	protein_coding	2
AT1G27900	protein_coding	2
AT1G27920	protein_coding	1
AT1G27921	atlncRNA	1
AT1G27940	protein_coding	3
AT1G27980	protein_coding	2
AT1G28040	protein_coding	1
AT1G28070	protein_coding	1
AT1G28080	protein_coding	1
AT1G28090	protein_coding	2
AT1G28110	protein_coding	2
AT1G28120	protein_coding	2
AT1G28140	protein_coding	1
AT1G28160	protein_coding	2
AT1G28170	protein_coding	3
AT1G28200	protein_coding	2
AT1G28210	protein_coding	3
AT1G28220	protein_coding	3
AT1G28230	protein_coding	5
AT1G28240	protein_coding	3
AT1G28250	protein_coding	1
AT1G28270	protein_coding	3
AT1G28280	protein_coding	1
AT1G28310	protein_coding	2
AT1G28340	protein_coding	2
AT1G28350	protein_coding	1
AT1G28360	protein_coding	1
AT1G28375	protein_coding	2
AT1G28380	protein_coding	2
AT1G28395	protein_coding	1
AT1G28410	protein_coding	1
AT1G28420	protein_coding	1
AT1G28440	protein_coding	2
AT1G28490	protein_coding	1
AT1G28510	protein_coding	1
AT1G28560	protein_coding	2
AT1G28570	protein_coding	1
AT1G28590	protein_coding	1
AT1G28630	protein_coding	2
AT1G28690	protein_coding	2
AT1G28695	protein_coding	2
AT1G28710	protein_coding	1
AT1G28715	lncRNA	1
AT1G28740	tRNA	1
AT1G28750	tRNA	1
AT1G28760	protein_coding	2
AT1G29020	protein_coding	1
AT1G29025	protein_coding	1
AT1G29030	protein_coding	2
AT1G29040	protein_coding	1
AT1G29041	protein_coding	1
AT1G29060	protein_coding	1
AT1G29070	protein_coding	1
AT1G29080	protein_coding	1
AT1G29140	protein_coding	1
AT1G29220	protein_coding	1
AT1G29260	protein_coding	1
AT1G29265	miRNA	1
AT1G29270	protein_coding	1
AT1G29280	protein_coding	2
AT1G29290	protein_coding	1
AT1G29300	protein_coding	2
AT1G29330	protein_coding	1
AT1G29340	protein_coding	1
AT1G29350	protein_coding	3
AT1G29355	protein_coding	2
AT1G29357	atlncRNA	1
AT1G29370	protein_coding	3
AT1G29380	protein_coding	2
AT1G29390	protein_coding	2
AT1G29395	protein_coding	1
AT1G29400	protein_coding	1
AT1G29530	protein_coding	1
AT1G29535	protein_coding	1
AT1G29550	protein_coding	2
AT1G29560	protein_coding	1
AT1G29570	protein_coding	2
AT1G29580	protein_coding	2
AT1G29590	protein_coding	1
AT1G29600	protein_coding	1
AT1G29620	protein_coding	1
AT1G29630	protein_coding	1
AT1G29660	protein_coding	1
AT1G29720	protein_coding	1
AT1G29730	protein_coding	1
AT1G29740	protein_coding	2
AT1G29785	atlncRNA	1
AT1G29790	protein_coding	1
AT1G29800	protein_coding	1
AT1G29840	protein_coding	2
AT1G29850	protein_coding	2
AT1G29860	protein_coding	1
AT1G29900	protein_coding	1
AT1G29910	protein_coding	1
AT1G29940	protein_coding	3
AT1G29950	protein_coding	1
AT1G29960	protein_coding	1
AT1G29962	protein_coding	1
AT1G29965	protein_coding	1
AT1G29970	protein_coding	1
AT1G30010	protein_coding	1
AT1G30050	protein_coding	1
AT1G30060	protein_coding	1
AT1G30070	protein_coding	1
AT1G30090	protein_coding	2
AT1G30100	protein_coding	1
AT1G30120	protein_coding	1
AT1G30130	protein_coding	1
AT1G30190	protein_coding	2
AT1G30200	protein_coding	1
AT1G30210	protein_coding	1
AT1G30280	protein_coding	1
AT1G30320	protein_coding	2
AT1G30330	protein_coding	1
AT1G30350	protein_coding	1
AT1G30370	protein_coding	1
AT1G30410	protein_coding	1
AT1G30420	protein_coding	3
AT1G30430	tRNA	1
AT1G30455	protein_coding	1
AT1G30460	protein_coding	3
AT1G30470	protein_coding	1
AT1G30490	protein_coding	3
AT1G30510	protein_coding	1
AT1G30545	protein_coding	1
AT1G30590	protein_coding	3
AT1G30600	protein_coding	2
AT1G30630	protein_coding	1
AT1G30660	protein_coding	2
AT1G30700	protein_coding	1
AT1G30755	protein_coding	1
AT1G30757	protein_coding	1
AT1G30760	protein_coding	2
AT1G30780	protein_coding	2
AT1G30795	protein_coding	1
AT1G30800	protein_coding	1
AT1G30810	protein_coding	1
AT1G30814	protein_coding	2
AT1G30820	protein_coding	2
AT1G30825	protein_coding	1
AT1G30840	protein_coding	2
AT1G30850	protein_coding	1
AT1G30860	protein_coding	2
AT1G30870	protein_coding	2
AT1G30900	protein_coding	1
AT1G30925	protein_coding	1
AT1G30950	protein_coding	2
AT1G30960	protein_coding	1
AT1G30970	protein_coding	7
AT1G30972	protein_coding	2
AT1G30974	protein_coding	1
AT1G31000	protein_coding	1
AT1G31010	protein_coding	2
AT1G31020	protein_coding	2
AT1G31040	protein_coding	2
AT1G31050	protein_coding	1
AT1G31070	protein_coding	2
AT1G31120	protein_coding	1
AT1G31130	protein_coding	3
AT1G31140	protein_coding	3
AT1G31150	protein_coding	3
AT1G31175	protein_coding	2
AT1G31230	protein_coding	1
AT1G31255	protein_coding	1
AT1G31258	otherRNA	2
AT1G31260	protein_coding	1
AT1G31270	protein_coding	1
AT1G31290	protein_coding	3
AT1G31300	protein_coding	1
AT1G31310	protein_coding	1
AT1G31320	protein_coding	1
AT1G31358	miRNA	1
AT1G31360	protein_coding	1
AT1G31370	protein_coding	1
AT1G31420	protein_coding	1
AT1G31430	protein_coding	1
AT1G31450	protein_coding	1
AT1G31460	protein_coding	1
AT1G31480	protein_coding	2
AT1G31485	atlncRNA	2
AT1G31490	protein_coding	1
AT1G31520	protein_coding	1
AT1G31540	protein_coding	2
AT1G31550	protein_coding	1
AT1G31600	protein_coding	3
AT1G31620	protein_coding	3
AT1G31640	protein_coding	1
AT1G31650	protein_coding	2
AT1G31690	protein_coding	1
AT1G31710	protein_coding	3
AT1G31730	protein_coding	4
AT1G31750	protein_coding	1
AT1G31760	protein_coding	2
AT1G31770	protein_coding	1
AT1G31790	protein_coding	1
AT1G31800	protein_coding	1
AT1G31830	protein_coding	1
AT1G31835	protein_coding	1
AT1G31850	protein_coding	1
AT1G31860	protein_coding	1
AT1G31870	protein_coding	1
AT1G31880	protein_coding	1
AT1G31910	protein_coding	1
AT1G31920	protein_coding	1
AT1G31930	protein_coding	2
AT1G31940	protein_coding	1
AT1G31950	protein_coding	1
AT1G31970	protein_coding	1
AT1G32030	protein_coding	1
AT1G32050	protein_coding	1
[truncated: 13,449 more rows]
