# Supplementary material for: Immunity onset alters plant chromatin and utilizes EDA16 to regulate oxidative homeostasis
Source: PLoS Pathog. 2021 May 20;17(5):e1009572. doi: 10.1371/journal.ppat.1009572 (PMC8171942; doi:10.1371/journal.ppat.1009572)
Supplement: S3 Dataset — (XLSX) [file ppat.1009572.s013.xlsx]

## Sheet: Dataset S3
Dataset S3. GO term analysis of flg22-induced genes with DPNs. 1142 flg22-induced Differentialy Expressd Genes (DEGs) with Differentially Positioned Nucleosomes (DPNs) GO term enrichment analysis compared with all protein-coding genes GO terms. (topGO R package, Fisher Exact test).
	GO.ID	Term	Annotated	Significant	Expected	KS
1	GO:0010200	response to chitin	421	131	21.38	< 1e-30
2	GO:0010363	regulation of plant-type hypersensitive ...	371	105	18.85	< 1e-30
3	GO:0006612	protein targeting to membrane	374	103	19	< 1e-30
4	GO:0030968	endoplasmic reticulum unfolded protein r...	182	68	9.24	< 1e-30
5	GO:0043069	negative regulation of programmed cell d...	168	65	8.53	< 1e-30
6	GO:0050832	defense response to fungus	350	90	17.78	< 1e-30
7	GO:0031348	negative regulation of defense response	277	81	14.07	< 1e-30
8	GO:0009697	salicylic acid biosynthetic process	209	68	10.62	< 1e-30
9	GO:0002679	respiratory burst involved in defense re...	121	51	6.15	< 1e-30
10	GO:0009867	jasmonic acid mediated signaling pathway	285	71	14.48	5.9e-30
11	GO:0009723	response to ethylene	353	80	17.93	7.1e-29
12	GO:0009738	abscisic acid-activated signaling pathwa...	247	64	12.55	3.8e-28
13	GO:0009611	response to wounding	333	74	16.91	9.3e-28
14	GO:0000165	MAPK cascade	220	60	11.17	9.3e-28
15	GO:0009862	systemic acquired resistance, salicylic ...	251	62	12.75	4.6e-26
16	GO:0009627	systemic acquired resistance	446	111	22.65	3.3e-22
17	GO:0034976	response to endoplasmic reticulum stress	354	112	17.98	1.4e-20
18	GO:0042742	defense response to bacterium	401	72	20.37	4e-19
19	GO:0009863	salicylic acid mediated signaling pathwa...	353	94	17.93	4.7e-18
20	GO:0042538	hyperosmotic salinity response	160	39	8.13	1.2e-16
21	GO:0035556	intracellular signal transduction	490	110	24.89	7.7e-16
22	GO:0006865	amino acid transport	252	74	12.8	2.4e-15
23	GO:0009620	response to fungus	505	125	25.65	4.8e-15
24	GO:0043090	amino acid import	74	25	3.76	1e-14
25	GO:0052542	defense response by callose deposition	63	25	3.2	2.6e-14
26	GO:0010310	regulation of hydrogen peroxide metaboli...	186	39	9.45	2.6e-14
27	GO:0009414	response to water deprivation	415	71	21.08	1.2e-13
28	GO:0009693	ethylene biosynthetic process	119	30	6.04	1.6e-13
29	GO:0015706	nitrate transport	206	39	10.46	8.3e-13
30	GO:0010167	response to nitrate	197	38	10.01	8.9e-13
31	GO:0042542	response to hydrogen peroxide	194	40	9.85	1e-12
32	GO:0006569	tryptophan catabolic process	75	23	3.81	1.3e-12
33	GO:0009595	detection of biotic stimulus	104	30	5.28	6.1e-12
34	GO:0009684	indoleacetic acid biosynthetic process	105	26	5.33	1e-11
35	GO:0002237	response to molecule of bacterial origin	101	25	5.13	2.6e-11
36	GO:0009644	response to high light intensity	223	38	11.33	4.5e-11
37	GO:0015824	proline transport	73	21	3.71	4.7e-11
38	GO:0015696	ammonium transport	30	14	1.52	4.7e-11
39	GO:0043900	regulation of multi-organism process	141	29	7.16	8.9e-11
40	GO:0009407	toxin catabolic process	211	36	10.72	1.4e-10
41	GO:0015802	basic amino acid transport	27	13	1.37	1.4e-10
42	GO:0009625	response to insect	45	16	2.29	2.8e-10
43	GO:0071456	cellular response to hypoxia	24	12	1.22	4.2e-10
44	GO:0010286	heat acclimation	84	21	4.27	8.3e-10
45	GO:0009753	response to jasmonic acid	473	102	24.03	1.4e-09
46	GO:0010583	response to cyclopentenone	148	28	7.52	1.4e-09
47	GO:0006862	nucleotide transport	39	14	1.98	3.2e-09
48	GO:0009695	jasmonic acid biosynthetic process	135	26	6.86	3.7e-09
49	GO:0009408	response to heat	297	54	15.09	6.5e-09
50	GO:0009963	positive regulation of flavonoid biosynt...	103	22	5.23	7.9e-09
51	GO:0006888	ER to Golgi vesicle-mediated transport	89	20	4.52	1.5e-08
52	GO:0042631	cellular response to water deprivation	66	17	3.35	2.1e-08
53	GO:0006952	defense response	1577	289	80.1	3.2e-08
54	GO:0006457	protein folding	288	38	14.63	6.9e-08
55	GO:0006499	N-terminal protein myristoylation	149	25	7.57	1.3e-07
56	GO:0006984	ER-nucleus signaling pathway	16	8	0.81	3.8e-07
57	GO:0016036	cellular response to phosphate starvatio...	133	22	6.76	9.2e-07
58	GO:0000162	tryptophan biosynthetic process	19	8	0.97	2e-06
59	GO:0009805	coumarin biosynthetic process	54	13	2.74	2.2e-06
60	GO:0006979	response to oxidative stress	480	76	24.38	2.5e-06
61	GO:0006468	protein phosphorylation	710	110	36.06	2.5e-05
62	GO:0009581	detection of external stimulus	41	10	2.08	2.9e-05
63	GO:0019375	galactolipid biosynthetic process	99	16	5.03	3.7e-05
64	GO:0006874	cellular calcium ion homeostasis	28	8	1.42	5.4e-05
65	GO:0009873	ethylene-activated signaling pathway	125	18	6.35	6.1e-05
66	GO:0080167	response to karrikin	126	18	6.4	6.7e-05
67	GO:0010260	animal organ senescence	29	8	1.47	7.1e-05
68	GO:0009733	response to auxin	413	40	20.98	7.2e-05
69	GO:0016045	detection of bacterium	16	6	0.81	8.7e-05
70	GO:0009617	response to bacterium	581	102	29.51	0.00014
71	GO:0009751	response to salicylic acid	473	110	24.03	0.00014
72	GO:0043269	regulation of ion transport	150	19	7.62	0.00022
73	GO:0006857	oligopeptide transport	107	15	5.44	0.00033
74	GO:0009409	response to cold	611	51	31.04	0.00035
75	GO:0009737	response to abscisic acid	609	96	30.93	0.00067
76	GO:0015695	organic cation transport	9	4	0.46	0.00068
77	GO:0052544	defense response by callose deposition i...	16	5	0.81	0.00091
78	GO:0009612	response to mechanical stimulus	63	10	3.2	0.0012
79	GO:0070301	cellular response to hydrogen peroxide	5	3	0.25	0.00121
80	GO:0046777	protein autophosphorylation	147	17	7.47	0.0013
81	GO:0032101	regulation of response to external stimu...	34	7	1.73	0.00137
82	GO:0009816	defense response to bacterium, incompati...	35	7	1.78	0.00164
83	GO:0010193	response to ozone	36	7	1.83	0.00195
84	GO:0009814	defense response, incompatible interacti...	538	126	27.33	0.00199
85	GO:0007169	transmembrane receptor protein tyrosine ...	128	15	6.5	0.00214
86	GO:0009642	response to light intensity	282	47	14.32	0.00227
87	GO:0009624	response to nematode	80	11	4.06	0.00231
88	GO:0071216	cellular response to biotic stimulus	6	3	0.3	0.00233
89	GO:0010188	response to microbial phytotoxin	6	3	0.3	0.00233
90	GO:0080027	response to herbivore	6	3	0.3	0.00233
91	GO:0010204	defense response signaling pathway, resi...	12	4	0.61	0.00236
92	GO:0051245	negative regulation of cellular defense ...	2	2	0.1	0.00258
93	GO:0002764	immune response-regulating signaling pat...	2	2	0.1	0.00258
94	GO:0046345	abscisic acid catabolic process	2	2	0.1	0.00258
95	GO:0046482	para-aminobenzoic acid metabolic process	38	7	1.93	0.0027
96	GO:0010102	lateral root morphogenesis	50	8	2.54	0.00346
97	GO:0008219	cell death	495	118	25.14	0.00347
98	GO:0002831	regulation of response to biotic stimulu...	30	6	1.52	0.00352
99	GO:0001666	response to hypoxia	99	22	5.03	0.00416
100	GO:0009870	defense response signaling pathway, resi...	14	4	0.71	0.0044
101	GO:0042343	indole glucosinolate metabolic process	14	4	0.71	0.0044
102	GO:0006995	cellular response to nitrogen starvation	23	5	1.17	0.00524
103	GO:0009817	defense response to fungus, incompatible...	44	7	2.23	0.00631
104	GO:0010942	positive regulation of cell death	16	4	0.81	0.00737
105	GO:0060919	auxin influx	3	2	0.15	0.00747
106	GO:0009423	chorismate biosynthetic process	3	2	0.15	0.00747
107	GO:0042759	long-chain fatty acid biosynthetic proce...	3	2	0.15	0.00747
108	GO:0071323	cellular response to chitin	3	2	0.15	0.00747
109	GO:0034051	negative regulation of plant-type hypers...	3	2	0.15	0.00747
110	GO:0090333	regulation of stomatal closure	9	3	0.46	0.00871
111	GO:0009646	response to absence of light	37	6	1.88	0.01019
112	GO:0009310	amine catabolic process	113	29	5.74	0.01053
113	GO:0042402	cellular biogenic amine catabolic proces...	113	29	5.74	0.01053
114	GO:0009808	lignin metabolic process	60	8	3.05	0.01057
115	GO:0045087	innate immune response	866	182	43.99	0.01096
116	GO:0010197	polar nucleus fusion	18	4	0.91	0.01143
117	GO:0009610	response to symbiotic fungus	38	6	1.93	0.01159
118	GO:0006598	polyamine catabolic process	38	6	1.93	0.01159
119	GO:0009267	cellular response to starvation	294	41	14.93	0.01193
120	GO:0010337	regulation of salicylic acid metabolic p...	10	3	0.51	0.01198
121	GO:0000041	transition metal ion transport	228	20	11.58	0.01249
122	GO:0009608	response to symbiont	39	6	1.98	0.01312
123	GO:0009991	response to extracellular stimulus	372	45	18.9	0.01348
124	GO:0009559	embryo sac central cell differentiation	19	4	0.97	0.01391
125	GO:0007166	cell surface receptor signaling pathway	132	17	6.7	0.01419
126	GO:0071219	cellular response to molecule of bacteri...	4	2	0.2	0.01444
127	GO:1902347	response to strigolactone	4	2	0.2	0.01444
128	GO:1902456	regulation of stomatal opening	4	2	0.2	0.01444
129	GO:0080029	cellular response to boron-containing su...	4	2	0.2	0.01444
130	GO:0048830	adventitious root development	4	2	0.2	0.01444
131	GO:0006970	response to osmotic stress	834	85	42.36	0.01521
132	GO:0015748	organophosphate ester transport	50	17	2.54	0.01532
133	GO:0006955	immune response	873	182	44.34	0.01544
134	GO:0043068	positive regulation of programmed cell d...	11	3	0.56	0.01586
135	GO:0051865	protein autoubiquitination	11	3	0.56	0.01586
136	GO:0006595	polyamine metabolic process	53	7	2.69	0.01714
137	GO:0042594	response to starvation	301	41	15.29	0.01754
138	GO:0031347	regulation of defense response	542	135	27.53	0.01877
139	GO:0031668	cellular response to extracellular stimu...	349	43	17.73	0.01877
140	GO:0006820	anion transport	575	118	29.21	0.01916
141	GO:0071496	cellular response to external stimulus	350	43	17.78	0.01971
142	GO:0098656	anion transmembrane transport	67	8	3.4	0.0198
143	GO:0006749	glutathione metabolic process	12	3	0.61	0.02036
144	GO:0010112	regulation of systemic acquired resistan...	12	3	0.61	0.02036
145	GO:0031667	response to nutrient levels	334	43	16.97	0.02051
146	GO:0071241	cellular response to inorganic substance	43	6	2.18	0.02068
147	GO:0015893	drug transport	44	6	2.23	0.02295
148	GO:0009652	thigmotropism	5	2	0.25	0.02326
149	GO:0015800	acidic amino acid transport	5	2	0.25	0.02326
150	GO:0007163	establishment or maintenance of cell pol...	5	2	0.25	0.02326
151	GO:1990069	stomatal opening	5	2	0.25	0.02326
152	GO:0010036	response to boron-containing substance	5	2	0.25	0.02326
153	GO:0080024	indolebutyric acid metabolic process	5	2	0.25	0.02326
154	GO:0055081	anion homeostasis	22	4	1.12	0.02328
155	GO:0010359	regulation of anion channel activity	33	5	1.68	0.02434
156	GO:0010311	lateral root formation	33	5	1.68	0.02434
157	GO:0002213	defense response to insect	33	5	1.68	0.02434
158	GO:0009970	cellular response to sulfate starvation	13	3	0.66	0.02549
159	GO:0050801	ion homeostasis	340	32	17.27	0.02674
160	GO:0009749	response to glucose	85	9	4.32	0.02833
161	GO:0042430	indole-containing compound metabolic pro...	143	34	7.26	0.02917
162	GO:0031669	cellular response to nutrient levels	312	41	15.85	0.03011
163	GO:0022898	regulation of transmembrane transporter ...	35	5	1.78	0.03065
164	GO:0032412	regulation of ion transmembrane transpor...	35	5	1.78	0.03065
165	GO:0032409	regulation of transporter activity	35	5	1.78	0.03065
166	GO:0001676	long-chain fatty acid metabolic process	27	6	1.37	0.03103
167	GO:0042493	response to drug	1018	239	51.71	0.03123
168	GO:0042447	hormone catabolic process	14	3	0.71	0.03124
169	GO:0006835	dicarboxylic acid transport	14	3	0.71	0.03124
170	GO:0002376	immune system process	984	211	49.98	0.03274
171	GO:0009643	photosynthetic acclimation	6	2	0.3	0.03373
172	GO:0043545	molybdopterin cofactor metabolic process	6	2	0.3	0.03373
173	GO:0006777	Mo-molybdopterin cofactor biosynthetic p...	6	2	0.3	0.03373
174	GO:0051189	prosthetic group metabolic process	6	2	0.3	0.03373
175	GO:0009939	positive regulation of gibberellic acid ...	6	2	0.3	0.03373
176	GO:0009051	pentose-phosphate shunt, oxidative branc...	6	2	0.3	0.03373
177	GO:0009759	indole glucosinolate biosynthetic proces...	6	2	0.3	0.03373
178	GO:0019720	Mo-molybdopterin cofactor metabolic proc...	6	2	0.3	0.03373
179	GO:0000302	response to reactive oxygen species	318	54	16.15	0.03394
180	GO:0012501	programmed cell death	447	112	22.71	0.03404
181	GO:0002238	response to molecule of fungal origin	36	5	1.83	0.03416
182	GO:0006887	exocytosis	25	4	1.27	0.03572
183	GO:0006576	cellular biogenic amine metabolic proces...	152	33	7.72	0.03592
184	GO:0009809	lignin biosynthetic process	49	6	2.49	0.0368
185	GO:0080134	regulation of response to stress	570	136	28.95	0.03863
186	GO:0071248	cellular response to metal ion	38	5	1.93	0.04189
187	GO:1901698	response to nitrogen compound	653	170	33.17	0.04401
188	GO:0007186	G protein-coupled receptor signaling pat...	16	3	0.81	0.0446
189	GO:0042762	regulation of sulfur metabolic process	16	3	0.81	0.0446
190	GO:0036503	ERAD pathway	7	2	0.36	0.04565
191	GO:0043901	negative regulation of multi-organism pr...	7	2	0.36	0.04565
192	GO:0002832	negative regulation of response to bioti...	7	2	0.36	0.04565
193	GO:0030433	ubiquitin-dependent ERAD pathway	7	2	0.36	0.04565
194	GO:0032102	negative regulation of response to exter...	7	2	0.36	0.04565
195	GO:0098771	inorganic ion homeostasis	246	25	12.5	0.05004
196	GO:0098581	detection of external biotic stimulus	17	7	0.86	0.05051
197	GO:2000114	regulation of establishment of cell pola...	1	1	0.05	0.0508
198	GO:0046271	phenylpropanoid catabolic process	1	1	0.05	0.0508
199	GO:0046274	lignin catabolic process	1	1	0.05	0.0508
200	GO:0015744	succinate transport	1	1	0.05	0.0508
201	GO:1990169	stress response to copper ion	1	1	0.05	0.0508
202	GO:0046244	salicylic acid catabolic process	1	1	0.05	0.0508
203	GO:1902039	negative regulation of seed dormancy pro...	1	1	0.05	0.0508
204	GO:0046068	cGMP metabolic process	1	1	0.05	0.0508
205	GO:0015827	tryptophan transport	1	1	0.05	0.0508
206	GO:0015810	aspartate transmembrane transport	1	1	0.05	0.0508
207	GO:0002429	immune response-activating cell surface ...	1	1	0.05	0.0508
208	GO:0033198	response to ATP	1	1	0.05	0.0508
209	GO:0042178	xenobiotic catabolic process	1	1	0.05	0.0508
210	GO:0015801	aromatic amino acid transport	1	1	0.05	0.0508
211	GO:0019481	L-alanine catabolic process, by transami...	1	1	0.05	0.0508
212	GO:0090352	regulation of nitrate assimilation	1	1	0.05	0.0508
213	GO:0043335	protein unfolding	1	1	0.05	0.0508
214	GO:0009190	cyclic nucleotide biosynthetic process	1	1	0.05	0.0508
215	GO:0006041	glucosamine metabolic process	1	1	0.05	0.0508
216	GO:0006042	glucosamine biosynthetic process	1	1	0.05	0.0508
217	GO:0014074	response to purine-containing compound	1	1	0.05	0.0508
218	GO:1990067	intrachromosomal DNA recombination	1	1	0.05	0.0508
219	GO:2000035	regulation of stem cell division	1	1	0.05	0.0508
220	GO:0009187	cyclic nucleotide metabolic process	1	1	0.05	0.0508
221	GO:1990778	protein localization to cell periphery	1	1	0.05	0.0508
222	GO:0032878	regulation of establishment or maintenan...	1	1	0.05	0.0508
223	GO:0015697	quaternary ammonium group transport	1	1	0.05	0.0508
224	GO:0070212	protein poly-ADP-ribosylation	1	1	0.05	0.0508
225	GO:0052652	cyclic purine nucleotide metabolic proce...	1	1	0.05	0.0508
226	GO:0002220	innate immune response activating cell s...	1	1	0.05	0.0508
227	GO:0002221	pattern recognition receptor signaling p...	1	1	0.05	0.0508
228	GO:0010273	detoxification of copper ion	1	1	0.05	0.0508
229	GO:0080169	cellular response to boron-containing su...	1	1	0.05	0.0508
230	GO:0010247	detection of phosphate ion	1	1	0.05	0.0508
231	GO:0051984	positive regulation of chromosome segreg...	1	1	0.05	0.0508
232	GO:0001561	fatty acid alpha-oxidation	1	1	0.05	0.0508
233	GO:0030397	membrane disassembly	1	1	0.05	0.0508
234	GO:0007063	regulation of sister chromatid cohesion	1	1	0.05	0.0508
235	GO:0002768	immune response-regulating cell surface ...	1	1	0.05	0.0508
236	GO:0006522	alanine metabolic process	1	1	0.05	0.0508
237	GO:0006524	alanine catabolic process	1	1	0.05	0.0508
238	GO:0002752	cell surface pattern recognition recepto...	1	1	0.05	0.0508
239	GO:0002757	immune response-activating signal transd...	1	1	0.05	0.0508
240	GO:0002758	innate immune response-activating signal...	1	1	0.05	0.0508
241	GO:0009080	pyruvate family amino acid catabolic pro...	1	1	0.05	0.0508
242	GO:0042851	L-alanine metabolic process	1	1	0.05	0.0508
243	GO:0042853	L-alanine catabolic process	1	1	0.05	0.0508
244	GO:0009078	pyruvate family amino acid metabolic pro...	1	1	0.05	0.0508
245	GO:0032490	detection of molecule of bacterial origi...	1	1	0.05	0.0508
246	GO:2001142	nicotinate transport	1	1	0.05	0.0508
247	GO:0032491	detection of molecule of fungal origin	1	1	0.05	0.0508
248	GO:2001143	N-methylnicotinate transport	1	1	0.05	0.0508
249	GO:0032494	response to peptidoglycan	1	1	0.05	0.0508
250	GO:0032499	detection of peptidoglycan	1	1	0.05	0.0508
251	GO:1901073	glucosamine-containing compound biosynth...	1	1	0.05	0.0508
252	GO:0071474	cellular hyperosmotic response	1	1	0.05	0.0508
253	GO:0071475	cellular hyperosmotic salinity response	1	1	0.05	0.0508
254	GO:1903314	regulation of nitrogen cycle metabolic p...	1	1	0.05	0.0508
255	GO:0046109	uridine biosynthetic process	1	1	0.05	0.0508
256	GO:0060154	cellular process regulating host cell cy...	1	1	0.05	0.0508
257	GO:0072660	maintenance of protein location in plasm...	1	1	0.05	0.0508
258	GO:0072658	maintenance of protein location in membr...	1	1	0.05	0.0508
259	GO:0072659	protein localization to plasma membrane	1	1	0.05	0.0508
260	GO:0006182	cGMP biosynthetic process	1	1	0.05	0.0508
261	GO:0045876	positive regulation of sister chromatid ...	1	1	0.05	0.0508
262	GO:0010398	xylogalacturonan metabolic process	1	1	0.05	0.0508
263	GO:0009399	nitrogen fixation	1	1	0.05	0.0508
264	GO:0012502	induction of programmed cell death	1	1	0.05	0.0508
265	GO:0044070	regulation of anion transport	41	5	2.08	0.05532
266	GO:1903959	regulation of anion transmembrane transp...	41	5	2.08	0.05532
267	GO:0048878	chemical homeostasis	382	33	19.4	0.05691
268	GO:0051307	meiotic chromosome separation	8	2	0.41	0.05885
269	GO:0006213	pyrimidine nucleoside metabolic process	8	2	0.41	0.05885
270	GO:0006885	regulation of pH	8	2	0.41	0.05885
271	GO:0046131	pyrimidine ribonucleoside metabolic proc...	8	2	0.41	0.05885
272	GO:0042398	cellular modified amino acid biosyntheti...	55	6	2.79	0.05929
273	GO:0034605	cellular response to heat	18	3	0.91	0.06032
274	GO:0009593	detection of chemical stimulus	18	3	0.91	0.06032
275	GO:0000303	response to superoxide	43	5	2.18	0.0655
276	GO:0000305	response to oxygen radical	43	5	2.18	0.0655
277	GO:0009651	response to salt stress	780	78	39.62	0.06781
278	GO:0045489	pectin biosynthetic process	19	3	0.97	0.06902
279	GO:0044106	cellular amine metabolic process	162	33	8.23	0.0697
280	GO:0071281	cellular response to iron ion	31	4	1.57	0.07013
281	GO:0008643	carbohydrate transport	31	4	1.57	0.07013
282	GO:0015711	organic anion transport	299	79	15.19	0.07069
283	GO:0010106	cellular response to iron ion starvation	116	10	5.89	0.07082
284	GO:0010243	response to organonitrogen compound	443	134	22.5	0.07298
285	GO:0015740	C4-dicarboxylate transport	9	2	0.46	0.07318
286	GO:0006102	isocitrate metabolic process	9	2	0.46	0.07318
287	GO:0009060	aerobic respiration	45	5	2.29	0.07665
288	GO:0071365	cellular response to auxin stimulus	73	7	3.71	0.07682
289	GO:0016101	diterpenoid metabolic process	60	6	3.05	0.08315
290	GO:2000280	regulation of root development	33	4	1.68	0.08435
291	GO:0006826	iron ion transport	120	10	6.1	0.08451
292	GO:0045089	positive regulation of innate immune res...	43	10	2.18	0.08671
293	GO:0007205	protein kinase C-activating G protein-co...	10	2	0.51	0.08848
294	GO:0048584	positive regulation of response to stimu...	98	14	4.98	0.08851
295	GO:0071446	cellular response to salicylic acid stim...	355	95	18.03	0.09103
296	GO:0055080	cation homeostasis	316	28	16.05	0.09273
297	GO:0006986	response to unfolded protein	184	69	9.35	0.09291
298	GO:0034620	cellular response to unfolded protein	184	69	9.35	0.09291
299	GO:0035967	cellular response to topologically incor...	184	69	9.35	0.09291
300	GO:0034220	ion transmembrane transport	203	15	10.31	0.09387
301	GO:0035304	regulation of protein dephosphorylation	139	11	7.06	0.09647
302	GO:0042436	indole-containing compound catabolic pro...	77	24	3.91	0.09703
303	GO:0009682	induced systemic resistance	22	3	1.12	0.0982
304	GO:0006904	vesicle docking involved in exocytosis	22	3	1.12	0.0982
305	GO:0048278	vesicle docking	22	3	1.12	0.0982
306	GO:0005992	trehalose biosynthetic process	22	3	1.12	0.0982
307	GO:0140029	exocytic process	22	3	1.12	0.0982
308	GO:0009698	phenylpropanoid metabolic process	179	23	9.09	0.09829
309	GO:0033306	phytol metabolic process	2	1	0.1	0.09901
310	GO:0030974	thiamine pyrophosphate transmembrane tra...	2	1	0.1	0.09901
311	GO:0071277	cellular response to calcium ion	2	1	0.1	0.09901
312	GO:0019357	nicotinate nucleotide biosynthetic proce...	2	1	0.1	0.09901
313	GO:0019358	nicotinate nucleotide salvage	2	1	0.1	0.09901
314	GO:1903173	fatty alcohol metabolic process	2	1	0.1	0.09901
315	GO:0006983	ER overload response	2	1	0.1	0.09901
316	GO:0010421	hydrogen peroxide-mediated programmed ce...	2	1	0.1	0.09901
317	GO:0051410	detoxification of nitrogen compound	2	1	0.1	0.09901
318	GO:0006083	acetate metabolic process	2	1	0.1	0.09901
319	GO:0006750	glutathione biosynthetic process	2	1	0.1	0.09901
320	GO:0046854	phosphatidylinositol phosphorylation	2	1	0.1	0.09901
321	GO:0046856	phosphatidylinositol dephosphorylation	2	1	0.1	0.09901
322	GO:0046834	lipid phosphorylation	2	1	0.1	0.09901
323	GO:0046839	phospholipid dephosphorylation	2	1	0.1	0.09901
324	GO:0050691	regulation of defense response to virus ...	2	1	0.1	0.09901
325	GO:0010113	negative regulation of systemic acquired...	2	1	0.1	0.09901
326	GO:0051180	vitamin transport	2	1	0.1	0.09901
327	GO:0019184	nonribosomal peptide biosynthetic proces...	2	1	0.1	0.09901
328	GO:0018315	molybdenum incorporation into molybdenum...	2	1	0.1	0.09901
329	GO:0036474	cell death in response to hydrogen perox...	2	1	0.1	0.09901
330	GO:0080160	selenate transport	2	1	0.1	0.09901
331	GO:0006805	xenobiotic metabolic process	2	1	0.1	0.09901
332	GO:0042040	metal incorporation into metallo-molybdo...	2	1	0.1	0.09901
333	GO:0097439	acquisition of desiccation tolerance	2	1	0.1	0.09901
334	GO:0080181	lateral root branching	2	1	0.1	0.09901
335	GO:0010230	alternative respiration	2	1	0.1	0.09901
336	GO:0001560	regulation of cell growth by extracellul...	2	1	0.1	0.09901
337	GO:0045117	azole transport	2	1	0.1	0.09901
338	GO:0051938	L-glutamate import	2	1	0.1	0.09901
339	GO:0046683	response to organophosphorus	2	1	0.1	0.09901
340	GO:1902609	(R)-2-hydroxy-alpha-linolenic acid biosy...	2	1	0.1	0.09901
341	GO:0046622	positive regulation of organ growth	2	1	0.1	0.09901
342	GO:0071366	cellular response to indolebutyric acid ...	2	1	0.1	0.09901
343	GO:0003156	regulation of animal organ formation	2	1	0.1	0.09901
344	GO:0010045	response to nickel cation	2	1	0.1	0.09901
345	GO:2000692	negative regulation of seed maturation	2	1	0.1	0.09901
346	GO:0046497	nicotinate nucleotide metabolic process	2	1	0.1	0.09901
347	GO:0045947	negative regulation of translational ini...	2	1	0.1	0.09901
348	GO:0071466	cellular response to xenobiotic stimulus	2	1	0.1	0.09901
349	GO:0018920	glyphosate metabolic process	2	1	0.1	0.09901
350	GO:0072531	pyrimidine-containing compound transmemb...	2	1	0.1	0.09901
351	GO:0048700	acquisition of desiccation tolerance in ...	2	1	0.1	0.09901
352	GO:0015914	phospholipid transport	2	1	0.1	0.09901
353	GO:0046108	uridine metabolic process	2	1	0.1	0.09901
354	GO:0015760	glucose-6-phosphate transport	2	1	0.1	0.09901
355	GO:0035303	regulation of dephosphorylation	140	11	7.11	0.10018
356	GO:0042435	indole-containing compound biosynthetic ...	129	30	6.55	0.10045
357	GO:0010038	response to metal ion	586	37	29.77	0.10158
358	GO:0006575	cellular modified amino acid metabolic p...	49	5	2.49	0.10179
359	GO:0055072	iron ion homeostasis	141	11	7.16	0.10396
360	GO:0009636	response to toxic substance	430	79	21.84	0.10434
361	GO:0015865	purine nucleotide transport	11	2	0.56	0.10462
362	GO:0010120	camalexin biosynthetic process	11	2	0.56	0.10462
363	GO:0052317	camalexin metabolic process	11	2	0.56	0.10462
364	GO:0002229	defense response to oomycetes	11	2	0.56	0.10462
365	GO:0002684	positive regulation of immune system pro...	45	10	2.29	0.10734
366	GO:0050778	positive regulation of immune response	45	10	2.29	0.10734
367	GO:0009960	endosperm development	23	3	1.17	0.10887
368	GO:0022406	membrane docking	23	3	1.17	0.10887
369	GO:0140056	organelle localization by membrane tethe...	23	3	1.17	0.10887
370	GO:0009696	salicylic acid metabolic process	221	70	11.23	0.10915
371	GO:0006879	cellular iron ion homeostasis	127	10	6.45	0.11208
372	GO:0009699	phenylpropanoid biosynthetic process	135	20	6.86	0.11214
373	GO:0048583	regulation of response to stimulus	727	144	36.93	0.11379
374	GO:0009404	toxin metabolic process	223	38	11.33	0.11599
375	GO:0051716	cellular response to stimulus	2501	326	127.04	0.12004
376	GO:0046217	indole phytoalexin metabolic process	12	2	0.61	0.12147
377	GO:0071941	nitrogen cycle metabolic process	12	2	0.61	0.12147
378	GO:0051304	chromosome separation	12	2	0.61	0.12147
379	GO:0009403	toxin biosynthetic process	12	2	0.61	0.12147
380	GO:0052325	cell wall pectin biosynthetic process	12	2	0.61	0.12147
381	GO:0052314	phytoalexin metabolic process	12	2	0.61	0.12147
382	GO:0052315	phytoalexin biosynthetic process	12	2	0.61	0.12147
383	GO:0009901	anther dehiscence	12	2	0.61	0.12147
384	GO:0009700	indole phytoalexin biosynthetic process	12	2	0.61	0.12147
385	GO:0051592	response to calcium ion	12	2	0.61	0.12147
386	GO:0006470	protein dephosphorylation	179	13	9.09	0.12426
387	GO:0006817	phosphate ion transport	25	3	1.27	0.13145
388	GO:0005991	trehalose metabolic process	25	3	1.27	0.13145
389	GO:0010941	regulation of cell death	403	108	20.47	0.13371
390	GO:0019432	triglyceride biosynthetic process	13	2	0.66	0.13892
391	GO:0009820	alkaloid metabolic process	13	2	0.66	0.13892
392	GO:0009821	alkaloid biosynthetic process	13	2	0.66	0.13892
393	GO:0042537	benzene-containing compound metabolic pr...	260	77	13.21	0.14013
394	GO:0031349	positive regulation of defense response	48	10	2.44	0.14138
395	GO:0050777	negative regulation of immune response	6	3	0.3	0.14451
396	GO:0045824	negative regulation of innate immune res...	6	3	0.3	0.14451
397	GO:0048838	release of seed from dormancy	3	1	0.15	0.14478
398	GO:0015712	hexose phosphate transport	3	1	0.15	0.14478
399	GO:0032260	response to jasmonic acid stimulus invol...	3	1	0.15	0.14478
400	GO:0019365	pyridine nucleotide salvage	3	1	0.15	0.14478
401	GO:0010618	aerenchyma formation	3	1	0.15	0.14478
402	GO:0015866	ADP transport	3	1	0.15	0.14478
403	GO:0030010	establishment of cell polarity	3	1	0.15	0.14478
404	GO:0019499	cyanide metabolic process	3	1	0.15	0.14478
405	GO:0015807	L-amino acid transport	3	1	0.15	0.14478
406	GO:0097501	stress response to metal ion	3	1	0.15	0.14478
407	GO:0043620	regulation of DNA-templated transcriptio...	3	1	0.15	0.14478
408	GO:2000072	regulation of defense response to fungus...	3	1	0.15	0.14478
409	GO:2000027	regulation of animal organ morphogenesis	3	1	0.15	0.14478
410	GO:0048639	positive regulation of developmental gro...	3	1	0.15	0.14478
411	GO:0019405	alditol catabolic process	3	1	0.15	0.14478
412	GO:0061687	detoxification of inorganic compound	3	1	0.15	0.14478
413	GO:0051176	positive regulation of sulfur metabolic ...	3	1	0.15	0.14478
414	GO:0017145	stem cell division	3	1	0.15	0.14478
415	GO:0042754	negative regulation of circadian rhythm	3	1	0.15	0.14478
416	GO:0097438	exit from dormancy	3	1	0.15	0.14478
417	GO:0080142	regulation of salicylic acid biosyntheti...	3	1	0.15	0.14478
418	GO:0001578	microtubule bundle formation	3	1	0.15	0.14478
419	GO:0010018	far-red light signaling pathway	3	1	0.15	0.14478
420	GO:1900425	negative regulation of defense response ...	3	1	0.15	0.14478
421	GO:1901071	glucosamine-containing compound metaboli...	3	1	0.15	0.14478
422	GO:0034052	positive regulation of plant-type hypers...	3	1	0.15	0.14478
423	GO:0080037	negative regulation of cytokinin-activat...	3	1	0.15	0.14478
424	GO:0006471	protein ADP-ribosylation	3	1	0.15	0.14478
425	GO:0010581	regulation of starch biosynthetic proces...	3	1	0.15	0.14478
426	GO:0046132	pyrimidine ribonucleoside biosynthetic p...	3	1	0.15	0.14478
427	GO:0046134	pyrimidine nucleoside biosynthetic proce...	3	1	0.15	0.14478
428	GO:0042344	indole glucosinolate catabolic process	3	1	0.15	0.14478
429	GO:0019563	glycerol catabolic process	3	1	0.15	0.14478
430	GO:2001022	positive regulation of response to DNA d...	3	1	0.15	0.14478
431	GO:0009626	plant-type hypersensitive response	400	108	20.32	0.14714
432	GO:0007154	cell communication	1929	252	97.98	0.14853
433	GO:0043067	regulation of programmed cell death	395	107	20.06	0.14996
434	GO:0090693	plant organ senescence	71	6	3.61	0.15129
435	GO:0010150	leaf senescence	71	6	3.61	0.15129
436	GO:0072507	divalent inorganic cation homeostasis	55	11	2.79	0.15319
437	GO:1901699	cellular response to nitrogen compound	30	5	1.52	0.15485
438	GO:0055062	phosphate ion homeostasis	14	2	0.71	0.15686
439	GO:0055083	monovalent inorganic anion homeostasis	14	2	0.71	0.15686
440	GO:0000103	sulfate assimilation	14	2	0.71	0.15686
441	GO:0002239	response to oomycetes	14	2	0.71	0.15686
442	GO:0034219	carbohydrate transmembrane transport	14	2	0.71	0.15686
443	GO:0009830	cell wall modification involved in absci...	14	2	0.71	0.15686
444	GO:0072506	trivalent inorganic anion homeostasis	14	2	0.71	0.15686
445	GO:0044277	cell wall disassembly	14	2	0.71	0.15686
446	GO:0045088	regulation of innate immune response	418	112	21.23	0.15696
447	GO:0007568	aging	150	17	7.62	0.15763
448	GO:0044550	secondary metabolite biosynthetic proces...	313	30	15.9	0.15821
449	GO:0034050	host programmed cell death induced by sy...	401	108	20.37	0.15824
450	GO:0050896	response to stimulus	6289	622	319.45	0.15836
451	GO:0010224	response to UV-B	104	8	5.28	0.15869
452	GO:0009966	regulation of signal transduction	137	10	6.96	0.15919
453	GO:0046916	cellular transition metal ion homeostasi...	154	11	7.82	0.16057
454	GO:0016311	dephosphorylation	205	14	10.41	0.16071
455	GO:0098754	detoxification	226	38	11.48	0.16774
456	GO:0023051	regulation of signaling	139	10	7.06	0.16963
457	GO:0010030	positive regulation of seed germination	15	2	0.76	0.17521
458	GO:2000652	regulation of secondary cell wall biogen...	15	2	0.76	0.17521
459	GO:0006641	triglyceride metabolic process	15	2	0.76	0.17521
460	GO:0009806	lignan metabolic process	15	2	0.76	0.17521
461	GO:0009807	lignan biosynthetic process	15	2	0.76	0.17521
462	GO:0072505	divalent inorganic anion homeostasis	15	2	0.76	0.17521
463	GO:0050776	regulation of immune response	420	112	21.33	0.17973
464	GO:0023056	positive regulation of signaling	29	3	1.47	0.18077
465	GO:0009967	positive regulation of signal transducti...	29	3	1.47	0.18077
466	GO:0010119	regulation of stomatal movement	53	7	2.69	0.18208
467	GO:0055076	transition metal ion homeostasis	176	12	8.94	0.18502
468	GO:0010646	regulation of cell communication	142	10	7.21	0.1859
469	GO:0055074	calcium ion homeostasis	32	9	1.63	0.18701
470	GO:0002683	negative regulation of immune system pro...	7	3	0.36	0.18789
471	GO:0071417	cellular response to organonitrogen comp...	7	3	0.36	0.18789
472	GO:0015714	phosphoenolpyruvate transport	4	1	0.2	0.18823
473	GO:0015717	triose phosphate transport	4	1	0.2	0.18823
474	GO:0019336	phenol-containing compound catabolic pro...	4	1	0.2	0.18823
475	GO:0046087	cytidine metabolic process	4	1	0.2	0.18823
476	GO:0006216	cytidine catabolic process	4	1	0.2	0.18823
477	GO:0046786	viral replication complex formation and ...	4	1	0.2	0.18823
478	GO:0035436	triose phosphate transmembrane transport	4	1	0.2	0.18823
479	GO:0009435	NAD biosynthetic process	4	1	0.2	0.18823
480	GO:2000069	regulation of post-embryonic root develo...	4	1	0.2	0.18823
481	GO:0006751	glutathione catabolic process	4	1	0.2	0.18823
482	GO:0048317	seed morphogenesis	4	1	0.2	0.18823
483	GO:0007187	G protein-coupled receptor signaling pat...	4	1	0.2	0.18823
484	GO:0007188	adenylate cyclase-modulating G protein-c...	4	1	0.2	0.18823
485	GO:0045490	pectin catabolic process	4	1	0.2	0.18823
486	GO:0042219	cellular modified amino acid catabolic p...	4	1	0.2	0.18823
487	GO:0050688	regulation of defense response to virus	4	1	0.2	0.18823
488	GO:0009961	response to 1-aminocyclopropane-1-carbox...	4	1	0.2	0.18823
489	GO:0009972	cytidine deamination	4	1	0.2	0.18823
490	GO:0043171	peptide catabolic process	4	1	0.2	0.18823
491	GO:0006564	L-serine biosynthetic process	4	1	0.2	0.18823
492	GO:0080144	amino acid homeostasis	4	1	0.2	0.18823
493	GO:0046349	amino sugar biosynthetic process	4	1	0.2	0.18823
494	GO:0045793	positive regulation of cell size	4	1	0.2	0.18823
495	GO:0009819	drought recovery	4	1	0.2	0.18823
496	GO:0045732	positive regulation of protein catabolic...	4	1	0.2	0.18823
497	GO:0033356	UDP-L-arabinose metabolic process	4	1	0.2	0.18823
498	GO:0032104	regulation of response to extracellular ...	4	1	0.2	0.18823
499	GO:0032107	regulation of response to nutrient level...	4	1	0.2	0.18823
500	GO:0002697	regulation of immune effector process	4	1	0.2	0.18823
501	GO:0051174	regulation of phosphorus metabolic proce...	195	13	9.91	0.19332
502	GO:0019220	regulation of phosphate metabolic proces...	195	13	9.91	0.19332
503	GO:0006814	sodium ion transport	45	4	2.29	0.19371
504	GO:0032350	regulation of hormone metabolic process	30	3	1.52	0.1938
505	GO:0010187	negative regulation of seed germination	16	2	0.81	0.19387
506	GO:0009937	regulation of gibberellic acid mediated ...	16	2	0.81	0.19387
507	GO:0046460	neutral lipid biosynthetic process	16	2	0.81	0.19387
508	GO:0046463	acylglycerol biosynthetic process	16	2	0.81	0.19387
509	GO:0072348	sulfur compound transport	16	2	0.81	0.19387
510	GO:0055065	metal ion homeostasis	226	21	11.48	0.20115
511	GO:0051606	detection of stimulus	144	32	7.31	0.20467
512	GO:0030003	cellular cation homeostasis	280	24	14.22	0.20495
513	GO:0046686	response to cadmium ion	467	28	23.72	0.20678
514	GO:0051247	positive regulation of protein metabolic...	31	3	1.57	0.20705
515	GO:0042592	homeostatic process	463	34	23.52	0.21142
516	GO:0015718	monocarboxylic acid transport	17	2	0.86	0.21276
517	GO:0009900	dehiscence	17	2	0.86	0.21276
518	GO:0048235	pollen sperm cell differentiation	17	2	0.86	0.21276
519	GO:1903338	regulation of cell wall organization or ...	17	2	0.86	0.21276
520	GO:0009312	oligosaccharide biosynthetic process	47	4	2.39	0.21504
521	GO:0002682	regulation of immune system process	423	112	21.49	0.21538
522	GO:0009308	amine metabolic process	222	35	11.28	0.21545
523	GO:0006875	cellular metal ion homeostasis	194	19	9.85	0.21732
524	GO:0051246	regulation of protein metabolic process	271	17	13.77	0.21777
525	GO:0031399	regulation of protein modification proce...	200	13	10.16	0.21797
526	GO:0035725	sodium ion transmembrane transport	32	3	1.63	0.2205
527	GO:0015698	inorganic anion transport	255	43	12.95	0.2205
528	GO:0009734	auxin-activated signaling pathway	64	5	3.25	0.22464
529	GO:0048232	male gamete generation	48	4	2.44	0.22593
530	GO:1900056	negative regulation of leaf senescence	5	1	0.25	0.22947
531	GO:0015700	arsenite transport	5	1	0.25	0.22947
532	GO:0010306	rhamnogalacturonan II biosynthetic proce...	5	1	0.25	0.22947
533	GO:0050829	defense response to Gram-negative bacter...	5	1	0.25	0.22947
534	GO:0010148	transpiration	5	1	0.25	0.22947
535	GO:0010107	potassium ion import	5	1	0.25	0.22947
536	GO:0000266	mitochondrial fission	5	1	0.25	0.22947
537	GO:0097468	programmed cell death in response to rea...	5	1	0.25	0.22947
538	GO:0036473	cell death in response to oxidative stre...	5	1	0.25	0.22947
539	GO:0006836	neurotransmitter transport	5	1	0.25	0.22947
540	GO:0051983	regulation of chromosome segregation	5	1	0.25	0.22947
541	GO:0033045	regulation of sister chromatid segregati...	5	1	0.25	0.22947
542	GO:0010037	response to carbon dioxide	5	1	0.25	0.22947
543	GO:0045995	regulation of embryonic development	5	1	0.25	0.22947
544	GO:0010731	protein glutathionylation	5	1	0.25	0.22947
545	GO:0019079	viral genome replication	5	1	0.25	0.22947
546	GO:0071490	cellular response to far red light	5	1	0.25	0.22947
547	GO:0043062	extracellular structure organization	5	1	0.25	0.22947
548	GO:0080026	response to indolebutyric acid	5	1	0.25	0.22947
549	GO:0030198	extracellular matrix organization	5	1	0.25	0.22947
550	GO:1905622	negative regulation of leaf development	5	1	0.25	0.22947
551	GO:0046133	pyrimidine ribonucleoside catabolic proc...	5	1	0.25	0.22947
552	GO:0046135	pyrimidine nucleoside catabolic process	5	1	0.25	0.22947
553	GO:0010396	rhamnogalacturonan II metabolic process	5	1	0.25	0.22947
554	GO:0006122	mitochondrial electron transport, ubiqui...	5	1	0.25	0.22947
555	GO:0072347	response to anesthetic	5	1	0.25	0.22947
556	GO:0006101	citrate metabolic process	18	2	0.91	0.23181
557	GO:0010315	auxin efflux	18	2	0.91	0.23181
558	GO:0034250	positive regulation of cellular amide me...	18	2	0.91	0.23181
559	GO:0045727	positive regulation of translation	18	2	0.91	0.23181
560	GO:0010647	positive regulation of cell communicatio...	33	3	1.68	0.23411
561	GO:0032940	secretion by cell	49	4	2.49	0.23697
562	GO:0009850	auxin metabolic process	139	29	7.06	0.23755
563	GO:0009746	response to hexose	169	11	8.58	0.24105
564	GO:0006873	cellular ion homeostasis	289	24	14.68	0.24552
565	GO:0046903	secretion	50	4	2.54	0.24813
566	GO:0000741	karyogamy	50	4	2.54	0.24813
567	GO:0048284	organelle fusion	50	4	2.54	0.24813
568	GO:0071236	cellular response to antibiotic	364	98	18.49	0.24829
569	GO:0072503	cellular divalent inorganic cation homeo...	47	10	2.39	0.24841
570	GO:0006638	neutral lipid metabolic process	19	2	0.97	0.25097
571	GO:0006639	acylglycerol metabolic process	19	2	0.97	0.25097
572	GO:0034762	regulation of transmembrane transport	118	8	5.99	0.25101
573	GO:0034765	regulation of ion transmembrane transpor...	118	8	5.99	0.25101
574	GO:0009968	negative regulation of signal transducti...	67	5	3.4	0.25323
575	GO:0016102	diterpenoid biosynthetic process	51	4	2.59	0.2594
576	GO:1905957	regulation of cellular response to alcoh...	51	4	2.59	0.2594
577	GO:1901419	regulation of response to alcohol	51	4	2.59	0.2594
578	GO:0009787	regulation of abscisic acid-activated si...	51	4	2.59	0.2594
579	GO:0009688	abscisic acid biosynthetic process	35	3	1.78	0.26174
580	GO:1902645	tertiary alcohol biosynthetic process	35	3	1.78	0.26174
581	GO:0043289	apocarotenoid biosynthetic process	35	3	1.78	0.26174
582	GO:0010648	negative regulation of cell communicatio...	68	5	3.45	0.26295
583	GO:0023057	negative regulation of signaling	68	5	3.45	0.26295
584	GO:0034284	response to monosaccharide	173	11	8.79	0.26472
585	GO:0030001	metal ion transport	522	30	26.52	0.26707
586	GO:0052033	pathogen-associated molecular pattern de...	6	1	0.3	0.26862
587	GO:0015713	phosphoglycerate transmembrane transport	6	1	0.3	0.26862
588	GO:1900055	regulation of leaf senescence	6	1	0.3	0.26862
589	GO:0006108	malate metabolic process	6	1	0.3	0.26862
590	GO:0016103	diterpenoid catabolic process	6	1	0.3	0.26862
591	GO:0051347	positive regulation of transferase activ...	6	1	0.3	0.26862
592	GO:0019674	NAD metabolic process	6	1	0.3	0.26862
593	GO:0015867	ATP transport	6	1	0.3	0.26862
594	GO:0050821	protein stabilization	6	1	0.3	0.26862
595	GO:0046713	borate transport	6	1	0.3	0.26862
596	GO:0042176	regulation of protein catabolic process	6	1	0.3	0.26862
597	GO:0052510	positive regulation by organism of defen...	6	1	0.3	0.26862
598	GO:2000033	regulation of seed dormancy process	6	1	0.3	0.26862
599	GO:0031647	regulation of protein stability	6	1	0.3	0.26862
600	GO:0007143	female meiotic nuclear division	6	1	0.3	0.26862
601	GO:0052509	positive regulation by symbiont of host ...	6	1	0.3	0.26862
602	GO:0043484	regulation of RNA splicing	6	1	0.3	0.26862
603	GO:0045487	gibberellin catabolic process	6	1	0.3	0.26862
604	GO:0010962	regulation of glucan biosynthetic proces...	6	1	0.3	0.26862
605	GO:0052305	positive regulation by organism of innat...	6	1	0.3	0.26862
606	GO:0052306	modulation by organism of innate immune ...	6	1	0.3	0.26862
607	GO:0052308	pathogen-associated molecular pattern de...	6	1	0.3	0.26862
608	GO:0009920	cell plate formation involved in plant-t...	6	1	0.3	0.26862
609	GO:0080112	seed growth	6	1	0.3	0.26862
610	GO:0080113	regulation of seed growth	6	1	0.3	0.26862
611	GO:0000712	resolution of meiotic recombination inte...	6	1	0.3	0.26862
612	GO:0046620	regulation of organ growth	6	1	0.3	0.26862
613	GO:0042873	aldonate transmembrane transport	6	1	0.3	0.26862
614	GO:1900424	regulation of defense response to bacter...	6	1	0.3	0.26862
615	GO:0019058	viral life cycle	6	1	0.3	0.26862
616	GO:0052166	positive regulation by symbiont of host ...	6	1	0.3	0.26862
617	GO:0052167	modulation by symbiont of host innate im...	6	1	0.3	0.26862
618	GO:0052169	pathogen-associated molecular pattern de...	6	1	0.3	0.26862
619	GO:0006388	tRNA splicing, via endonucleolytic cleav...	6	1	0.3	0.26862
620	GO:0043903	regulation of symbiosis, encompassing mu...	6	1	0.3	0.26862
621	GO:0008272	sulfate transport	6	1	0.3	0.26862
622	GO:0052257	pathogen-associated molecular pattern de...	6	1	0.3	0.26862
623	GO:0070370	cellular heat acclimation	6	1	0.3	0.26862
624	GO:0042221	response to chemical	3642	444	185	0.26931
625	GO:0071732	cellular response to nitric oxide	20	2	1.02	0.27016
626	GO:0055067	monovalent inorganic cation homeostasis	20	2	1.02	0.27016
627	GO:0009119	ribonucleoside metabolic process	20	2	1.02	0.27016
628	GO:0006882	cellular zinc ion homeostasis	20	2	1.02	0.27016
629	GO:0032268	regulation of cellular protein metabolic...	265	16	13.46	0.27356
630	GO:0046351	disaccharide biosynthetic process	36	3	1.83	0.27571
631	GO:1901264	carbohydrate derivative transport	36	3	1.83	0.27571
632	GO:0062012	regulation of small molecule metabolic p...	53	4	2.69	0.28221
633	GO:0010039	response to iron ion	53	4	2.69	0.28221
634	GO:0019932	second-messenger-mediated signaling	70	5	3.56	0.28264
635	GO:0010029	regulation of seed germination	70	5	3.56	0.28264
636	GO:0010118	stomatal movement	97	9	4.93	0.28717
637	GO:0055082	cellular chemical homeostasis	298	24	15.14	0.28896
638	GO:0071731	response to nitric oxide	21	2	1.07	0.28933
639	GO:0097366	response to bronchodilator	21	2	1.07	0.28933
640	GO:1905039	carboxylic acid transmembrane transport	21	2	1.07	0.28933
641	GO:1903825	organic acid transmembrane transport	21	2	1.07	0.28933
642	GO:0080050	regulation of seed development	21	2	1.07	0.28933
643	GO:0009269	response to desiccation	37	3	1.88	0.28976
644	GO:0009415	response to water	422	72	21.44	0.29152
645	GO:0019722	calcium-mediated signaling	54	4	2.74	0.29374
646	GO:0010035	response to inorganic substance	1358	177	68.98	0.30232
647	GO:0015749	monosaccharide transmembrane transport	7	1	0.36	0.30579
648	GO:0015868	purine ribonucleotide transport	7	1	0.36	0.30579
649	GO:0006278	RNA-dependent DNA biosynthetic process	7	1	0.36	0.30579
650	GO:2000904	regulation of starch metabolic process	7	1	0.36	0.30579
651	GO:0010439	regulation of glucosinolate biosynthetic...	7	1	0.36	0.30579
652	GO:2000067	regulation of root morphogenesis	7	1	0.36	0.30579
653	GO:0005513	detection of calcium ion	7	1	0.36	0.30579
654	GO:2000070	regulation of response to water deprivat...	7	1	0.36	0.30579
655	GO:0032885	regulation of polysaccharide biosyntheti...	7	1	0.36	0.30579
656	GO:0034308	primary alcohol metabolic process	7	1	0.36	0.30579
657	GO:0043173	nucleotide salvage	7	1	0.36	0.30579
658	GO:0032507	maintenance of protein location in cell	7	1	0.36	0.30579
659	GO:0009896	positive regulation of catabolic process	7	1	0.36	0.30579
660	GO:1900150	regulation of defense response to fungus	7	1	0.36	0.30579
661	GO:0080086	stamen filament development	7	1	0.36	0.30579
662	GO:0009823	cytokinin catabolic process	7	1	0.36	0.30579
663	GO:0006950	response to stress	3809	455	193.48	0.30591
664	GO:0010675	regulation of cellular carbohydrate meta...	22	2	1.12	0.30845
665	GO:0044273	sulfur compound catabolic process	22	2	1.12	0.30845
666	GO:1900140	regulation of seedling development	73	5	3.71	0.31266
667	GO:0045488	pectin metabolic process	56	4	2.84	0.31694
668	GO:0010393	galacturonan metabolic process	56	4	2.84	0.31694
669	GO:0043255	regulation of carbohydrate biosynthetic ...	23	2	1.17	0.32745
670	GO:1902170	cellular response to reactive nitrogen s...	23	2	1.17	0.32745
671	GO:0007584	response to nutrient	23	2	1.17	0.32745
672	GO:0010540	basipetal auxin transport	23	2	1.17	0.32745
673	GO:0072350	tricarboxylic acid metabolic process	23	2	1.17	0.32745
674	GO:0009685	gibberellin metabolic process	57	4	2.9	0.32861
675	GO:0009687	abscisic acid metabolic process	42	5	2.13	0.33095
676	GO:1902644	tertiary alcohol metabolic process	42	5	2.13	0.33095
677	GO:0043288	apocarotenoid metabolic process	42	5	2.13	0.33095
678	GO:0007165	signal transduction	1546	223	78.53	0.33145
679	GO:0016106	sesquiterpenoid biosynthetic process	40	3	2.03	0.33209
680	GO:0006813	potassium ion transport	40	3	2.03	0.33209
681	GO:0022411	cellular component disassembly	40	3	2.03	0.33209
682	GO:0046942	carboxylic acid transport	277	76	14.07	0.33393
683	GO:0015849	organic acid transport	277	76	14.07	0.33393
684	GO:0052031	modulation by symbiont of host defense r...	8	1	0.41	0.34106
685	GO:0051503	adenine nucleotide transport	8	1	0.41	0.34106
686	GO:0042454	ribonucleoside catabolic process	8	1	0.41	0.34106
687	GO:0042455	ribonucleoside biosynthetic process	8	1	0.41	0.34106
688	GO:0052564	response to immune response of other org...	8	1	0.41	0.34106
689	GO:0052552	modulation by organism of immune respons...	8	1	0.41	0.34106
690	GO:0052553	modulation by symbiont of host immune re...	8	1	0.41	0.34106
691	GO:0052555	positive regulation by organism of immun...	8	1	0.41	0.34106
692	GO:0052556	positive regulation by symbiont of host ...	8	1	0.41	0.34106
693	GO:0052572	response to host immune response	8	1	0.41	0.34106
694	GO:0010161	red light signaling pathway	8	1	0.41	0.34106
695	GO:0009163	nucleoside biosynthetic process	8	1	0.41	0.34106
696	GO:0017148	negative regulation of translation	8	1	0.41	0.34106
697	GO:0071804	cellular potassium ion transport	8	1	0.41	0.34106
698	GO:0071805	potassium ion transmembrane transport	8	1	0.41	0.34106
699	GO:0045185	maintenance of protein location	8	1	0.41	0.34106
700	GO:0006561	proline biosynthetic process	8	1	0.41	0.34106
701	GO:0010047	fruit dehiscence	8	1	0.41	0.34106
702	GO:0075136	response to host	8	1	0.41	0.34106
703	GO:0052173	response to defenses of other organism i...	8	1	0.41	0.34106
704	GO:0043200	response to amino acid	8	1	0.41	0.34106
705	GO:0008295	spermidine biosynthetic process	8	1	0.41	0.34106
706	GO:0034249	negative regulation of cellular amide me...	8	1	0.41	0.34106
707	GO:0052255	modulation by organism of defense respon...	8	1	0.41	0.34106
708	GO:0072529	pyrimidine-containing compound catabolic...	8	1	0.41	0.34106
709	GO:0052200	response to host defenses	8	1	0.41	0.34106
710	GO:0015936	coenzyme A metabolic process	8	1	0.41	0.34106
711	GO:0015937	coenzyme A biosynthetic process	8	1	0.41	0.34106
712	GO:0009106	lipoate metabolic process	41	3	2.08	0.34621
713	GO:0009225	nucleotide-sugar metabolic process	41	3	2.08	0.34621
714	GO:0055069	zinc ion homeostasis	24	2	1.22	0.34631
715	GO:0010928	regulation of auxin mediated signaling p...	24	2	1.22	0.34631
716	GO:0019748	secondary metabolic process	629	71	31.95	0.35561
717	GO:0010565	regulation of cellular ketone metabolic ...	42	3	2.13	0.3603
718	GO:0010498	proteasomal protein catabolic process	207	12	10.51	0.36109
719	GO:0010043	response to zinc ion	60	4	3.05	0.36369
720	GO:0009116	nucleoside metabolic process	25	2	1.27	0.365
721	GO:0044275	cellular carbohydrate catabolic process	25	2	1.27	0.365
722	GO:0030258	lipid modification	190	11	9.65	0.37196
723	GO:0009744	response to sucrose	209	12	10.62	0.37349
724	GO:0016115	terpenoid catabolic process	11	3	0.56	0.37394
725	GO:0008300	isoprenoid catabolic process	11	3	0.56	0.37394
726	GO:1905421	regulation of plant organ morphogenesis	9	1	0.46	0.37455
727	GO:0010497	plasmodesmata-mediated intercellular tra...	9	1	0.46	0.37455
728	GO:0019471	4-hydroxyproline metabolic process	9	1	0.46	0.37455
729	GO:0034656	nucleobase-containing small molecule cat...	9	1	0.46	0.37455
730	GO:0043631	RNA polyadenylation	9	1	0.46	0.37455
731	GO:0009164	nucleoside catabolic process	9	1	0.46	0.37455
732	GO:0043155	negative regulation of photosynthesis, l...	9	1	0.46	0.37455
733	GO:0010205	photoinhibition	9	1	0.46	0.37455
734	GO:0018401	peptidyl-proline hydroxylation to 4-hydr...	9	1	0.46	0.37455
735	GO:0042816	vitamin B6 metabolic process	9	1	0.46	0.37455
736	GO:0042819	vitamin B6 biosynthetic process	9	1	0.46	0.37455
737	GO:0018126	protein hydroxylation	9	1	0.46	0.37455
738	GO:0008216	spermidine metabolic process	9	1	0.46	0.37455
739	GO:0080036	regulation of cytokinin-activated signal...	9	1	0.46	0.37455
740	GO:0010555	response to mannitol	9	1	0.46	0.37455
741	GO:2001020	regulation of response to DNA damage sti...	9	1	0.46	0.37455
742	GO:0019511	peptidyl-proline hydroxylation	9	1	0.46	0.37455
743	GO:0019725	cellular homeostasis	315	24	16	0.37651
744	GO:0010109	regulation of photosynthesis	26	2	1.32	0.38347
745	GO:1902532	negative regulation of intracellular sig...	26	2	1.32	0.38347
746	GO:0034285	response to disaccharide	211	12	10.72	0.38594
747	GO:0018958	phenol-containing compound metabolic pro...	237	70	12.04	0.38822
748	GO:0010017	red or far-red light signaling pathway	44	3	2.23	0.38832
749	GO:0006812	cation transport	738	68	37.49	0.38962
750	GO:0035690	cellular response to drug	390	101	19.81	0.39161
751	GO:0042737	drug catabolic process	137	8	6.96	0.39492
752	GO:0048585	negative regulation of response to stimu...	365	86	18.54	0.40047
753	GO:0043455	regulation of secondary metabolic proces...	27	2	1.37	0.40171
754	GO:0090332	stomatal closure	19	4	0.97	0.40547
755	GO:0000304	response to singlet oxygen	10	1	0.51	0.40633
756	GO:0048645	animal organ formation	10	1	0.51	0.40633
757	GO:0015691	cadmium ion transport	10	1	0.51	0.40633
758	GO:0003333	amino acid transmembrane transport	10	1	0.51	0.40633
759	GO:0042761	very long-chain fatty acid biosynthetic ...	10	1	0.51	0.40633
760	GO:0071491	cellular response to red light	10	1	0.51	0.40633
761	GO:0034599	cellular response to oxidative stress	51	6	2.59	0.41417
762	GO:0071489	cellular response to red or far red ligh...	46	3	2.34	0.41603
763	GO:0098655	cation transmembrane transport	140	8	7.11	0.41831
764	GO:0032270	positive regulation of cellular protein ...	28	2	1.42	0.41969
765	GO:0006714	sesquiterpenoid metabolic process	49	5	2.49	0.42843
766	GO:0002253	activation of immune response	33	8	1.68	0.43442
767	GO:0002218	activation of innate immune response	33	8	1.68	0.43442
768	GO:0010325	raffinose family oligosaccharide biosynt...	11	1	0.56	0.43651
769	GO:0051651	maintenance of location in cell	11	1	0.56	0.43651
770	GO:0010496	intercellular transport	11	1	0.56	0.43651
771	GO:0042126	nitrate metabolic process	11	1	0.56	0.43651
772	GO:0042128	nitrate assimilation	11	1	0.56	0.43651
773	GO:2000762	regulation of phenylpropanoid metabolic ...	11	1	0.56	0.43651
774	GO:0032881	regulation of polysaccharide metabolic p...	11	1	0.56	0.43651
775	GO:0000919	cell plate assembly	11	1	0.56	0.43651
776	GO:0045927	positive regulation of growth	11	1	0.56	0.43651
777	GO:2001252	positive regulation of chromosome organi...	11	1	0.56	0.43651
778	GO:0015766	disaccharide transport	11	1	0.56	0.43651
779	GO:0015770	sucrose transport	11	1	0.56	0.43651
780	GO:0015772	oligosaccharide transport	11	1	0.56	0.43651
781	GO:1901658	glycosyl compound catabolic process	29	2	1.47	0.43739
782	GO:1901659	glycosyl compound biosynthetic process	181	10	9.19	0.43886
783	GO:0090351	seedling development	239	13	12.14	0.44051
784	GO:0042445	hormone metabolic process	817	151	41.5	0.44122
785	GO:0006811	ion transport	1079	137	54.81	0.44494
786	GO:0033554	cellular response to stress	1351	225	68.62	0.44629
787	GO:0009743	response to carbohydrate	395	21	20.06	0.44674
788	GO:0009750	response to fructose	144	8	7.31	0.44939
789	GO:0045333	cellular respiration	106	6	5.38	0.45304
790	GO:0015980	energy derivation by oxidation of organi...	106	6	5.38	0.45304
791	GO:1905958	negative regulation of cellular response...	30	2	1.52	0.45478
792	GO:1901420	negative regulation of response to alcoh...	30	2	1.52	0.45478
793	GO:0055046	microgametogenesis	30	2	1.52	0.45478
794	GO:0009788	negative regulation of abscisic acid-act...	30	2	1.52	0.45478
795	GO:0009832	plant-type cell wall biogenesis	165	9	8.38	0.46208
796	GO:1905156	negative regulation of photosynthesis	12	1	0.61	0.46514
797	GO:0006085	acetyl-CoA biosynthetic process	12	1	0.61	0.46514
798	GO:0006040	amino sugar metabolic process	12	1	0.61	0.46514
799	GO:0070298	negative regulation of phosphorelay sign...	12	1	0.61	0.46514
800	GO:0010105	negative regulation of ethylene-activate...	12	1	0.61	0.46514
801	GO:0006560	proline metabolic process	12	1	0.61	0.46514
802	GO:0006567	threonine catabolic process	12	1	0.61	0.46514
803	GO:0009861	jasmonic acid and ethylene-dependent sys...	12	1	0.61	0.46514
804	GO:0009686	gibberellin biosynthetic process	50	3	2.54	0.47009
805	GO:0051338	regulation of transferase activity	50	3	2.54	0.47009
806	GO:1902531	regulation of intracellular signal trans...	31	2	1.57	0.47187
807	GO:0071215	cellular response to abscisic acid stimu...	260	65	13.21	0.47236
808	GO:0097306	cellular response to alcohol	260	65	13.21	0.47236
809	GO:0016999	antibiotic metabolic process	468	87	23.77	0.47455
810	GO:0006636	unsaturated fatty acid biosynthetic proc...	70	4	3.56	0.47863
811	GO:0033559	unsaturated fatty acid metabolic process	70	4	3.56	0.47863
812	GO:0080135	regulation of cellular response to stres...	385	106	19.56	0.4832
813	GO:1901616	organic hydroxy compound catabolic proce...	34	4	1.73	0.48754
814	GO:0046520	sphingoid biosynthetic process	32	2	1.63	0.48863
815	GO:0009845	seed germination	228	12	11.58	0.49196
816	GO:2000034	regulation of seed maturation	13	1	0.66	0.49233
817	GO:0071897	DNA biosynthetic process	13	1	0.66	0.49233
818	GO:0043407	negative regulation of MAP kinase activi...	13	1	0.66	0.49233
819	GO:0043409	negative regulation of MAPK cascade	13	1	0.66	0.49233
820	GO:1900376	regulation of secondary metabolite biosy...	13	1	0.66	0.49233
821	GO:0051260	protein homooligomerization	13	1	0.66	0.49233
822	GO:0006596	polyamine biosynthetic process	13	1	0.66	0.49233
823	GO:0006563	L-serine metabolic process	13	1	0.66	0.49233
824	GO:0046688	response to copper ion	13	1	0.66	0.49233
825	GO:0071616	acyl-CoA biosynthetic process	13	1	0.66	0.49233
826	GO:0090068	positive regulation of cell cycle proces...	13	1	0.66	0.49233
827	GO:0006446	regulation of translational initiation	13	1	0.66	0.49233
828	GO:0035384	thioester biosynthetic process	13	1	0.66	0.49233
829	GO:0006546	glycine catabolic process	52	3	2.64	0.49627
830	GO:0017001	antibiotic catabolic process	72	4	3.66	0.50075
831	GO:0046519	sphingoid metabolic process	33	2	1.68	0.50505
832	GO:0016144	S-glycoside biosynthetic process	172	9	8.74	0.51224
833	GO:0019761	glucosinolate biosynthetic process	172	9	8.74	0.51224
834	GO:0019758	glycosinolate biosynthetic process	172	9	8.74	0.51224
835	GO:0065008	regulation of biological quality	1590	192	80.76	0.51376
836	GO:0016145	S-glycoside catabolic process	14	1	0.71	0.51814
837	GO:0006284	base-excision repair	14	1	0.71	0.51814
838	GO:0035265	organ growth	14	1	0.71	0.51814
839	GO:0019762	glucosinolate catabolic process	14	1	0.71	0.51814
840	GO:0019759	glycosinolate catabolic process	14	1	0.71	0.51814
841	GO:0019852	L-ascorbic acid metabolic process	14	1	0.71	0.51814
842	GO:0019853	L-ascorbic acid biosynthetic process	14	1	0.71	0.51814
843	GO:0048829	root cap development	14	1	0.71	0.51814
844	GO:0015780	nucleotide-sugar transmembrane transport	14	1	0.71	0.51814
845	GO:1901700	response to oxygen-containing compound	2338	346	118.76	0.52099
846	GO:0009567	double fertilization forming a zygote an...	34	2	1.73	0.52112
847	GO:0018208	peptidyl-proline modification	34	2	1.73	0.52112
848	GO:0042135	neurotransmitter catabolic process	54	3	2.74	0.52178
849	GO:0097164	ammonium ion metabolic process	54	3	2.74	0.52178
850	GO:0009071	serine family amino acid catabolic proce...	54	3	2.74	0.52178
851	GO:0009851	auxin biosynthetic process	120	27	6.1	0.53443
852	GO:1901136	carbohydrate derivative catabolic proces...	35	2	1.78	0.53684
853	GO:0009566	fertilization	35	2	1.78	0.53684
854	GO:0051241	negative regulation of multicellular org...	96	5	4.88	0.54206
855	GO:0006099	tricarboxylic acid cycle	15	1	0.76	0.54263
856	GO:2000024	regulation of leaf development	15	1	0.76	0.54263
857	GO:0070297	regulation of phosphorelay signal transd...	15	1	0.76	0.54263
858	GO:0010104	regulation of ethylene-activated signali...	15	1	0.76	0.54263
859	GO:0043405	regulation of MAP kinase activity	15	1	0.76	0.54263
860	GO:0043408	regulation of MAPK cascade	15	1	0.76	0.54263
861	GO:0055085	transmembrane transport	377	19	19.15	0.54788
862	GO:0098662	inorganic cation transmembrane transport	137	7	6.96	0.54843
863	GO:0034614	cellular response to reactive oxygen spe...	41	5	2.08	0.55058
864	GO:0048653	anther development	78	4	3.96	0.56442
865	GO:0044247	cellular polysaccharide catabolic proces...	16	1	0.81	0.56588
866	GO:0019348	dolichol metabolic process	16	1	0.81	0.56588
867	GO:0016094	polyprenol biosynthetic process	16	1	0.81	0.56588
868	GO:0019408	dolichol biosynthetic process	16	1	0.81	0.56588
869	GO:0009251	glucan catabolic process	16	1	0.81	0.56588
870	GO:0006566	threonine metabolic process	16	1	0.81	0.56588
871	GO:0045926	negative regulation of growth	16	1	0.81	0.56588
872	GO:0042548	regulation of photosynthesis, light reac...	16	1	0.81	0.56588
873	GO:0005983	starch catabolic process	16	1	0.81	0.56588
874	GO:0045037	protein import into chloroplast stroma	16	1	0.81	0.56588
875	GO:0140014	mitotic nuclear division	16	1	0.81	0.56588
876	GO:2001057	reactive nitrogen species metabolic proc...	16	1	0.81	0.56588
877	GO:0006109	regulation of carbohydrate metabolic pro...	37	2	1.88	0.5672
878	GO:0006766	vitamin metabolic process	99	5	5.03	0.56969
879	GO:0006544	glycine metabolic process	58	3	2.95	0.57059
880	GO:0009607	response to biotic stimulus	1422	243	72.23	0.5713
881	GO:0098660	inorganic ion transmembrane transport	140	7	7.11	0.57161
882	GO:0046165	alcohol biosynthetic process	120	6	6.1	0.5746
883	GO:0009739	response to gibberellin	161	8	8.18	0.57649
884	GO:0048545	response to steroid hormone	38	2	1.93	0.58183
885	GO:0043401	steroid hormone mediated signaling pathw...	38	2	1.93	0.58183
886	GO:0071367	cellular response to brassinosteroid sti...	38	2	1.93	0.58183
887	GO:0071383	cellular response to steroid hormone sti...	38	2	1.93	0.58183
888	GO:0009742	brassinosteroid mediated signaling pathw...	38	2	1.93	0.58183
889	GO:0080147	root hair cell development	203	10	10.31	0.58539
890	GO:0023052	signaling	1620	223	82.29	0.58633
891	GO:0009641	shade avoidance	17	1	0.86	0.58795
892	GO:0016925	protein sumoylation	17	1	0.86	0.58795
893	GO:0006071	glycerol metabolic process	17	1	0.86	0.58795
894	GO:0051181	cofactor transport	17	1	0.86	0.58795
895	GO:0051707	response to other organism	1421	242	72.18	0.58877
896	GO:0043207	response to external biotic stimulus	1421	242	72.18	0.58877
897	GO:0034440	lipid oxidation	184	9	9.35	0.5943
898	GO:0009740	gibberellic acid mediated signaling path...	81	4	4.11	0.59453
899	GO:0019742	pentacyclic triterpenoid metabolic proce...	39	2	1.98	0.59609
900	GO:0019745	pentacyclic triterpenoid biosynthetic pr...	39	2	1.98	0.59609
901	GO:0009628	response to abiotic stimulus	2761	241	140.25	0.59908
902	GO:0006997	nucleus organization	82	4	4.17	0.60429
903	GO:0010476	gibberellin mediated signaling pathway	82	4	4.17	0.60429
904	GO:0042401	cellular biogenic amine biosynthetic pro...	37	9	1.88	0.60607
905	GO:0009309	amine biosynthetic process	37	9	1.88	0.60607
906	GO:0043161	proteasome-mediated ubiquitin-dependent ...	124	6	6.3	0.60683
907	GO:0006935	chemotaxis	18	1	0.91	0.6089
908	GO:0016093	polyprenol metabolic process	18	1	0.91	0.6089
909	GO:0006012	galactose metabolic process	18	1	0.91	0.6089
910	GO:1905959	positive regulation of cellular response...	18	1	0.91	0.6089
911	GO:0019400	alditol metabolic process	18	1	0.91	0.6089
912	GO:0010183	pollen tube guidance	18	1	0.91	0.6089
913	GO:1901421	positive regulation of response to alcoh...	18	1	0.91	0.6089
914	GO:0043467	regulation of generation of precursor me...	18	1	0.91	0.6089
915	GO:0010214	seed coat development	18	1	0.91	0.6089
916	GO:0009068	aspartate family amino acid catabolic pr...	18	1	0.91	0.6089
917	GO:0009789	positive regulation of abscisic acid-act...	18	1	0.91	0.6089
918	GO:0050918	positive chemotaxis	18	1	0.91	0.6089
919	GO:0042330	taxis	18	1	0.91	0.6089
920	GO:0016104	triterpenoid biosynthetic process	40	2	2.03	0.60999
921	GO:0032269	negative regulation of cellular protein ...	62	3	3.15	0.6162
922	GO:0034248	regulation of cellular amide metabolic p...	62	3	3.15	0.6162
923	GO:0006417	regulation of translation	62	3	3.15	0.6162
924	GO:0051093	negative regulation of developmental pro...	105	5	5.33	0.62224
925	GO:0071370	cellular response to gibberellin stimulu...	84	4	4.27	0.62337
926	GO:0051348	negative regulation of transferase activ...	41	2	2.08	0.62352
927	GO:0052546	cell wall pectin metabolic process	41	2	2.08	0.62352
928	GO:0006469	negative regulation of protein kinase ac...	41	2	2.08	0.62352
929	GO:0033673	negative regulation of kinase activity	41	2	2.08	0.62352
930	GO:0071369	cellular response to ethylene stimulus	144	19	7.31	0.62404
931	GO:0051248	negative regulation of protein metabolic...	63	3	3.2	0.62707
932	GO:0006633	fatty acid biosynthetic process	151	9	7.67	0.62842
933	GO:0006730	one-carbon metabolic process	19	1	0.97	0.62879
934	GO:0016032	viral process	19	1	0.97	0.62879
935	GO:0042773	ATP synthesis coupled electron transport	19	1	0.97	0.62879
936	GO:0042775	mitochondrial ATP synthesis coupled elec...	19	1	0.97	0.62879
937	GO:0048581	negative regulation of post-embryonic de...	85	4	4.32	0.63269
938	GO:0001933	negative regulation of protein phosphory...	42	2	2.13	0.63668
939	GO:0006722	triterpenoid metabolic process	42	2	2.13	0.63668
940	GO:0042364	water-soluble vitamin biosynthetic proce...	42	2	2.13	0.63668
941	GO:0042326	negative regulation of phosphorylation	42	2	2.13	0.63668
942	GO:0030148	sphingolipid biosynthetic process	42	2	2.13	0.63668
943	GO:0048528	post-embryonic root development	136	12	6.91	0.63725
944	GO:0044087	regulation of cellular component biogene...	128	6	6.5	0.63767
945	GO:0007034	vacuolar transport	128	6	6.5	0.63767
946	GO:0006721	terpenoid metabolic process	277	15	14.07	0.64213
947	GO:0010182	sugar mediated signaling pathway	108	5	5.49	0.64702
948	GO:0009756	carbohydrate mediated signaling	108	5	5.49	0.64702
949	GO:0010252	auxin homeostasis	20	1	1.02	0.64766
950	GO:0009084	glutamine family amino acid biosynthetic...	20	1	1.02	0.64766
951	GO:0033866	nucleoside bisphosphate biosynthetic pro...	20	1	1.02	0.64766
952	GO:0080022	primary root development	20	1	1.02	0.64766
953	GO:0009831	plant-type cell wall modification involv...	20	1	1.02	0.64766
954	GO:0034030	ribonucleoside bisphosphate biosynthetic...	20	1	1.02	0.64766
955	GO:0034033	purine nucleoside bisphosphate biosynthe...	20	1	1.02	0.64766
956	GO:0055114	oxidation-reduction process	399	19	20.27	0.64773
957	GO:0051645	Golgi localization	43	2	2.18	0.64947
958	GO:0051646	mitochondrion localization	43	2	2.18	0.64947
959	GO:0060151	peroxisome localization	43	2	2.18	0.64947
960	GO:0015672	monovalent inorganic cation transport	193	9	9.8	0.65124
961	GO:0009605	response to external stimulus	2055	282	104.38	0.65306
962	GO:0006767	water-soluble vitamin metabolic process	44	2	2.23	0.66191
963	GO:0045936	negative regulation of phosphate metabol...	44	2	2.23	0.66191
964	GO:0010563	negative regulation of phosphorus metabo...	44	2	2.23	0.66191
965	GO:0006119	oxidative phosphorylation	21	1	1.07	0.66558
966	GO:0000413	protein peptidyl-prolyl isomerization	21	1	1.07	0.66558
967	GO:0046885	regulation of hormone biosynthetic proce...	21	1	1.07	0.66558
968	GO:0006855	drug transmembrane transport	21	1	1.07	0.66558
969	GO:0051259	protein complex oligomerization	21	1	1.07	0.66558
970	GO:0071472	cellular response to salt stress	21	1	1.07	0.66558
971	GO:0006066	alcohol metabolic process	177	10	8.99	0.66775
972	GO:0050826	response to freezing	89	4	4.52	0.66845
973	GO:0043549	regulation of kinase activity	45	2	2.29	0.67399
974	GO:0045859	regulation of protein kinase activity	45	2	2.29	0.67399
975	GO:0051240	positive regulation of multicellular org...	68	3	3.45	0.67822
976	GO:0001763	morphogenesis of a branching structure	22	1	1.12	0.68258
977	GO:0042547	cell wall modification involved in multi...	22	1	1.12	0.68258
978	GO:0006928	movement of cell or subcellular componen...	69	3	3.5	0.6878
979	GO:0030048	actin filament-based movement	69	3	3.5	0.6878
980	GO:0042133	neurotransmitter metabolic process	69	3	3.5	0.6878
981	GO:0001505	regulation of neurotransmitter levels	69	3	3.5	0.6878
982	GO:0009694	jasmonic acid metabolic process	158	27	8.03	0.69102
983	GO:0010033	response to organic substance	2684	346	136.33	0.69225
984	GO:0001932	regulation of protein phosphorylation	47	2	2.39	0.69709
985	GO:0000272	polysaccharide catabolic process	47	2	2.39	0.69709
986	GO:0031400	negative regulation of protein modificat...	47	2	2.39	0.69709
987	GO:0007140	male meiotic nuclear division	23	1	1.17	0.69873
988	GO:0022904	respiratory electron transport chain	23	1	1.17	0.69873
989	GO:0032446	protein modification by small protein co...	202	9	10.26	0.70337
990	GO:0046364	monosaccharide biosynthetic process	181	8	9.19	0.70594
991	GO:0042744	hydrogen peroxide catabolic process	71	3	3.61	0.70632
992	GO:0071322	cellular response to carbohydrate stimul...	116	5	5.89	0.70792
993	GO:0046467	membrane lipid biosynthetic process	148	18	7.52	0.71262
994	GO:0048574	long-day photoperiodism, flowering	24	1	1.22	0.71405
995	GO:0006783	heme biosynthetic process	24	1	1.22	0.71405
996	GO:0006623	protein targeting to vacuole	117	5	5.94	0.71499
997	GO:0072665	protein localization to vacuole	117	5	5.94	0.71499
998	GO:0072666	establishment of protein localization to...	117	5	5.94	0.71499
999	GO:0051094	positive regulation of developmental pro...	72	3	3.66	0.71525
1000	GO:0009411	response to UV	247	11	12.55	0.71527
1001	GO:0009615	response to virus	183	8	9.3	0.71735
1002	GO:0009834	plant-type secondary cell wall biogenesi...	49	2	2.49	0.71882
1003	GO:0016567	protein ubiquitination	184	8	9.35	0.72294
1004	GO:0014070	response to organic cyclic compound	721	141	36.62	0.7265
1005	GO:0006094	gluconeogenesis	163	7	8.28	0.72746
1006	GO:0016310	phosphorylation	935	119	47.49	0.72751
1007	GO:0048571	long-day photoperiodism	25	1	1.27	0.72859
1008	GO:0010091	trichome branching	25	1	1.27	0.72859
1009	GO:0048527	lateral root development	124	11	6.3	0.72881
1010	GO:0048466	androecium development	164	7	8.33	0.73325
1011	GO:0048443	stamen development	164	7	8.33	0.73325
1012	GO:0016114	terpenoid biosynthetic process	252	11	12.8	0.73907
1013	GO:0000038	very long-chain fatty acid metabolic pro...	51	2	2.59	0.73922
1014	GO:0009838	abscission	51	2	2.59	0.73922
1015	GO:0042325	regulation of phosphorylation	51	2	2.59	0.73922
1016	GO:0046164	alcohol catabolic process	28	3	1.42	0.74167
1017	GO:0010305	leaf vascular tissue pattern formation	26	1	1.32	0.7424
1018	GO:0040011	locomotion	26	1	1.32	0.7424
1019	GO:0046174	polyol catabolic process	26	1	1.32	0.7424
1020	GO:0048767	root hair elongation	188	8	9.55	0.74457
1021	GO:0019319	hexose biosynthetic process	166	7	8.43	0.74458
1022	GO:0006006	glucose metabolic process	255	11	12.95	0.7527
1023	GO:0042168	heme metabolic process	27	1	1.37	0.7555
1024	GO:0009828	plant-type cell wall loosening	27	1	1.37	0.7555
1025	GO:0010155	regulation of proton transport	77	3	3.91	0.7568
1026	GO:2000242	negative regulation of reproductive proc...	53	2	2.69	0.75834
1027	GO:0006665	sphingolipid metabolic process	53	2	2.69	0.75834
1028	GO:0019318	hexose metabolic process	278	12	14.12	0.75867
1029	GO:0006839	mitochondrial transport	147	6	7.47	0.7631
1030	GO:0043086	negative regulation of catalytic activit...	54	2	2.74	0.76744
1031	GO:0048510	regulation of timing of transition from ...	28	1	1.42	0.76794
1032	GO:0048506	regulation of timing of meristematic pha...	28	1	1.42	0.76794
1033	GO:0071470	cellular response to osmotic stress	28	1	1.42	0.76794
1034	GO:0045787	positive regulation of cell cycle	28	1	1.42	0.76794
1035	GO:1904062	regulation of cation transmembrane trans...	79	3	4.01	0.77199
1036	GO:0071482	cellular response to light stimulus	79	3	4.01	0.77199
1037	GO:0071478	cellular response to radiation	79	3	4.01	0.77199
1038	GO:0030838	positive regulation of actin filament po...	103	4	5.23	0.77421
1039	GO:0045010	actin nucleation	103	4	5.23	0.77421
1040	GO:0008202	steroid metabolic process	239	10	12.14	0.77824
1041	GO:0032273	positive regulation of protein polymeriz...	104	4	5.28	0.78063
1042	GO:0065009	regulation of molecular function	240	10	12.19	0.78252
1043	GO:0010440	stomatal lineage progression	56	2	2.84	0.78475
1044	GO:0019395	fatty acid oxidation	174	7	8.84	0.78646
1045	GO:0031334	positive regulation of protein complex a...	105	4	5.33	0.7869
1046	GO:0051235	maintenance of location	105	4	5.33	0.7869
1047	GO:0009894	regulation of catabolic process	30	1	1.52	0.79095
1048	GO:0010817	regulation of hormone levels	952	155	48.36	0.79264
1049	GO:0008361	regulation of cell size	57	2	2.9	0.79297
1050	GO:1902905	positive regulation of supramolecular fi...	106	4	5.38	0.79303
1051	GO:0044089	positive regulation of cellular componen...	106	4	5.38	0.79303
1052	GO:0051495	positive regulation of cytoskeleton orga...	106	4	5.38	0.79303
1053	GO:0048364	root development	620	33	31.49	0.79515
1054	GO:0022622	root system development	621	33	31.54	0.79786
1055	GO:0009110	vitamin biosynthetic process	58	2	2.95	0.80091
1056	GO:0008033	tRNA processing	31	1	1.57	0.80159
1057	GO:0009073	aromatic amino acid family biosynthetic ...	103	11	5.23	0.80243
1058	GO:0009072	aromatic amino acid family metabolic pro...	237	36	12.04	0.80442
1059	GO:1901657	glycosyl compound metabolic process	238	13	12.09	0.80527
1060	GO:0052543	callose deposition in cell wall	48	6	2.44	0.81024
1061	GO:0110053	regulation of actin filament organizatio...	109	4	5.54	0.81057
1062	GO:0032956	regulation of actin cytoskeleton organiz...	109	4	5.54	0.81057
1063	GO:0032970	regulation of actin filament-based proce...	109	4	5.54	0.81057
1064	GO:0030832	regulation of actin filament length	109	4	5.54	0.81057
1065	GO:0030833	regulation of actin filament polymerizat...	109	4	5.54	0.81057
1066	GO:0008064	regulation of actin polymerization or de...	109	4	5.54	0.81057
1067	GO:0043648	dicarboxylic acid metabolic process	35	3	1.78	0.81105
1068	GO:0034754	cellular hormone metabolic process	166	28	8.43	0.81326
1069	GO:0009690	cytokinin metabolic process	60	2	3.05	0.81599
1070	GO:0006972	hyperosmotic response	249	42	12.65	0.8192
1071	GO:0009108	coenzyme biosynthetic process	338	14	17.17	0.81929
1072	GO:0052386	cell wall thickening	49	6	2.49	0.81985
1073	GO:0009631	cold acclimation	33	1	1.68	0.82126
1074	GO:0070887	cellular response to chemical stimulus	1193	198	60.6	0.82297
1075	GO:0052545	callose localization	97	26	4.93	0.82301
1076	GO:0048582	positive regulation of post-embryonic de...	61	2	3.1	0.82314
1077	GO:0032271	regulation of protein polymerization	112	4	5.69	0.82688
1078	GO:1901617	organic hydroxy compound biosynthetic pr...	573	82	29.11	0.83005
1079	GO:0009691	cytokinin biosynthetic process	34	1	1.73	0.83036
1080	GO:0009064	glutamine family amino acid metabolic pr...	34	1	1.73	0.83036
1081	GO:0030041	actin filament polymerization	113	4	5.74	0.83205
1082	GO:0043254	regulation of protein complex assembly	113	4	5.74	0.83205
1083	GO:0016126	sterol biosynthetic process	162	6	8.23	0.83702
1084	GO:1902903	regulation of supramolecular fiber organ...	114	4	5.79	0.83709
1085	GO:0071407	cellular response to organic cyclic comp...	391	95	19.86	0.83721
1086	GO:0070838	divalent metal ion transport	210	8	10.67	0.84237
1087	GO:0009735	response to cytokinin	256	10	13	0.84309
1088	GO:0044092	negative regulation of molecular functio...	64	2	3.25	0.84311
1089	GO:0042446	hormone biosynthetic process	736	144	37.39	0.84344
1090	GO:0006643	membrane lipid metabolic process	164	18	8.33	0.84451
1091	GO:0051493	regulation of cytoskeleton organization	116	4	5.89	0.84679
1092	GO:0046685	response to arsenic-containing substance	36	1	1.83	0.84719
1093	GO:0033037	polysaccharide localization	100	26	5.08	0.84811
1094	GO:0009553	embryo sac development	235	9	11.94	0.84927
1095	GO:0010264	myo-inositol hexakisphosphate biosynthet...	65	2	3.3	0.8493
1096	GO:0033517	myo-inositol hexakisphosphate metabolic ...	65	2	3.3	0.8493
1097	GO:0072511	divalent inorganic cation transport	212	8	10.77	0.84957
1098	GO:0042127	regulation of cell proliferation	117	4	5.94	0.85146
1099	GO:0008154	actin polymerization or depolymerization	117	4	5.94	0.85146
1100	GO:0019915	lipid storage	92	3	4.67	0.85268
1101	GO:0072525	pyridine-containing compound biosyntheti...	213	8	10.82	0.85306
1102	GO:0032535	regulation of cellular component size	166	6	8.43	0.85325
1103	GO:0090066	regulation of anatomical structure size	166	6	8.43	0.85325
1104	GO:0032958	inositol phosphate biosynthetic process	66	2	3.35	0.85526
1105	GO:0016143	S-glycoside metabolic process	205	11	10.41	0.85561
1106	GO:0019760	glucosinolate metabolic process	205	11	10.41	0.85561
1107	GO:0019757	glycosinolate metabolic process	205	11	10.41	0.85561
1108	GO:0005996	monosaccharide metabolic process	328	13	16.66	0.85601
1109	GO:1901615	organic hydroxy compound metabolic proce...	751	91	38.15	0.85731
1110	GO:0006007	glucose catabolic process	93	3	4.72	0.85771
1111	GO:1902600	proton transmembrane transport	93	3	4.72	0.85771
1112	GO:0006694	steroid biosynthetic process	215	8	10.92	0.85986
1113	GO:0016125	sterol metabolic process	169	6	8.58	0.86454
1114	GO:0006891	intra-Golgi vesicle-mediated transport	68	2	3.45	0.86655
1115	GO:0006635	fatty acid beta-oxidation	170	6	8.64	0.86813
1116	GO:1901565	organonitrogen compound catabolic proces...	730	50	37.08	0.86904
1117	GO:0035966	response to topologically incorrect prot...	365	74	18.54	0.87283
1118	GO:0071901	negative regulation of protein serine/th...	40	1	2.03	0.876
1119	GO:0040034	regulation of development, heterochronic	40	1	2.03	0.876
1120	GO:0019320	hexose catabolic process	97	3	4.93	0.87636
1121	GO:0046365	monosaccharide catabolic process	97	3	4.93	0.87636
1122	GO:0046173	polyol biosynthetic process	70	2	3.56	0.87702
1123	GO:0016192	vesicle-mediated transport	500	36	25.4	0.8782
1124	GO:0071214	cellular response to abiotic stimulus	165	20	8.38	0.87869
1125	GO:0104004	cellular response to environmental stimu...	165	20	8.38	0.87869
1126	GO:0009416	response to light stimulus	1178	84	59.84	0.88196
1127	GO:0008284	positive regulation of cell proliferatio...	71	2	3.61	0.88197
1128	GO:0009725	response to hormone	1807	223	91.79	0.88348
1129	GO:0009266	response to temperature stimulus	938	100	47.65	0.88354
1130	GO:0009719	response to endogenous stimulus	1812	225	92.04	0.88557
1131	GO:0033993	response to lipid	824	103	41.86	0.8857
1132	GO:0006914	autophagy	72	2	3.66	0.88673
1133	GO:0061919	process utilizing autophagic mechanism	72	2	3.66	0.88673
1134	GO:0010162	seed dormancy process	151	5	7.67	0.8872
1135	GO:0022611	dormancy process	151	5	7.67	0.8872
1136	GO:0010638	positive regulation of organelle organiz...	152	5	7.72	0.8905
1137	GO:0072330	monocarboxylic acid biosynthetic process	751	122	38.15	0.89103
1138	GO:0072329	monocarboxylic acid catabolic process	228	10	11.58	0.8916
1139	GO:0051603	proteolysis involved in cellular protein...	411	16	20.88	0.89281
1140	GO:0051130	positive regulation of cellular componen...	153	5	7.77	0.89371
1141	GO:0071900	regulation of protein serine/threonine k...	43	1	2.18	0.89399
1142	GO:0045595	regulation of cell differentiation	74	2	3.76	0.89573
1143	GO:0016054	organic acid catabolic process	382	36	19.4	0.89626
1144	GO:0046395	carboxylic acid catabolic process	382	36	19.4	0.89626
1145	GO:0010114	response to red light	102	3	5.18	0.8966
1146	GO:0009926	auxin polar transport	102	3	5.18	0.8966
1147	GO:0019363	pyridine nucleotide biosynthetic process	204	7	10.36	0.89847
1148	GO:0010072	primary shoot apical meristem specificat...	44	1	2.23	0.89939
1149	GO:0007015	actin filament organization	155	5	7.87	0.89991
1150	GO:0010332	response to gamma radiation	75	2	3.81	0.89998
1151	GO:0048469	cell maturation	323	12	16.41	0.90001
1152	GO:0048764	trichoblast maturation	323	12	16.41	0.90001
1153	GO:0048765	root hair cell differentiation	323	12	16.41	0.90001
1154	GO:0030029	actin filament-based process	229	8	11.63	0.90062
1155	GO:0017144	drug metabolic process	907	101	46.07	0.90687
1156	GO:0009410	response to xenobiotic stimulus	77	2	3.91	0.90799
1157	GO:0042752	regulation of circadian rhythm	46	1	2.34	0.90937
1158	GO:0009910	negative regulation of flower developmen...	46	1	2.34	0.90937
1159	GO:0051225	spindle assembly	46	1	2.34	0.90937
1160	GO:0009880	embryonic pattern specification	46	1	2.34	0.90937
1161	GO:0071229	cellular response to acid chemical	696	141	35.35	0.91263
1162	GO:0010054	trichoblast differentiation	354	13	17.98	0.9154
1163	GO:1901606	alpha-amino acid catabolic process	156	25	7.92	0.91648
1164	GO:0051187	cofactor catabolic process	135	4	6.86	0.91684
1165	GO:0009812	flavonoid metabolic process	241	26	12.24	0.91819
1166	GO:0030244	cellulose biosynthetic process	80	2	4.06	0.91888
1167	GO:0009063	cellular amino acid catabolic process	157	25	7.97	0.91986
1168	GO:0009813	flavonoid biosynthetic process	214	25	10.87	0.91987
1169	GO:0009555	pollen development	287	10	14.58	0.92235
1170	GO:0007051	spindle organization	49	1	2.49	0.92253
1171	GO:0030163	protein catabolic process	452	17	22.96	0.92465
1172	GO:0001101	response to acid chemical	1532	234	77.82	0.92599
1173	GO:0030036	actin cytoskeleton organization	165	5	8.38	0.92637
1174	GO:0090421	embryonic meristem initiation	50	1	2.54	0.92647
1175	GO:0009606	tropism	166	5	8.43	0.92865
1176	GO:0006833	water transport	140	4	7.11	0.92972
1177	GO:0042044	fluid transport	140	4	7.11	0.92972
1178	GO:0044242	cellular lipid catabolic process	245	10	12.44	0.92997
1179	GO:0051302	regulation of cell division	51	1	2.59	0.93022
1180	GO:0009556	microsporogenesis	51	1	2.59	0.93022
1181	GO:0009741	response to brassinosteroid	113	3	5.74	0.931
1182	GO:0019751	polyol metabolic process	113	3	5.74	0.931
1183	GO:0009062	fatty acid catabolic process	219	7	11.12	0.93256
1184	GO:0007623	circadian rhythm	168	5	8.53	0.933
1185	GO:0048511	rhythmic process	168	5	8.53	0.933
1186	GO:0044038	cell wall macromolecule biosynthetic pro...	194	6	9.85	0.93323
1187	GO:0070592	cell wall polysaccharide biosynthetic pr...	194	6	9.85	0.93323
1188	GO:0070589	cellular component macromolecule biosynt...	194	6	9.85	0.93323
1189	GO:0010053	root epidermal cell differentiation	365	13	18.54	0.9335
1190	GO:0043247	telomere maintenance in response to DNA ...	52	1	2.64	0.93377
1191	GO:0046283	anthocyanin-containing compound metaboli...	85	2	4.32	0.93439
1192	GO:0016042	lipid catabolic process	250	10	12.7	0.93874
1193	GO:0044257	cellular protein catabolic process	440	16	22.35	0.93986
1194	GO:0032204	regulation of telomere maintenance	54	1	2.74	0.94035
1195	GO:0070925	organelle assembly	54	1	2.74	0.94035
1196	GO:0009314	response to radiation	1253	85	63.65	0.94204
1197	GO:0006816	calcium ion transport	118	3	5.99	0.94285
1198	GO:0042180	cellular ketone metabolic process	173	5	8.79	0.94287
1199	GO:0007033	vacuole organization	55	1	2.79	0.94339
1200	GO:0034293	sexual sporulation	55	1	2.79	0.94339
1201	GO:0048236	plant-type sporogenesis	55	1	2.79	0.94339
1202	GO:0043934	sporulation	55	1	2.79	0.94339
1203	GO:0019359	nicotinamide nucleotide biosynthetic pro...	200	6	10.16	0.94422
1204	GO:0051640	organelle localization	174	5	8.84	0.94468
1205	GO:0043647	inositol phosphate metabolic process	89	2	4.52	0.94473
1206	GO:0006413	translational initiation	56	1	2.84	0.94627
1207	GO:0090627	plant epidermal cell differentiation	375	13	19.05	0.94698
1208	GO:0071396	cellular response to lipid	375	67	19.05	0.94862
1209	GO:0006312	mitotic recombination	57	1	2.9	0.94901
1210	GO:0009069	serine family amino acid metabolic proce...	255	8	12.95	0.95011
1211	GO:0034404	nucleobase-containing small molecule bio...	204	6	10.36	0.95061
1212	GO:0016128	phytosteroid metabolic process	122	3	6.2	0.95094
1213	GO:0016131	brassinosteroid metabolic process	122	3	6.2	0.95094
1214	GO:0010431	seed maturation	178	5	9.04	0.9514
1215	GO:0007155	cell adhesion	92	2	4.67	0.95144
1216	GO:0022610	biological adhesion	92	2	4.67	0.95144
1217	GO:0009561	megagametogenesis	179	5	9.09	0.95297
1218	GO:0010015	root morphogenesis	457	22	23.21	0.9535
1219	GO:0010212	response to ionizing radiation	93	2	4.72	0.9535
1220	GO:0051274	beta-glucan biosynthetic process	93	2	4.72	0.9535
1221	GO:0010090	trichome morphogenesis	152	4	7.72	0.9536
1222	GO:0048508	embryonic meristem development	59	1	3	0.95407
1223	GO:0016052	carbohydrate catabolic process	333	11	16.91	0.95448
1224	GO:0006089	lactate metabolic process	94	2	4.77	0.95548
1225	GO:0019243	methylglyoxal catabolic process to D-lac...	94	2	4.77	0.95548
1226	GO:0061727	methylglyoxal catabolic process to lacta...	94	2	4.77	0.95548
1227	GO:0006720	isoprenoid metabolic process	481	19	24.43	0.95582
1228	GO:0051788	response to misfolded protein	181	5	9.19	0.95595
1229	GO:0043248	proteasome assembly	181	5	9.19	0.95595
1230	GO:0009718	anthocyanin-containing compound biosynth...	60	1	3.05	0.95641
1231	GO:0009630	gravitropism	154	4	7.82	0.95676
1232	GO:0042182	ketone catabolic process	95	2	4.83	0.95737
1233	GO:0009438	methylglyoxal metabolic process	95	2	4.83	0.95737
1234	GO:0051596	methylglyoxal catabolic process	95	2	4.83	0.95737
1235	GO:0009152	purine ribonucleotide biosynthetic proce...	235	7	11.94	0.95744
1236	GO:0009070	serine family amino acid biosynthetic pr...	209	6	10.62	0.95767
1237	GO:0080129	proteasome core complex assembly	126	3	6.4	0.95795
1238	GO:0032870	cellular response to hormone stimulus	894	144	45.41	0.95846
1239	GO:0070647	protein modification by small protein co...	287	9	14.58	0.95858
1240	GO:0071310	cellular response to organic substance	1075	170	54.6	0.95868
1241	GO:0051258	protein polymerization	183	5	9.3	0.95877
1242	GO:0022900	electron transport chain	96	2	4.88	0.95919
1243	GO:0046185	aldehyde catabolic process	96	2	4.88	0.95919
1244	GO:0071495	cellular response to endogenous stimulus	899	146	45.66	0.95992
1245	GO:0016572	histone phosphorylation	62	1	3.15	0.96074
1246	GO:0016226	iron-sulfur cluster assembly	97	2	4.93	0.96094
1247	GO:0031163	metallo-sulfur cluster assembly	97	2	4.93	0.96094
1248	GO:0006869	lipid transport	128	3	6.5	0.9611
1249	GO:0006631	fatty acid metabolic process	417	16	21.18	0.96183
1250	GO:0032200	telomere organization	63	1	3.2	0.96274
1251	GO:0000723	telomere maintenance	63	1	3.2	0.96274
1252	GO:0048229	gametophyte development	488	17	24.79	0.96438
1253	GO:0010389	regulation of G2/M transition of mitotic...	64	1	3.25	0.96464
1254	GO:1902749	regulation of cell cycle G2/M phase tran...	64	1	3.25	0.96464
1255	GO:0060249	anatomical structure homeostasis	64	1	3.25	0.96464
1256	GO:0022603	regulation of anatomical structure morph...	131	3	6.65	0.9654
1257	GO:0044839	cell cycle G2/M phase transition	65	1	3.3	0.96644
1258	GO:0000086	G2/M transition of mitotic cell cycle	65	1	3.3	0.96644
1259	GO:0071695	anatomical structure maturation	492	17	24.99	0.96738
1260	GO:0009629	response to gravity	162	4	8.23	0.96752
1261	GO:0048588	developmental cell growth	398	13	20.22	0.96933
1262	GO:0060918	auxin transport	106	4	5.38	0.96971
1263	GO:0010876	lipid localization	220	6	11.17	0.97009
1264	GO:0050790	regulation of catalytic activity	193	5	9.8	0.97052
1265	GO:1901701	cellular response to oxygen-containing c...	865	149	43.94	0.97074
1266	GO:0009914	hormone transport	107	4	5.44	0.97102
1267	GO:1901990	regulation of mitotic cell cycle phase t...	68	1	3.45	0.97132
1268	GO:1901987	regulation of cell cycle phase transitio...	68	1	3.45	0.97132
1269	GO:0006096	glycolytic process	194	5	9.85	0.9715
1270	GO:0006757	ATP generation from ADP	194	5	9.85	0.9715
1271	GO:0007276	gamete generation	194	5	9.85	0.9715
1272	GO:0042866	pyruvate biosynthetic process	194	5	9.85	0.9715
1273	GO:0006165	nucleoside diphosphate phosphorylation	194	5	9.85	0.9715
1274	GO:0044403	symbiont process	136	3	6.91	0.97159
1275	GO:0051704	multi-organism process	1989	255	101.03	0.97222
1276	GO:0046939	nucleotide phosphorylation	195	5	9.91	0.97246
1277	GO:0006302	double-strand break repair	105	2	5.33	0.97253
1278	GO:0009825	multidimensional cell growth	105	2	5.33	0.97253
1279	GO:0021700	developmental maturation	500	17	25.4	0.97272
1280	GO:0046034	ATP metabolic process	223	6	11.33	0.97284
1281	GO:0009199	ribonucleoside triphosphate metabolic pr...	223	6	11.33	0.97284
1282	GO:0009205	purine ribonucleoside triphosphate metab...	223	6	11.33	0.97284
1283	GO:0009639	response to red or far red light	403	13	20.47	0.9729
1284	GO:0046031	ADP metabolic process	196	5	9.96	0.97338
1285	GO:0009166	nucleotide catabolic process	196	5	9.96	0.97338
1286	GO:0009185	ribonucleoside diphosphate metabolic pro...	196	5	9.96	0.97338
1287	GO:0009179	purine ribonucleoside diphosphate metabo...	196	5	9.96	0.97338
1288	GO:0009135	purine nucleoside diphosphate metabolic ...	196	5	9.96	0.97338
1289	GO:1901292	nucleoside phosphate catabolic process	196	5	9.96	0.97338
1290	GO:0001558	regulation of cell growth	106	2	5.38	0.97372
1291	GO:0072596	establishment of protein localization to...	70	1	3.56	0.97417
1292	GO:0072598	protein localization to chloroplast	70	1	3.56	0.97417
1293	GO:0045036	protein targeting to chloroplast	70	1	3.56	0.97417
1294	GO:0009144	purine nucleoside triphosphate metabolic...	225	6	11.43	0.97454
1295	GO:0044419	interspecies interaction between organis...	139	3	7.06	0.97479
1296	GO:0010026	trichome differentiation	169	4	8.58	0.97484
1297	GO:0009132	nucleoside diphosphate metabolic process	198	5	10.06	0.97515
1298	GO:0009141	nucleoside triphosphate metabolic proces...	226	6	11.48	0.97536
1299	GO:0008299	isoprenoid biosynthetic process	456	15	23.16	0.97537
1300	GO:0044770	cell cycle phase transition	72	1	3.66	0.97674
1301	GO:0044772	mitotic cell cycle phase transition	72	1	3.66	0.97674
1302	GO:0009767	photosynthetic electron transport chain	72	1	3.66	0.97674
1303	GO:0042743	hydrogen peroxide metabolic process	333	42	16.91	0.97787
1304	GO:0044282	small molecule catabolic process	600	42	30.48	0.97887
1305	GO:0009827	plant-type cell wall modification	175	4	8.89	0.97984
1306	GO:0046488	phosphatidylinositol metabolic process	112	2	5.69	0.97988
1307	GO:0009736	cytokinin-activated signaling pathway	75	1	3.81	0.98012
1308	GO:0009167	purine ribonucleoside monophosphate meta...	233	6	11.84	0.98041
1309	GO:0009126	purine nucleoside monophosphate metaboli...	233	6	11.84	0.98041
1310	GO:0019344	cysteine biosynthetic process	205	5	10.41	0.98051
1311	GO:0022412	cellular process involved in reproductio...	176	4	8.94	0.98058
1312	GO:0071368	cellular response to cytokinin stimulus	76	1	3.86	0.98113
1313	GO:0042546	cell wall biogenesis	341	10	17.32	0.98114
1314	GO:0006754	ATP biosynthetic process	206	5	10.46	0.98118
1315	GO:0009201	ribonucleoside triphosphate biosynthetic...	206	5	10.46	0.98118
1316	GO:0009206	purine ribonucleoside triphosphate biosy...	206	5	10.46	0.98118
1317	GO:0009887	animal organ morphogenesis	114	2	5.79	0.98161
1318	GO:0098542	defense response to other organism	1035	179	52.57	0.98181
1319	GO:0006534	cysteine metabolic process	207	5	10.51	0.98182
1320	GO:0019953	sexual reproduction	290	8	14.73	0.98197
1321	GO:0009161	ribonucleoside monophosphate metabolic p...	236	6	11.99	0.98227
1322	GO:0009123	nucleoside monophosphate metabolic proce...	236	6	11.99	0.98227
1323	GO:0009145	purine nucleoside triphosphate biosynthe...	208	5	10.57	0.98245
1324	GO:0010383	cell wall polysaccharide metabolic proce...	237	6	12.04	0.98285
1325	GO:0009944	polarity specification of adaxial/abaxia...	78	1	3.96	0.98301
1326	GO:0009142	nucleoside triphosphate biosynthetic pro...	209	5	10.62	0.98306
1327	GO:0010103	stomatal complex morphogenesis	149	3	7.57	0.98314
1328	GO:0060560	developmental growth involved in morphog...	546	18	27.73	0.98347
1329	GO:0006164	purine nucleotide biosynthetic process	266	7	13.51	0.98359
1330	GO:0009311	oligosaccharide metabolic process	210	5	10.67	0.98365
1331	GO:0072593	reactive oxygen species metabolic proces...	373	43	18.95	0.98389
1332	GO:0010413	glucuronoxylan metabolic process	181	4	9.19	0.9839
1333	GO:0016129	phytosteroid biosynthetic process	117	2	5.94	0.98393
1334	GO:0016132	brassinosteroid biosynthetic process	117	2	5.94	0.98393
1335	GO:0044703	multi-organism reproductive process	294	8	14.93	0.98405
1336	GO:0045492	xylan biosynthetic process	182	4	9.24	0.9845
1337	GO:0048609	multicellular organismal reproductive pr...	374	11	19	0.98457
1338	GO:0009943	adaxial/abaxial axis specification	80	1	4.06	0.9847
1339	GO:0065001	specification of axis polarity	80	1	4.06	0.9847
1340	GO:0006511	ubiquitin-dependent protein catabolic pr...	323	9	16.41	0.98512
1341	GO:0071669	plant-type cell wall organization or bio...	428	13	21.74	0.98573
1342	GO:0009168	purine ribonucleoside monophosphate bios...	214	5	10.87	0.98581
1343	GO:0009127	purine nucleoside monophosphate biosynth...	214	5	10.87	0.98581
1344	GO:0044272	sulfur compound biosynthetic process	479	15	24.33	0.98599
1345	GO:0045491	xylan metabolic process	185	4	9.4	0.98616
1346	GO:0009156	ribonucleoside monophosphate biosyntheti...	216	5	10.97	0.98679
1347	GO:0009124	nucleoside monophosphate biosynthetic pr...	216	5	10.97	0.98679
1348	GO:0009860	pollen tube growth	216	5	10.97	0.98679
1349	GO:0043632	modification-dependent macromolecule cat...	327	9	16.61	0.98679
1350	GO:0019941	modification-dependent protein catabolic...	327	9	16.61	0.98679
1351	GO:0072524	pyridine-containing compound metabolic p...	381	11	19.35	0.98731
1352	GO:0048193	Golgi vesicle transport	310	25	15.75	0.98739
1353	GO:0015931	nucleobase-containing compound transport	124	15	6.3	0.98751
1354	GO:0015851	nucleobase transport	84	1	4.27	0.98759
1355	GO:0006863	purine nucleobase transport	84	1	4.27	0.98759
1356	GO:0072522	purine-containing compound biosynthetic ...	275	7	13.97	0.98773
1357	GO:0006084	acetyl-CoA metabolic process	85	1	4.32	0.98822
1358	GO:0007005	mitochondrion organization	124	2	6.3	0.98829
1359	GO:0010374	stomatal complex development	220	5	11.17	0.98856
1360	GO:0007129	synapsis	86	1	4.37	0.98882
1361	GO:0045143	homologous chromosome segregation	86	1	4.37	0.98882
1362	GO:0048825	cotyledon development	86	1	4.37	0.98882
1363	GO:0030243	cellulose metabolic process	126	2	6.4	0.98931
1364	GO:0009955	adaxial/abaxial pattern specification	87	1	4.42	0.98939
1365	GO:0016049	cell growth	663	22	33.68	0.98956
1366	GO:0006397	mRNA processing	127	2	6.45	0.98979
1367	GO:0005984	disaccharide metabolic process	193	4	9.8	0.98981
1368	GO:0010256	endomembrane system organization	194	4	9.85	0.9902
1369	GO:0070192	chromosome organization involved in meio...	89	1	4.52	0.99045
1370	GO:0042138	meiotic DNA double-strand break formatio...	89	1	4.52	0.99045
1371	GO:0006637	acyl-CoA metabolic process	89	1	4.52	0.99045
1372	GO:0035383	thioester metabolic process	89	1	4.52	0.99045
1373	GO:0046434	organophosphate catabolic process	225	5	11.43	0.99045
1374	GO:0009798	axis specification	91	1	4.62	0.9914
1375	GO:0051510	regulation of unidimensional cell growth	91	1	4.62	0.9914
1376	GO:0009640	photomorphogenesis	229	5	11.63	0.99175
1377	GO:0016051	carbohydrate biosynthetic process	842	29	42.77	0.99189
1378	GO:0006733	oxidoreduction coenzyme metabolic proces...	423	12	21.49	0.9919
1379	GO:0006508	proteolysis	819	28	41.6	0.99201
1380	GO:0042545	cell wall modification	277	11	14.07	0.99214
1381	GO:0010410	hemicellulose metabolic process	200	4	10.16	0.99223
1382	GO:1905393	plant organ formation	231	5	11.73	0.99233
1383	GO:0048868	pollen tube development	261	6	13.26	0.99246
1384	GO:0009648	photoperiodism	169	3	8.58	0.99262
1385	GO:0032504	multicellular organism reproduction	400	11	20.32	0.99265
1386	GO:0033865	nucleoside bisphosphate metabolic proces...	94	1	4.77	0.99265
1387	GO:0033875	ribonucleoside bisphosphate metabolic pr...	94	1	4.77	0.99265
1388	GO:0006487	protein N-linked glycosylation	94	1	4.77	0.99265
1389	GO:0034032	purine nucleoside bisphosphate metabolic...	94	1	4.77	0.99265
1390	GO:0051239	regulation of multicellular organismal p...	555	17	28.19	0.99273
1391	GO:0019362	pyridine nucleotide metabolic process	374	10	19	0.99281
1392	GO:2000026	regulation of multicellular organismal d...	531	16	26.97	0.99295
1393	GO:0022604	regulation of cell morphogenesis	95	1	4.83	0.99302
1394	GO:0009057	macromolecule catabolic process	632	20	32.1	0.99312
1395	GO:0048513	animal organ development	167	10	8.48	0.99355
1396	GO:0046486	glycerolipid metabolic process	205	4	10.41	0.99361
1397	GO:0000398	mRNA splicing, via spliceosome	97	1	4.93	0.99372
1398	GO:0006629	lipid metabolic process	1352	65	68.68	0.99387
1399	GO:0010218	response to far red light	98	1	4.98	0.99404
1400	GO:0051273	beta-glucan metabolic process	139	2	7.06	0.99411
1401	GO:0090626	plant epidermis morphogenesis	298	7	15.14	0.99429
1402	GO:0097435	supramolecular fiber organization	239	5	12.14	0.9943
1403	GO:0051188	cofactor biosynthetic process	540	16	27.43	0.99443
1404	GO:0048468	cell development	616	19	31.29	0.99447
1405	GO:0010051	xylem and phloem pattern formation	100	1	5.08	0.99463
1406	GO:0009755	hormone-mediated signaling pathway	761	115	38.66	0.99464
1407	GO:0006810	transport	2828	260	143.65	0.99468
1408	GO:0007030	Golgi organization	177	3	8.99	0.99473
1409	GO:0009150	purine ribonucleotide metabolic process	331	8	16.81	0.99509
1410	GO:0007346	regulation of mitotic cell cycle	103	1	5.23	0.99541
1411	GO:0098586	cellular response to virus	103	1	5.23	0.99541
1412	GO:0007131	reciprocal meiotic recombination	145	2	7.37	0.99554
1413	GO:0035825	homologous recombination	145	2	7.37	0.99554
1414	GO:0007292	female gamete generation	146	2	7.42	0.99574
1415	GO:0006098	pentose-phosphate shunt	182	3	9.24	0.99574
1416	GO:0051156	glucose 6-phosphate metabolic process	182	3	9.24	0.99574
1417	GO:0043094	cellular metabolic compound salvage	182	3	9.24	0.99574
1418	GO:0044265	cellular macromolecule catabolic process	576	17	29.26	0.99578
1419	GO:0006626	protein targeting to mitochondrion	105	1	5.33	0.99587
1420	GO:0070585	protein localization to mitochondrion	105	1	5.33	0.99587
1421	GO:0072655	establishment of protein localization to...	105	1	5.33	0.99587
1422	GO:0048518	positive regulation of biological proces...	965	59	49.02	0.99591
1423	GO:0007127	meiosis I	147	2	7.47	0.99593
1424	GO:0048366	leaf development	421	11	21.38	0.99607
1425	GO:0061982	meiosis I cell cycle process	148	2	7.52	0.99612
1426	GO:0033043	regulation of organelle organization	250	5	12.7	0.99623
1427	GO:0000956	nuclear-transcribed mRNA catabolic proce...	107	1	5.44	0.99628
1428	GO:0006399	tRNA metabolic process	107	1	5.44	0.99628
1429	GO:0006281	DNA repair	251	5	12.75	0.99637
1430	GO:0006739	NADP metabolic process	186	3	9.45	0.99641
1431	GO:0000375	RNA splicing, via transesterification re...	108	1	5.49	0.99647
1432	GO:0000377	RNA splicing, via transesterification re...	108	1	5.49	0.99647
1433	GO:0046496	nicotinamide nucleotide metabolic proces...	370	9	18.79	0.99656
1434	GO:0045132	meiotic chromosome segregation	151	2	7.67	0.99662
1435	GO:0072527	pyrimidine-containing compound metabolic...	151	2	7.67	0.99662
1436	GO:0048646	anatomical structure formation involved ...	314	7	15.95	0.99671
1437	GO:0044255	cellular lipid metabolic process	1148	55	58.31	0.99673
1438	GO:0019252	starch biosynthetic process	190	3	9.65	0.99698
1439	GO:0010048	vernalization response	111	1	5.64	0.99699
1440	GO:0006402	mRNA catabolic process	111	1	5.64	0.99699
1441	GO:0044283	small molecule biosynthetic process	1370	141	69.59	0.99699
1442	GO:0007010	cytoskeleton organization	484	13	24.58	0.99701
1443	GO:0051607	defense response to virus	154	2	7.82	0.99706
1444	GO:0051179	localization	3096	278	157.26	0.99708
1445	GO:0008652	cellular amino acid biosynthetic process	453	19	23.01	0.99708
1446	GO:0044706	multi-multicellular organism process	288	6	14.63	0.99713
1447	GO:0009856	pollination	288	6	14.63	0.99713
1448	GO:0044003	modification by symbiont of host morphol...	112	1	5.69	0.99714
1449	GO:0035821	modification of morphology or physiology...	112	1	5.69	0.99714
1450	GO:0051817	modification of morphology or physiology...	112	1	5.69	0.99714
1451	GO:0048481	plant ovule development	155	2	7.87	0.9972
1452	GO:0090558	plant epidermis development	669	20	33.98	0.99727
1453	GO:0043480	pigment accumulation in tissues	113	1	5.74	0.99729
1454	GO:0043481	anthocyanin accumulation in tissues in r...	113	1	5.74	0.99729
1455	GO:0043473	pigmentation	113	1	5.74	0.99729
1456	GO:0043476	pigment accumulation	113	1	5.74	0.99729
1457	GO:0043478	pigment accumulation in response to UV l...	113	1	5.74	0.99729
1458	GO:0043479	pigment accumulation in tissues in respo...	113	1	5.74	0.99729
1459	GO:0035670	plant-type ovary development	156	2	7.92	0.99733
1460	GO:0034637	cellular carbohydrate biosynthetic proce...	516	14	26.21	0.99744
1461	GO:0009893	positive regulation of metabolic process	604	35	30.68	0.99763
1462	GO:0043085	positive regulation of catalytic activit...	116	1	5.89	0.99768
1463	GO:0005982	starch metabolic process	232	4	11.78	0.99783
1464	GO:0009853	photorespiration	161	2	8.18	0.99789
1465	GO:0000904	cell morphogenesis involved in different...	385	9	19.56	0.9979
1466	GO:0044093	positive regulation of molecular functio...	118	1	5.99	0.99791
1467	GO:0090305	nucleic acid phosphodiester bond hydroly...	118	1	5.99	0.99791
1468	GO:0031048	chromatin silencing by small RNA	118	1	5.99	0.99791
1469	GO:0006974	cellular response to DNA damage stimulus	297	6	15.09	0.99794
1470	GO:0006732	coenzyme metabolic process	577	16	29.31	0.99797
1471	GO:0048573	photoperiodism, flowering	162	2	8.23	0.99798
1472	GO:0071806	protein transmembrane transport	119	1	6.04	0.99802
1473	GO:0065002	intracellular protein transmembrane tran...	119	1	6.04	0.99802
1474	GO:0040008	regulation of growth	299	6	15.19	0.99809
1475	GO:0005975	carbohydrate metabolic process	1266	44	64.31	0.9981
1476	GO:0042023	DNA endoreduplication	120	1	6.1	0.99812
1477	GO:0006163	purine nucleotide metabolic process	360	8	18.29	0.99816
1478	GO:0044786	cell cycle DNA replication	121	1	6.15	0.99822
1479	GO:0032787	monocarboxylic acid metabolic process	1312	142	66.64	0.99825
1480	GO:0009932	cell tip growth	302	6	15.34	0.99829
1481	GO:0051234	establishment of localization	2904	260	147.51	0.99829
1482	GO:0051701	interaction with host	122	1	6.2	0.99831
1483	GO:0006401	RNA catabolic process	122	1	6.2	0.99831
1484	GO:0034655	nucleobase-containing compound catabolic...	333	7	16.91	0.99832
1485	GO:0000911	cytokinesis by cell plate formation	204	3	10.36	0.99835
1486	GO:0032506	cytokinetic process	204	3	10.36	0.99835
1487	GO:1902410	mitotic cytokinetic process	204	3	10.36	0.99835
1488	GO:0019439	aromatic compound catabolic process	476	32	24.18	0.99837
1489	GO:0051173	positive regulation of nitrogen compound...	478	12	24.28	0.99842
1490	GO:0007031	peroxisome organization	124	1	6.3	0.99848
1491	GO:0051252	regulation of RNA metabolic process	1854	69	94.17	0.99853
1492	GO:0000096	sulfur amino acid metabolic process	337	7	17.12	0.99855
1493	GO:0040007	growth	895	28	45.46	0.99857
1494	GO:0009056	catabolic process	1684	107	85.54	0.99863
1495	GO:0044036	cell wall macromolecule metabolic proces...	308	6	15.64	0.99863
1496	GO:0010014	meristem initiation	171	2	8.69	0.99868
1497	GO:0010604	positive regulation of macromolecule met...	484	12	24.58	0.99869
1498	GO:0006355	regulation of transcription, DNA-templat...	1839	68	93.41	0.99871
1499	GO:2001141	regulation of RNA biosynthetic process	1839	68	93.41	0.99871
1500	GO:1903506	regulation of nucleic acid-templated tra...	1839	68	93.41	0.99871
1501	GO:0010628	positive regulation of gene expression	457	11	23.21	0.99873
1502	GO:0000281	mitotic cytokinesis	210	3	10.67	0.99873
1503	GO:0009891	positive regulation of biosynthetic proc...	569	33	28.9	0.99875
1504	GO:1901361	organic cyclic compound catabolic proces...	484	32	24.58	0.99875
1505	GO:0006605	protein targeting	750	110	38.1	0.99876
1506	GO:0048589	developmental growth	752	22	38.2	0.99881
1507	GO:0061640	cytoskeleton-dependent cytokinesis	212	3	10.77	0.99884
1508	GO:0000910	cytokinesis	212	3	10.77	0.99884
1509	GO:0048522	positive regulation of cellular process	746	25	37.89	0.99885
1510	GO:0010557	positive regulation of macromolecule bio...	461	11	23.42	0.99888
1511	GO:0009664	plant-type cell wall organization	314	6	15.95	0.99891
1512	GO:0031325	positive regulation of cellular metaboli...	491	12	24.94	0.99895
1513	GO:0009165	nucleotide biosynthetic process	464	11	23.57	0.99898
1514	GO:1901293	nucleoside phosphate biosynthetic proces...	465	11	23.62	0.99902
1515	GO:1901575	organic substance catabolic process	1405	69	71.37	0.99902
1516	GO:0016053	organic acid biosynthetic process	1167	132	59.28	0.99903
1517	GO:0046394	carboxylic acid biosynthetic process	1167	132	59.28	0.99903
1518	GO:0031328	positive regulation of cellular biosynth...	467	11	23.72	0.99908
1519	GO:0051128	regulation of cellular component organiz...	350	7	17.78	0.99909
1520	GO:0006275	regulation of DNA replication	134	1	6.81	0.9991
1521	GO:0008610	lipid biosynthetic process	979	44	49.73	0.99912
1522	GO:0009933	meristem structural organization	254	4	12.9	0.99913
1523	GO:0009250	glucan biosynthetic process	288	5	14.63	0.99914
1524	GO:2000112	regulation of cellular macromolecule bio...	1956	72	99.36	0.9992
1525	GO:0010556	regulation of macromolecule biosynthetic...	1956	72	99.36	0.9992
1526	GO:0072521	purine-containing compound metabolic pro...	384	8	19.51	0.99921
1527	GO:0031326	regulation of cellular biosynthetic proc...	2003	74	101.74	0.99922
1528	GO:0048580	regulation of post-embryonic development	473	11	24.03	0.99924
1529	GO:0043413	macromolecule glycosylation	183	2	9.3	0.99925
1530	GO:0009101	glycoprotein biosynthetic process	183	2	9.3	0.99925
1531	GO:0070085	glycosylation	183	2	9.3	0.99925
1532	GO:0006486	protein glycosylation	183	2	9.3	0.99925
1533	GO:0048532	anatomical structure arrangement	258	4	13.11	0.99926
1534	GO:0006790	sulfur compound metabolic process	710	23	36.06	0.9993
1535	GO:0090696	post-embryonic plant organ development	345	13	17.52	0.9993
1536	GO:0009066	aspartate family amino acid metabolic pr...	139	1	7.06	0.99931
1537	GO:0009560	embryo sac egg cell differentiation	139	1	7.06	0.99931
1538	GO:0010564	regulation of cell cycle process	139	1	7.06	0.99931
1539	GO:0007062	sister chromatid cohesion	140	1	7.11	0.99934
1540	GO:0098813	nuclear chromosome segregation	186	2	9.45	0.99935
1541	GO:0006650	glycerophospholipid metabolic process	186	2	9.45	0.99935
1542	GO:1901607	alpha-amino acid biosynthetic process	381	15	19.35	0.99936
1543	GO:0009826	unidimensional cell growth	450	10	22.86	0.99938
1544	GO:0033044	regulation of chromosome organization	141	1	7.16	0.99938
1545	GO:0033692	cellular polysaccharide biosynthetic pro...	480	11	24.38	0.9994
1546	GO:0008283	cell proliferation	263	4	13.36	0.9994
1547	GO:0072528	pyrimidine-containing compound biosynthe...	142	1	7.21	0.99941
1548	GO:0000394	RNA splicing, via endonucleolytic cleava...	142	1	7.21	0.99941
1549	GO:0044270	cellular nitrogen compound catabolic pro...	476	31	24.18	0.99942
1550	GO:0000097	sulfur amino acid biosynthetic process	298	5	15.14	0.99942
1551	GO:0046700	heterocycle catabolic process	478	31	24.28	0.99946
1552	GO:0019288	isopentenyl diphosphate biosynthetic pro...	230	3	11.68	0.99948
1553	GO:0009260	ribonucleotide biosynthetic process	365	7	18.54	0.99948
1554	GO:0046390	ribose phosphate biosynthetic process	365	7	18.54	0.99948
1555	GO:0009100	glycoprotein metabolic process	191	2	9.7	0.99949
1556	GO:0007059	chromosome segregation	191	2	9.7	0.99949
1557	GO:0045017	glycerolipid biosynthetic process	191	2	9.7	0.99949
1558	GO:0140013	meiotic nuclear division	192	2	9.75	0.99951
1559	GO:0000819	sister chromatid segregation	146	1	7.42	0.99952
1560	GO:0044248	cellular catabolic process	1509	98	76.65	0.99953
1561	GO:0099402	plant organ development	1440	54	73.15	0.99955
1562	GO:0009240	isopentenyl diphosphate biosynthetic pro...	234	3	11.89	0.99956
1563	GO:0046490	isopentenyl diphosphate metabolic proces...	234	3	11.89	0.99956
1564	GO:0006091	generation of precursor metabolites and ...	603	15	30.63	0.99957
1565	GO:0006779	porphyrin-containing compound biosynthet...	150	1	7.62	0.99961
1566	GO:0009889	regulation of biosynthetic process	2111	93	107.23	0.99961
1567	GO:0002252	immune effector process	279	52	14.17	0.99962
1568	GO:0051254	positive regulation of RNA metabolic pro...	435	9	22.1	0.99962
1569	GO:1902680	positive regulation of RNA biosynthetic ...	435	9	22.1	0.99962
1570	GO:1903508	positive regulation of nucleic acid-temp...	435	9	22.1	0.99962
1571	GO:0045893	positive regulation of transcription, DN...	435	9	22.1	0.99962
1572	GO:0044262	cellular carbohydrate metabolic process	662	17	33.63	0.99963
1573	GO:0000023	maltose metabolic process	152	1	7.72	0.99965
1574	GO:0048285	organelle fission	276	4	14.02	0.99966
1575	GO:0048440	carpel development	240	3	12.19	0.99967
1576	GO:0033014	tetrapyrrole biosynthetic process	153	1	7.77	0.99967
1577	GO:0006310	DNA recombination	241	3	12.24	0.99968
1578	GO:0008380	RNA splicing	278	4	14.12	0.99968
1579	GO:0048438	floral whorl development	471	10	23.92	0.9997
1580	GO:0019684	photosynthesis, light reaction	315	5	16	0.99971
1581	GO:0000280	nuclear division	244	3	12.39	0.99972
1582	GO:0071555	cell wall organization	492	15	24.99	0.99973
1583	GO:1903046	meiotic cell cycle process	245	3	12.44	0.99973
1584	GO:0006090	pyruvate metabolic process	416	8	21.13	0.99975
1585	GO:0051321	meiotic cell cycle	247	3	12.55	0.99976
1586	GO:0051171	regulation of nitrogen compound metaboli...	2135	77	108.45	0.99976
1587	GO:0045935	positive regulation of nucleobase-contai...	448	9	22.76	0.99976
1588	GO:1901137	carbohydrate derivative biosynthetic pro...	841	35	42.72	0.99978
1589	GO:1903047	mitotic cell cycle process	249	3	12.65	0.99978
1590	GO:0000271	polysaccharide biosynthetic process	568	13	28.85	0.99978
1591	GO:0048467	gynoecium development	250	3	12.7	0.99979
1592	GO:0070727	cellular macromolecule localization	983	117	49.93	0.99981
1593	GO:0019219	regulation of nucleobase-containing comp...	1963	69	99.71	0.99981
1594	GO:0071702	organic substance transport	1542	188	78.33	0.99984
1595	GO:0034613	cellular protein localization	948	114	48.15	0.99985
1596	GO:0048316	seed development	695	17	35.3	0.99986
1597	GO:0051301	cell division	335	5	17.02	0.99987
1598	GO:0019682	glyceraldehyde-3-phosphate metabolic pro...	336	5	17.07	0.99988
1599	GO:0055086	nucleobase-containing small molecule met...	840	22	42.67	0.9999
1600	GO:0006644	phospholipid metabolic process	408	7	20.72	0.9999
1601	GO:0010608	posttranscriptional regulation of gene e...	267	3	13.56	0.9999
1602	GO:0045229	external encapsulating structure organiz...	523	15	26.57	0.99991
1603	GO:2000241	regulation of reproductive process	411	7	20.88	0.99991
1604	GO:0006886	intracellular protein transport	931	113	47.29	0.99991
1605	GO:0048638	regulation of developmental growth	270	3	13.71	0.99991
1606	GO:0044042	glucan metabolic process	381	6	19.35	0.99992
1607	GO:0006073	cellular glucan metabolic process	381	6	19.35	0.99992
1608	GO:0044264	cellular polysaccharide metabolic proces...	571	12	29	0.99993
1609	GO:0019752	carboxylic acid metabolic process	1835	158	93.21	0.99993
1610	GO:0010468	regulation of gene expression	2127	74	108.04	0.99993
1611	GO:0048831	regulation of shoot system development	383	6	19.45	0.99993
1612	GO:0015979	photosynthesis	417	7	21.18	0.99993
1613	GO:0061647	histone H3-K9 modification	183	1	9.3	0.99993
1614	GO:0051567	histone H3-K9 methylation	183	1	9.3	0.99993
1615	GO:0009909	regulation of flower development	350	5	17.78	0.99993
1616	GO:0010154	fruit development	718	17	36.47	0.99993
1617	GO:0080090	regulation of primary metabolic process	2278	96	115.71	0.99994
1618	GO:0048827	phyllome development	832	21	42.26	0.99994
1619	GO:0005976	polysaccharide metabolic process	665	15	33.78	0.99994
1620	GO:0065007	biological regulation	5351	397	271.81	0.99994
1621	GO:0071705	nitrogen compound transport	1578	210	80.15	0.99995
1622	GO:0003002	regionalization	239	2	12.14	0.99995
1623	GO:0009259	ribonucleotide metabolic process	461	8	23.42	0.99995
1624	GO:0000226	microtubule cytoskeleton organization	243	2	12.34	0.99996
1625	GO:0033036	macromolecule localization	1263	135	64.15	0.99996
1626	GO:0006081	cellular aldehyde metabolic process	432	7	21.94	0.99996
1627	GO:0051186	cofactor metabolic process	1090	61	55.37	0.99996
1628	GO:0051641	cellular localization	1233	128	62.63	0.99996
1629	GO:0051726	regulation of cell cycle	290	3	14.73	0.99997
1630	GO:0046907	intracellular transport	1027	120	52.17	0.99997
1631	GO:0048437	floral organ development	565	11	28.7	0.99997
1632	GO:0015833	peptide transport	1078	126	54.76	0.99997
1633	GO:0051052	regulation of DNA metabolic process	203	1	10.31	0.99998
1634	GO:0000902	cell morphogenesis	636	13	32.31	0.99998
1635	GO:0042886	amide transport	1084	126	55.06	0.99998
1636	GO:0015031	protein transport	974	113	49.47	0.99998
1637	GO:0045184	establishment of protein localization	974	113	49.47	0.99998
1638	GO:0048523	negative regulation of cellular process	750	75	38.1	0.99998
1639	GO:0033365	protein localization to organelle	483	8	24.53	0.99998
1640	GO:0050794	regulation of cellular process	3858	293	195.97	0.99998
1641	GO:0097659	nucleic acid-templated transcription	2051	68	104.18	0.99998
1642	GO:0006351	transcription, DNA-templated	2051	68	104.18	0.99998
1643	GO:0032774	RNA biosynthetic process	2052	68	104.23	0.99998
1644	GO:0090697	post-embryonic plant organ morphogenesis	261	9	13.26	0.99998
1645	GO:0007017	microtubule-based process	262	2	13.31	0.99998
1646	GO:0061024	membrane organization	211	1	10.72	0.99998
1647	GO:0043436	oxoacid metabolic process	1938	160	98.44	0.99998
1648	GO:0009117	nucleotide metabolic process	764	17	38.81	0.99999
1649	GO:0048444	floral organ morphogenesis	212	1	10.77	0.99999
1650	GO:0006082	organic acid metabolic process	1939	160	98.49	0.99999
1651	GO:0006753	nucleoside phosphate metabolic process	767	17	38.96	0.99999
1652	GO:0009793	embryo development ending in seed dorman...	558	10	28.34	0.99999
1653	GO:0046148	pigment biosynthetic process	267	2	13.56	0.99999
1654	GO:0017038	protein import	217	1	11.02	0.99999
1655	GO:0008104	protein localization	1027	114	52.17	0.99999
1656	GO:0006778	porphyrin-containing compound metabolic ...	218	1	11.07	0.99999
1657	GO:0060255	regulation of macromolecule metabolic pr...	2311	78	117.39	0.99999
1658	GO:0033013	tetrapyrrole metabolic process	219	1	11.12	0.99999
1659	GO:0071554	cell wall organization or biogenesis	829	23	42.11	0.99999
1660	GO:0048509	regulation of meristem development	223	1	11.33	0.99999
1661	GO:0051172	negative regulation of nitrogen compound...	471	7	23.92	0.99999
1662	GO:0009790	embryo development	571	10	29	0.99999
1663	GO:0072594	establishment of protein localization to...	474	7	24.08	0.99999
1664	GO:0032989	cellular component morphogenesis	668	13	33.93	0.99999
1665	GO:0000278	mitotic cell cycle	403	5	20.47	0.99999
1666	GO:0010228	vegetative to reproductive phase transit...	440	6	22.35	0.99999
1667	GO:2000113	negative regulation of cellular macromol...	404	5	20.52	0.99999
1668	GO:0010558	negative regulation of macromolecule bio...	404	5	20.52	0.99999
1669	GO:0030154	cell differentiation	1044	26	53.03	0.99999
1670	GO:0050793	regulation of developmental process	851	19	43.23	0.99999
1671	GO:0031327	negative regulation of cellular biosynth...	413	5	20.98	1
1672	GO:0034968	histone lysine methylation	236	1	11.99	1
1673	GO:0018022	peptidyl-lysine methylation	237	1	12.04	1
1674	GO:0031324	negative regulation of cellular metaboli...	489	7	24.84	1
1675	GO:0009890	negative regulation of biosynthetic proc...	417	5	21.18	1
1676	GO:0019693	ribose phosphate metabolic process	628	11	31.9	1
1677	GO:0006342	chromatin silencing	243	1	12.34	1
1678	GO:0006520	cellular amino acid metabolic process	672	40	34.13	1
1679	GO:0008654	phospholipid biosynthetic process	385	4	19.56	1
1680	GO:0007389	pattern specification process	344	3	17.47	1
1681	GO:0065003	protein-containing complex assembly	632	11	32.1	1
1682	GO:0045814	negative regulation of gene expression, ...	246	1	12.5	1
1683	GO:1901605	alpha-amino acid metabolic process	526	31	26.72	1
1684	GO:0042440	pigment metabolic process	346	3	17.58	1
1685	GO:1902679	negative regulation of RNA biosynthetic ...	389	4	19.76	1
1686	GO:1903507	negative regulation of nucleic acid-temp...	389	4	19.76	1
1687	GO:0045892	negative regulation of transcription, DN...	389	4	19.76	1
1688	GO:0006261	DNA-dependent DNA replication	251	1	12.75	1
1689	GO:0044281	small molecule metabolic process	2724	185	138.37	1
1690	GO:0016071	mRNA metabolic process	352	3	17.88	1
1691	GO:0031323	regulation of cellular metabolic process	2308	103	117.24	1
1692	GO:0051253	negative regulation of RNA metabolic pro...	395	4	20.06	1
1693	GO:0090698	post-embryonic plant morphogenesis	489	13	24.84	1
1694	GO:0034622	cellular protein-containing complex asse...	613	10	31.14	1
1695	GO:0043933	protein-containing complex subunit organ...	646	11	32.81	1
1696	GO:0051649	establishment of localization in cell	1117	120	56.74	1
1697	GO:1905392	plant organ morphogenesis	830	23	42.16	1
1698	GO:0006793	phosphorus metabolic process	1930	137	98.03	1
1699	GO:0018193	peptidyl-amino acid modification	405	4	20.57	1
1700	GO:0045934	negative regulation of nucleobase-contai...	407	4	20.67	1
1701	GO:1901362	organic cyclic compound biosynthetic pro...	3292	193	167.22	1
1702	GO:0050789	regulation of biological process	4548	319	231.02	1
1703	GO:0019438	aromatic compound biosynthetic process	3065	184	155.69	1
1704	GO:0090407	organophosphate biosynthetic process	909	19	46.17	1
1705	GO:0006518	peptide metabolic process	535	7	27.18	1
1706	GO:0018130	heterocycle biosynthetic process	2846	125	144.56	1
1707	GO:0034654	nucleobase-containing compound biosynthe...	2518	81	127.9	1
1708	GO:0034470	ncRNA processing	278	1	14.12	1
1709	GO:0006796	phosphate-containing compound metabolic ...	1908	135	96.92	1
1710	GO:0010016	shoot system morphogenesis	467	5	23.72	1
1711	GO:0048869	cellular developmental process	1337	33	67.91	1
1712	GO:0016571	histone methylation	289	1	14.68	1
1713	GO:0018205	peptidyl-lysine modification	346	2	17.58	1
1714	GO:0008213	protein alkylation	292	1	14.83	1
1715	GO:0006479	protein methylation	292	1	14.83	1
1716	GO:0036211	protein modification process	1751	143	88.94	1
1717	GO:0006464	cellular protein modification process	1751	143	88.94	1
1718	GO:0009908	flower development	898	17	45.61	1
1719	GO:0048507	meristem development	493	5	25.04	1
1720	GO:0006260	DNA replication	303	1	15.39	1
1721	GO:0090567	reproductive shoot system development	908	17	46.12	1
1722	GO:0022607	cellular component assembly	849	15	43.13	1
1723	GO:0031047	gene silencing by RNA	310	1	15.75	1
1724	GO:0019637	organophosphate metabolic process	1158	25	58.82	1
1725	GO:1901135	carbohydrate derivative metabolic proces...	1290	45	65.53	1
1726	GO:0048519	negative regulation of biological proces...	1258	121	63.9	1
1727	GO:0019222	regulation of metabolic process	2643	123	134.25	1
1728	GO:0043604	amide biosynthetic process	558	6	28.34	1
1729	GO:0043043	peptide biosynthetic process	522	5	26.52	1
1730	GO:0009888	tissue development	1205	25	61.21	1
1731	GO:0043603	cellular amide metabolic process	667	8	33.88	1
1732	GO:0034660	ncRNA metabolic process	356	1	18.08	1
1733	GO:0016570	histone modification	356	1	18.08	1
1734	GO:0006412	translation	518	4	26.31	1
1735	GO:0040029	regulation of gene expression, epigeneti...	366	1	18.59	1
1736	GO:0022402	cell cycle process	579	5	29.41	1
1737	GO:0010605	negative regulation of macromolecule met...	704	8	35.76	1
1738	GO:0007049	cell cycle	746	9	37.89	1
1739	GO:0016458	gene silencing	388	1	19.71	1
1740	GO:0048367	shoot system development	1360	28	69.08	1
1741	GO:0006396	RNA processing	791	10	40.18	1
1742	GO:0010629	negative regulation of gene expression	639	6	32.46	1
1743	GO:0044271	cellular nitrogen compound biosynthetic ...	3209	119	163	1
1744	GO:0009892	negative regulation of metabolic process	732	8	37.18	1
1745	GO:0016569	covalent chromatin modification	406	1	20.62	1
1746	GO:0009987	cellular process	10395	608	528.02	1
1747	GO:0006259	DNA metabolic process	769	8	39.06	1
1748	GO:0009653	anatomical structure morphogenesis	1695	43	86.1	1
1749	GO:0048731	system development	2533	80	128.66	1
1750	GO:0019538	protein metabolic process	2916	171	148.12	1
1751	GO:0006325	chromatin organization	535	2	27.18	1
1752	GO:0044085	cellular component biogenesis	1368	24	69.49	1
1753	GO:1901566	organonitrogen compound biosynthetic pro...	2014	87	102.3	1
1754	GO:0007275	multicellular organism development	3317	107	168.49	1
1755	GO:0044267	cellular protein metabolic process	2624	159	133.29	1
1756	GO:0048608	reproductive structure development	1668	32	84.73	1
1757	GO:0061458	reproductive system development	1668	32	84.73	1
1758	GO:0032259	methylation	519	1	26.36	1
1759	GO:0043414	macromolecule methylation	519	1	26.36	1
1760	GO:1901564	organonitrogen compound metabolic proces...	4247	234	215.73	1
1761	GO:0032501	multicellular organismal process	3610	115	183.37	1
1762	GO:0043412	macromolecule modification	2122	143	107.79	1
1763	GO:0016070	RNA metabolic process	2973	78	151.01	1
1764	GO:0009791	post-embryonic development	2148	51	109.11	1
1765	GO:0034645	cellular macromolecule biosynthetic proc...	3408	109	173.11	1
1766	GO:0032502	developmental process	3902	123	198.2	1
1767	GO:1901360	organic cyclic compound metabolic proces...	4854	229	246.56	1
1768	GO:0008152	metabolic process	9017	500	458.02	1
1769	GO:0003006	developmental process involved in reprod...	2043	40	103.77	1
1770	GO:0010467	gene expression	3213	83	163.2	1
1771	GO:0009059	macromolecule biosynthetic process	3503	111	177.94	1
1772	GO:1901576	organic substance biosynthetic process	5801	311	294.66	1
1773	GO:0048856	anatomical structure development	3820	117	194.04	1
1774	GO:0051276	chromosome organization	702	2	35.66	1
1775	GO:0071704	organic substance metabolic process	8466	447	430.03	1
1776	GO:0006725	cellular aromatic compound metabolic pro...	4700	220	238.74	1
1777	GO:0044237	cellular metabolic process	8181	450	415.56	1
1778	GO:0022414	reproductive process	2226	44	113.07	1
1779	GO:0000003	reproduction	2229	44	113.22	1
1780	GO:0009058	biosynthetic process	5908	312	300.1	1
1781	GO:0044249	cellular biosynthetic process	5435	289	276.07	1
1782	GO:0009692	ethylene metabolic process	119	30	6.04	1
1783	GO:0006139	nucleobase-containing compound metabolic...	4046	106	205.52	1
1784	GO:0044238	primary metabolic process	7676	364	389.9	1
1785	GO:0046218	indolalkylamine catabolic process	75	23	3.81	1
1786	GO:0046219	indolalkylamine biosynthetic process	19	8	0.97	1
1787	GO:0009683	indoleacetic acid metabolic process	106	26	5.38	1
1788	GO:0043562	cellular response to nitrogen levels	30	5	1.52	1
1789	GO:0070482	response to oxygen levels	103	22	5.23	1
1790	GO:0019374	galactolipid metabolic process	100	16	5.08	1
1791	GO:0006996	organelle organization	1941	25	98.59	1
1792	GO:0016107	sesquiterpenoid catabolic process	2	2	0.1	1
1793	GO:0006968	cellular defense response	4	2	0.2	1
1794	GO:0043543	protein acylation	181	25	9.19	1
1795	GO:0042157	lipoprotein metabolic process	159	25	8.08	1
1796	GO:0042158	lipoprotein biosynthetic process	159	25	8.08	1
1797	GO:0015804	neutral amino acid transport	76	21	3.86	1
1798	GO:0043650	dicarboxylic acid biosynthetic process	9	2	0.46	1
1799	GO:0023014	signal transduction by protein phosphory...	220	60	11.17	1
1800	GO:0000160	phosphorelay signal transduction system	136	18	6.91	1
1801	GO:0031365	N-terminal protein amino acid modificati...	153	25	7.77	1
1802	GO:0007167	enzyme linked receptor protein signaling...	128	15	6.5	1
1803	GO:0051193	regulation of cofactor metabolic process	207	39	10.51	1
1804	GO:0034641	cellular nitrogen compound metabolic pro...	4676	153	237.52	1
1805	GO:0010185	regulation of cellular defense response	4	2	0.2	1
1806	GO:0016043	cellular component organization	2871	57	145.83	1
1807	GO:0090304	nucleic acid metabolic process	3437	84	174.58	1
1808	GO:0032879	regulation of localization	208	19	10.57	1
1809	GO:0043450	alkene biosynthetic process	119	30	6.04	1
1810	GO:0097305	response to alcohol	610	96	30.99	1
1811	GO:0071840	cellular component organization or bioge...	3241	64	164.63	1
1812	GO:0010101	post-embryonic root morphogenesis	50	8	2.54	1
1813	GO:0018377	protein myristoylation	151	25	7.67	1
1814	GO:0043449	cellular alkene metabolic process	119	30	6.04	1
1815	GO:0009962	regulation of flavonoid biosynthetic pro...	122	22	6.2	1
1816	GO:0006807	nitrogen compound metabolic process	6567	306	333.57	1
1817	GO:1900673	olefin metabolic process	119	30	6.04	1
1818	GO:1900674	olefin biosynthetic process	119	30	6.04	1
1819	GO:0009247	glycolipid biosynthetic process	107	16	5.44	1
1820	GO:0043170	macromolecule metabolic process	5955	250	302.49	1
1821	GO:0098543	detection of other organism	16	6	0.81	1
1822	GO:0090150	establishment of protein localization to...	377	103	19.15	1
1823	GO:0052482	defense response by cell wall thickening	16	5	0.81	1
1824	GO:0006568	tryptophan metabolic process	92	26	4.67	1
1825	GO:0006586	indolalkylamine metabolic process	92	26	4.67	1
1826	GO:0060548	negative regulation of cell death	172	65	8.74	1
1827	GO:0071395	cellular response to jasmonic acid stimu...	285	71	14.48	1
1828	GO:0046677	response to antibiotic	685	152	34.79	1
1829	GO:0009074	aromatic amino acid family catabolic pro...	79	23	4.01	1
1830	GO:0043290	apocarotenoid catabolic process	2	2	0.1	1
1831	GO:0008150	biological_process	18486	939	939	1
1832	GO:0051049	regulation of transport	174	19	8.84	1
1833	GO:0036293	response to decreased oxygen levels	102	22	5.18	1
1834	GO:0036294	cellular response to decreased oxygen le...	26	12	1.32	1
1835	GO:0006664	glycolipid metabolic process	113	16	5.74	1
1836	GO:0017000	antibiotic biosynthetic process	288	68	14.63	1
1837	GO:2000377	regulation of reactive oxygen species me...	205	39	10.41	1
1838	GO:0046483	heterocycle metabolic process	4425	153	224.77	1
1839	GO:0046417	chorismate metabolic process	4	2	0.2	1
1840	GO:0071462	cellular response to water stimulus	66	17	3.35	1
1841	GO:0071453	cellular response to oxygen levels	26	12	1.32	1
1842	GO:1903509	liposaccharide metabolic process	116	16	5.89	1
1843	GO:0097237	cellular response to toxic substance	16	3	0.81	1
1844	GO:0006497	protein lipidation	159	25	8.08	1
1845	GO:0006498	N-terminal protein lipidation	149	25	7.57	1
1846	GO:0009804	coumarin metabolic process	55	13	2.79	1
1847	GO:0046189	phenol-containing compound biosynthetic ...	221	68	11.23	1
1848	GO:0045730	respiratory burst	121	51	6.15	1
1849	GO:0044260	cellular macromolecule metabolic process	5107	226	259.41	1
1850	GO:0072657	protein localization to membrane	377	103	19.15	1
1851	GO:0000002	mitochondrial genome maintenance	5	0	0.25	1
1852	GO:0000012	single strand break repair	1	0	0.05	1
1853	GO:0000018	regulation of DNA recombination	7	0	0.36	1
1854	GO:0000024	maltose biosynthetic process	1	0	0.05	1
1855	GO:0000025	maltose catabolic process	2	0	0.1	1
1856	GO:0000028	ribosomal small subunit assembly	6	0	0.3	1
1857	GO:0000045	autophagosome assembly	1	0	0.05	1
1858	GO:0000060	protein import into nucleus, translocati...	5	0	0.25	1
1859	GO:0000070	mitotic sister chromatid segregation	6	0	0.3	1
1860	GO:0000075	cell cycle checkpoint	11	0	0.56	1
1861	GO:0000076	DNA replication checkpoint	2	0	0.1	1
1862	GO:0000077	DNA damage checkpoint	1	0	0.05	1
1863	GO:0000079	regulation of cyclin-dependent protein s...	27	0	1.37	1
1864	GO:0000082	G1/S transition of mitotic cell cycle	4	0	0.2	1
1865	GO:0000087	mitotic M phase	1	0	0.05	1
1866	GO:0000098	sulfur amino acid catabolic process	3	0	0.15	1
1867	GO:0000105	histidine biosynthetic process	9	0	0.46	1
1868	GO:0000154	rRNA modification	2	0	0.1	1
1869	GO:0000169	activation of MAPK activity involved in ...	1	0	0.05	1
1870	GO:0000184	nuclear-transcribed mRNA catabolic proce...	5	0	0.25	1
1871	GO:0000187	activation of MAPK activity	1	0	0.05	1
1872	GO:0000209	protein polyubiquitination	2	0	0.1	1
1873	GO:0000212	meiotic spindle organization	3	0	0.15	1
1874	GO:0000237	leptotene	1	0	0.05	1
1875	GO:0000238	zygotene	1	0	0.05	1
1876	GO:0000245	spliceosomal complex assembly	3	0	0.15	1
1877	GO:0000255	allantoin metabolic process	3	0	0.15	1
1878	GO:0000256	allantoin catabolic process	2	0	0.1	1
1879	GO:0000279	M phase	2	0	0.1	1
1880	GO:0000288	nuclear-transcribed mRNA catabolic proce...	5	0	0.25	1
1881	GO:0000289	nuclear-transcribed mRNA poly(A) tail sh...	5	0	0.25	1
1882	GO:0000291	nuclear-transcribed mRNA catabolic proce...	1	0	0.05	1
1883	GO:0000338	protein deneddylation	5	0	0.25	1
1884	GO:0000354	cis assembly of pre-catalytic spliceosom...	1	0	0.05	1
1885	GO:0000372	Group I intron splicing	1	0	0.05	1
1886	GO:0000373	Group II intron splicing	11	0	0.56	1
1887	GO:0000374	Group III intron splicing	1	0	0.05	1
1888	GO:0000376	RNA splicing, via transesterification re...	1	0	0.05	1
1889	GO:0000380	alternative mRNA splicing, via spliceoso...	4	0	0.2	1
1890	GO:0000381	regulation of alternative mRNA splicing,...	2	0	0.1	1
1891	GO:0000412	histone peptidyl-prolyl isomerization	3	0	0.15	1
1892	GO:0000447	endonucleolytic cleavage in ITS1 to sepa...	4	0	0.2	1
1893	GO:0000460	maturation of 5.8S rRNA	4	0	0.2	1
1894	GO:0000461	endonucleolytic cleavage to generate mat...	4	0	0.2	1
1895	GO:0000462	maturation of SSU-rRNA from tricistronic...	8	0	0.41	1
1896	GO:0000466	maturation of 5.8S rRNA from tricistroni...	4	0	0.2	1
1897	GO:0000469	cleavage involved in rRNA processing	17	0	0.86	1
1898	GO:0000470	maturation of LSU-rRNA	1	0	0.05	1
1899	GO:0000478	endonucleolytic cleavage involved in rRN...	16	0	0.81	1
1900	GO:0000479	endonucleolytic cleavage of tricistronic...	4	0	0.2	1
1901	GO:0000488	maturation of LSU-rRNA from tetracistron...	1	0	0.05	1
1902	GO:0000489	maturation of SSU-rRNA from tetracistron...	1	0	0.05	1
1903	GO:0000491	small nucleolar ribonucleoprotein comple...	1	0	0.05	1
1904	GO:0000578	embryonic axis specification	10	0	0.51	1
1905	GO:0000706	meiotic DNA double-strand break processi...	2	0	0.1	1
1906	GO:0000710	meiotic mismatch repair	8	0	0.41	1
1907	GO:0000719	photoreactive repair	3	0	0.15	1
1908	GO:0000724	double-strand break repair via homologou...	66	0	3.35	1
1909	GO:0000725	recombinational repair	66	0	3.35	1
1910	GO:0000726	non-recombinational repair	2	0	0.1	1
1911	GO:0000729	DNA double-strand break processing	2	0	0.1	1
1912	GO:0000731	DNA synthesis involved in DNA repair	4	0	0.2	1
1913	GO:0000738	DNA catabolic process, exonucleolytic	1	0	0.05	1
1914	GO:0000740	nuclear membrane fusion	1	0	0.05	1
1915	GO:0000820	regulation of glutamine family amino aci...	2	0	0.1	1
1916	GO:0000821	regulation of arginine metabolic process	1	0	0.05	1
1917	GO:0000912	assembly of actomyosin apparatus involve...	6	0	0.3	1
1918	GO:0000913	preprophase band assembly	4	0	0.2	1
1919	GO:0000914	phragmoplast assembly	6	0	0.3	1
1920	GO:0000957	mitochondrial RNA catabolic process	1	0	0.05	1
1921	GO:0000959	mitochondrial RNA metabolic process	15	0	0.76	1
1922	GO:0000963	mitochondrial RNA processing	2	0	0.1	1
1923	GO:0000966	RNA 5'-end processing	3	0	0.15	1
1924	GO:0001510	RNA methylation	172	0	8.74	1
1925	GO:0001678	cellular glucose homeostasis	8	0	0.41	1
1926	GO:0001682	tRNA 5'-leader removal	2	0	0.1	1
1927	GO:0001708	cell fate specification	54	0	2.74	1
1928	GO:0001709	cell fate determination	6	0	0.3	1
1929	GO:0001736	establishment of planar polarity	3	0	0.15	1
1930	GO:0001738	morphogenesis of a polarized epithelium	3	0	0.15	1
1931	GO:0001778	plasma membrane repair	1	0	0.05	1
1932	GO:0001881	receptor recycling	1	0	0.05	1
1933	GO:0001887	selenium compound metabolic process	4	0	0.2	1
1934	GO:0001934	positive regulation of protein phosphory...	2	0	0.1	1
1935	GO:0001944	vasculature development	5	0	0.25	1
1936	GO:0002009	morphogenesis of an epithelium	3	0	0.15	1
1937	GO:0002097	tRNA wobble base modification	4	0	0.2	1
1938	GO:0002098	tRNA wobble uridine modification	3	0	0.15	1
1939	GO:0002100	tRNA wobble adenosine to inosine editing	1	0	0.05	1
1940	GO:0002119	nematode larval development	2	0	0.1	1
1941	GO:0002164	larval development	2	0	0.1	1
1942	GO:0002181	cytoplasmic translation	1	0	0.05	1
1943	GO:0002182	cytoplasmic translational elongation	1	0	0.05	1
1944	GO:0002215	defense response to nematode	2	0	0.1	1
1945	GO:0002240	response to molecule of oomycetes origin	2	0	0.1	1
1946	GO:0002532	production of molecular mediator involve...	1	0	0.05	1
1947	GO:0002538	arachidonic acid metabolite production i...	1	0	0.05	1
1948	GO:0002540	leukotriene production involved in infla...	1	0	0.05	1
1949	GO:0002698	negative regulation of immune effector p...	1	0	0.05	1
1950	GO:0002790	peptide secretion	19	0	0.97	1
1951	GO:0002791	regulation of peptide secretion	1	0	0.05	1
1952	GO:0002833	positive regulation of response to bioti...	2	0	0.1	1
1953	GO:0003032	detection of oxygen	1	0	0.05	1
1954	GO:0005985	sucrose metabolic process	22	0	1.12	1
1955	GO:0005986	sucrose biosynthetic process	13	0	0.66	1
1956	GO:0005987	sucrose catabolic process	5	0	0.25	1
1957	GO:0005993	trehalose catabolic process	1	0	0.05	1
1958	GO:0005997	xylulose metabolic process	1	0	0.05	1
1959	GO:0006000	fructose metabolic process	3	0	0.15	1
1960	GO:0006002	fructose 6-phosphate metabolic process	1	0	0.05	1
1961	GO:0006003	fructose 2,6-bisphosphate metabolic proc...	1	0	0.05	1
1962	GO:0006004	fucose metabolic process	2	0	0.1	1
1963	GO:0006005	L-fucose biosynthetic process	1	0	0.05	1
1964	GO:0006011	UDP-glucose metabolic process	2	0	0.1	1
1965	GO:0006013	mannose metabolic process	1	0	0.05	1
1966	GO:0006020	inositol metabolic process	8	0	0.41	1
1967	GO:0006021	inositol biosynthetic process	5	0	0.25	1
1968	GO:0006022	aminoglycan metabolic process	1	0	0.05	1
1969	GO:0006026	aminoglycan catabolic process	1	0	0.05	1
1970	GO:0006029	proteoglycan metabolic process	1	0	0.05	1
1971	GO:0006030	chitin metabolic process	1	0	0.05	1
1972	GO:0006032	chitin catabolic process	1	0	0.05	1
1973	GO:0006044	N-acetylglucosamine metabolic process	1	0	0.05	1
1974	GO:0006047	UDP-N-acetylglucosamine metabolic proces...	5	0	0.25	1
1975	GO:0006048	UDP-N-acetylglucosamine biosynthetic pro...	3	0	0.15	1
1976	GO:0006059	hexitol metabolic process	1	0	0.05	1
1977	GO:0006063	uronic acid metabolic process	1	0	0.05	1
1978	GO:0006065	UDP-glucuronate biosynthetic process	4	0	0.2	1
1979	GO:0006072	glycerol-3-phosphate metabolic process	5	0	0.25	1
1980	GO:0006074	(1->3)-beta-D-glucan metabolic process	13	0	0.66	1
1981	GO:0006075	(1->3)-beta-D-glucan biosynthetic proces...	13	0	0.66	1
1982	GO:0006086	acetyl-CoA biosynthetic process from pyr...	2	0	0.1	1
1983	GO:0006097	glyoxylate cycle	1	0	0.05	1
1984	GO:0006104	succinyl-CoA metabolic process	1	0	0.05	1
1985	GO:0006105	succinate metabolic process	2	0	0.1	1
1986	GO:0006106	fumarate metabolic process	1	0	0.05	1
1987	GO:0006110	regulation of glycolytic process	1	0	0.05	1
1988	GO:0006116	NADH oxidation	1	0	0.05	1
1989	GO:0006120	mitochondrial electron transport, NADH t...	6	0	0.3	1
1990	GO:0006121	mitochondrial electron transport, succin...	7	0	0.36	1
1991	GO:0006127	glycerophosphate shuttle	1	0	0.05	1
1992	GO:0006140	regulation of nucleotide metabolic proce...	2	0	0.1	1
1993	GO:0006144	purine nucleobase metabolic process	15	0	0.76	1
1994	GO:0006145	purine nucleobase catabolic process	5	0	0.25	1
1995	GO:0006148	inosine catabolic process	2	0	0.1	1
1996	GO:0006152	purine nucleoside catabolic process	5	0	0.25	1
1997	GO:0006154	adenosine catabolic process	2	0	0.1	1
1998	GO:0006166	purine ribonucleoside salvage	3	0	0.15	1
[truncated: 2,407 more rows]
