# Supplementary material for: Immunity onset alters plant chromatin and utilizes EDA16 to regulate oxidative homeostasis
Source: PLoS Pathog. 2021 May 20;17(5):e1009572. doi: 10.1371/journal.ppat.1009572 (PMC8171942; doi:10.1371/journal.ppat.1009572)
Supplement: S4 Dataset — (XLSX) [file ppat.1009572.s014.xlsx]

## Sheet: Dataset S4
Dataset S4. GO term analysis of non-DEGs with DPNs. 12554 non flg22-Differentialy Expressd Genes (DEGs) with Differentially Positioned Nucleosomes (DPNs) GO term enrichment analysis compared with all protein-coding genes GO terms. (topGO R package, Fisher Exact test).
	GO.ID	Term	Annotated	Significant	Expected	KS
1	GO:0009909	regulation of flower development	350	226	162.39	3.8e-12
2	GO:0007062	sister chromatid cohesion	140	102	64.96	1.7e-10
3	GO:0006306	DNA methylation	183	125	84.91	1.5e-09
4	GO:0007131	reciprocal meiotic recombination	145	106	67.28	1.6e-09
5	GO:0051567	histone H3-K9 methylation	183	123	84.91	9.3e-09
6	GO:0010228	vegetative to reproductive phase transit...	440	261	204.15	2.5e-08
7	GO:0042138	meiotic DNA double-strand break formatio...	89	67	41.29	2.6e-08
8	GO:0006346	methylation-dependent chromatin silencin...	120	84	55.68	1.3e-07
9	GO:0009630	gravitropism	154	103	71.45	2.1e-07
10	GO:0000911	cytokinesis by cell plate formation	204	130	94.65	4.2e-07
11	GO:0007129	synapsis	86	65	39.9	1.1e-06
12	GO:0031048	chromatin silencing by small RNA	118	79	54.75	5e-06
13	GO:0010332	response to gamma radiation	75	54	34.8	6e-06
14	GO:0006270	DNA replication initiation	65	48	30.16	6.2e-06
15	GO:0009933	meristem structural organization	254	171	117.85	1.1e-05
16	GO:0009793	embryo development ending in seed dorman...	558	332	258.9	1.6e-05
17	GO:0048481	plant ovule development	155	98	71.92	1.7e-05
18	GO:0000226	microtubule cytoskeleton organization	243	156	112.75	1.8e-05
19	GO:0006275	regulation of DNA replication	134	86	62.17	2.4e-05
20	GO:0043247	telomere maintenance in response to DNA ...	52	39	24.13	2.5e-05
21	GO:0048825	cotyledon development	86	59	39.9	2.5e-05
22	GO:0006312	mitotic recombination	57	42	26.45	2.6e-05
23	GO:0010072	primary shoot apical meristem specificat...	44	34	20.41	2.9e-05
24	GO:0035196	production of miRNAs involved in gene si...	129	83	59.85	2.9e-05
25	GO:0010564	regulation of cell cycle process	139	92	64.49	3.4e-05
26	GO:0010267	production of ta-siRNAs involved in RNA ...	110	72	51.04	4.2e-05
27	GO:0006260	DNA replication	303	200	140.58	4.3e-05
28	GO:0000278	mitotic cell cycle	403	251	186.98	4.4e-05
29	GO:0009640	photomorphogenesis	229	136	106.25	4.9e-05
30	GO:0016567	protein ubiquitination	184	112	85.37	5.2e-05
31	GO:0010075	regulation of meristem growth	171	105	79.34	5.3e-05
32	GO:0006302	double-strand break repair	105	71	48.72	9.7e-05
33	GO:0006349	regulation of gene expression by genetic...	12	12	5.57	9.9e-05
34	GO:0008283	cell proliferation	263	159	122.02	0.0001
35	GO:0032204	regulation of telomere maintenance	54	39	25.05	0.00011
36	GO:0009887	animal organ morphogenesis	114	73	52.89	0.00011
37	GO:0048441	petal development	105	68	48.72	0.00011
38	GO:0050826	response to freezing	89	59	41.29	0.00012
39	GO:0009616	virus induced gene silencing	102	66	47.33	0.00014
40	GO:0010090	trichome morphogenesis	152	93	70.52	0.00017
41	GO:0006406	mRNA export from nucleus	60	42	27.84	0.00018
42	GO:0045595	regulation of cell differentiation	74	50	34.33	0.00019
43	GO:0006281	DNA repair	251	163	116.46	0.0002
44	GO:0010014	meristem initiation	171	113	79.34	0.00022
45	GO:0006342	chromatin silencing	243	165	112.75	0.00034
46	GO:0009845	seed germination	228	131	105.79	0.00049
47	GO:0045492	xylan biosynthetic process	182	107	84.44	0.0005
48	GO:0009944	polarity specification of adaxial/abaxia...	78	51	36.19	0.00055
49	GO:0009855	determination of bilateral symmetry	122	75	56.6	0.00056
50	GO:0009560	embryo sac egg cell differentiation	139	84	64.49	0.00059
51	GO:0010413	glucuronoxylan metabolic process	181	106	83.98	0.00064
52	GO:0006261	DNA-dependent DNA replication	251	163	116.46	0.00065
53	GO:0007020	microtubule nucleation	66	44	30.62	0.0007
54	GO:0009886	post-embryonic animal morphogenesis	22	18	10.21	0.00072
55	GO:0048598	embryonic morphogenesis	27	21	12.53	0.00089
56	GO:0010638	positive regulation of organelle organiz...	152	98	70.52	0.00091
57	GO:0045010	actin nucleation	103	64	47.79	0.00092
58	GO:0019915	lipid storage	92	58	42.69	0.00094
59	GO:0045132	meiotic chromosome segregation	151	108	70.06	0.00095
60	GO:0000723	telomere maintenance	63	48	29.23	0.00098
61	GO:0010077	maintenance of inflorescence meristem id...	9	9	4.18	0.00099
62	GO:0042023	DNA endoreduplication	120	73	55.68	0.001
63	GO:0016558	protein import into peroxisome matrix	94	59	43.61	0.001
64	GO:0000956	nuclear-transcribed mRNA catabolic proce...	107	66	49.65	0.00102
65	GO:0010074	maintenance of meristem identity	56	43	25.98	0.00105
66	GO:0051302	regulation of cell division	51	35	23.66	0.0011
67	GO:0010162	seed dormancy process	151	89	70.06	0.00127
68	GO:0051510	regulation of unidimensional cell growth	91	57	42.22	0.0013
69	GO:0010182	sugar mediated signaling pathway	108	66	50.11	0.00145
70	GO:0031123	RNA 3'-end processing	18	15	8.35	0.00147
71	GO:0006996	organelle organization	1941	1115	900.57	0.00151
72	GO:0016246	RNA interference	178	116	82.59	0.00167
73	GO:0007155	cell adhesion	92	57	42.69	0.00189
74	GO:0071103	DNA conformation change	54	36	25.05	0.0021
75	GO:0071555	cell wall organization	492	260	228.27	0.00214
76	GO:0010076	maintenance of floral meristem identity	8	8	3.71	0.00214
77	GO:0016571	histone methylation	289	187	134.09	0.00226
78	GO:0051274	beta-glucan biosynthetic process	93	57	43.15	0.00269
79	GO:0005982	starch metabolic process	232	129	107.64	0.00289
80	GO:0006635	fatty acid beta-oxidation	170	97	78.88	0.00327
81	GO:0048449	floral organ formation	172	98	79.8	0.00331
82	GO:0051301	cell division	335	215	155.43	0.00371
83	GO:0090305	nucleic acid phosphodiester bond hydroly...	118	88	54.75	0.00391
84	GO:0043687	post-translational protein modification	96	58	44.54	0.00393
85	GO:0048768	root hair cell tip growth	16	13	7.42	0.0048
86	GO:0016579	protein deubiquitination	54	35	25.05	0.00486
87	GO:0000280	nuclear division	244	167	113.21	0.005
88	GO:0051726	regulation of cell cycle	290	178	134.55	0.00517
89	GO:0000398	mRNA splicing, via spliceosome	97	58	45.01	0.0054
90	GO:0031425	chloroplast RNA processing	13	11	6.03	0.00553
91	GO:0008284	positive regulation of cell proliferatio...	71	44	32.94	0.0059
92	GO:0006310	DNA recombination	241	168	111.82	0.006
93	GO:0045893	positive regulation of transcription, DN...	435	228	201.83	0.00631
94	GO:0006012	galactose metabolic process	18	14	8.35	0.00686
95	GO:1902275	regulation of chromatin organization	18	14	8.35	0.00686
96	GO:0006487	protein N-linked glycosylation	94	56	43.61	0.00689
97	GO:0010639	negative regulation of organelle organiz...	23	17	10.67	0.00698
98	GO:0000724	double-strand break repair via homologou...	66	41	30.62	0.00728
99	GO:0010051	xylem and phloem pattern formation	100	59	46.4	0.00752
100	GO:1901990	regulation of mitotic cell cycle phase t...	68	42	31.55	0.00767
101	GO:0033044	regulation of chromosome organization	141	95	65.42	0.00768
102	GO:0048646	anatomical structure formation involved ...	314	181	145.69	0.00775
103	GO:0016458	gene silencing	388	251	180.02	0.00778
104	GO:0009880	embryonic pattern specification	46	30	21.34	0.00779
105	GO:0010015	root morphogenesis	457	243	212.04	0.00787
106	GO:0048581	negative regulation of post-embryonic de...	85	51	39.44	0.00797
107	GO:0019953	sexual reproduction	290	169	134.55	0.00843
108	GO:0051026	chiasma assembly	15	12	6.96	0.00853
109	GO:0006298	mismatch repair	15	12	6.96	0.00853
110	GO:0006508	proteolysis	819	422	379.99	0.00901
111	GO:0022607	cellular component assembly	849	456	393.91	0.00937
112	GO:0018205	peptidyl-lysine modification	346	220	160.53	0.0094
113	GO:0018022	peptidyl-lysine methylation	237	157	109.96	0.00964
114	GO:0009250	glucan biosynthetic process	288	164	133.62	0.00986
115	GO:0010338	leaf formation	6	6	2.78	0.00997
116	GO:0031110	regulation of microtubule polymerization...	6	6	2.78	0.00997
117	GO:0000086	G2/M transition of mitotic cell cycle	65	40	30.16	0.00997
118	GO:1905393	plant organ formation	231	137	107.18	0.01001
119	GO:0048446	petal morphogenesis	82	49	38.05	0.0102
120	GO:0051170	import into nucleus	103	60	47.79	0.01022
121	GO:0010417	glucuronoxylan biosynthetic process	12	10	5.57	0.01023
122	GO:0005984	disaccharide metabolic process	193	106	89.55	0.0104
123	GO:0010073	meristem maintenance	284	182	131.77	0.01127
124	GO:0032272	negative regulation of protein polymeriz...	9	8	4.18	0.01134
125	GO:0046794	transport of virus	9	8	4.18	0.01134
126	GO:0031333	negative regulation of protein complex a...	9	8	4.18	0.01134
127	GO:0006289	nucleotide-excision repair	9	8	4.18	0.01134
128	GO:0017038	protein import	217	129	100.68	0.01156
129	GO:0009641	shade avoidance	17	13	7.89	0.01172
130	GO:0048573	photoperiodism, flowering	162	90	75.16	0.01174
131	GO:0048464	flower calyx development	75	45	34.8	0.01223
132	GO:0048442	sepal development	75	45	34.8	0.01223
133	GO:0019252	starch biosynthetic process	190	104	88.15	0.01252
134	GO:0006606	protein import into nucleus	100	58	46.4	0.01287
135	GO:2000243	positive regulation of reproductive proc...	49	31	22.73	0.01291
136	GO:0009561	megagametogenesis	179	110	83.05	0.01322
137	GO:0034968	histone lysine methylation	236	156	109.5	0.01346
138	GO:0010389	regulation of G2/M transition of mitotic...	64	39	29.69	0.01354
139	GO:1902749	regulation of cell cycle G2/M phase tran...	64	39	29.69	0.01354
140	GO:0016116	carotenoid metabolic process	106	61	49.18	0.0136
141	GO:0016108	tetraterpenoid metabolic process	106	61	49.18	0.0136
142	GO:0043624	cellular protein complex disassembly	24	17	11.14	0.01363
143	GO:0007010	cytoskeleton organization	484	296	224.56	0.0141
144	GO:0007267	cell-cell signaling	85	50	39.44	0.0142
145	GO:0044265	cellular macromolecule catabolic process	576	307	267.25	0.01447
146	GO:0042545	cell wall modification	277	147	128.52	0.01464
147	GO:0010143	cutin biosynthetic process	14	11	6.5	0.01496
148	GO:0048826	cotyledon morphogenesis	19	14	8.82	0.01497
149	GO:0006913	nucleocytoplasmic transport	153	96	70.99	0.01498
150	GO:0051169	nuclear transport	153	96	70.99	0.01498
151	GO:0048451	petal formation	72	43	33.41	0.0157
152	GO:0048453	sepal formation	72	43	33.41	0.0157
153	GO:0048447	sepal morphogenesis	72	43	33.41	0.0157
154	GO:0051094	positive regulation of developmental pro...	72	43	33.41	0.0157
155	GO:0032880	regulation of protein localization	44	28	20.41	0.01594
156	GO:0022402	cell cycle process	579	375	268.64	0.01695
157	GO:0032504	multicellular organism reproduction	400	233	185.59	0.01749
158	GO:0030244	cellulose biosynthetic process	80	47	37.12	0.01759
159	GO:0019941	modification-dependent protein catabolic...	327	171	151.72	0.01793
160	GO:0043632	modification-dependent macromolecule cat...	327	171	151.72	0.01793
161	GO:0010048	vernalization response	111	63	51.5	0.01798
162	GO:0009311	oligosaccharide metabolic process	210	113	97.43	0.01814
163	GO:0040029	regulation of gene expression, epigeneti...	366	242	169.81	0.01835
164	GO:1902903	regulation of supramolecular fiber organ...	114	73	52.89	0.01839
165	GO:0051168	nuclear export	71	51	32.94	0.01843
166	GO:1902904	negative regulation of supramolecular fi...	11	9	5.1	0.01866
167	GO:0060968	regulation of gene silencing	11	9	5.1	0.01866
168	GO:0051494	negative regulation of cytoskeleton orga...	11	9	5.1	0.01866
169	GO:0051603	proteolysis involved in cellular protein...	411	212	190.69	0.01882
170	GO:0009057	macromolecule catabolic process	632	333	293.23	0.01904
171	GO:0070647	protein modification by small protein co...	287	173	133.16	0.01936
172	GO:0044257	cellular protein catabolic process	440	226	204.15	0.01953
173	GO:0010588	cotyledon vascular tissue pattern format...	16	12	7.42	0.01972
174	GO:0006397	mRNA processing	127	78	58.92	0.01986
175	GO:0051276	chromosome organization	702	455	325.71	0.02069
176	GO:0009648	photoperiodism	169	92	78.41	0.02141
177	GO:0080119	ER body organization	5	5	2.32	0.02149
178	GO:0007231	osmosensory signaling pathway	5	5	2.32	0.02149
179	GO:0010222	stem vascular tissue pattern formation	5	5	2.32	0.02149
180	GO:0016973	poly(A)+ mRNA export from nucleus	5	5	2.32	0.02149
181	GO:0009558	embryo sac cellularization	5	5	2.32	0.02149
182	GO:0031086	nuclear-transcribed mRNA catabolic proce...	5	5	2.32	0.02149
183	GO:0031087	deadenylation-independent decapping of n...	5	5	2.32	0.02149
184	GO:0043248	proteasome assembly	181	98	83.98	0.02156
185	GO:0051788	response to misfolded protein	181	98	83.98	0.02156
186	GO:0070918	production of small RNA involved in gene...	143	92	66.35	0.02161
187	GO:0031050	dsRNA processing	143	92	66.35	0.02161
188	GO:0007389	pattern specification process	344	206	159.61	0.02183
189	GO:0009932	cell tip growth	302	163	140.12	0.02191
190	GO:0051814	movement in other organism involved in s...	8	7	3.71	0.02197
191	GO:0070988	demethylation	8	7	3.71	0.02197
192	GO:0052192	movement in environment of other organis...	8	7	3.71	0.02197
193	GO:0052126	movement in host environment	8	7	3.71	0.02197
194	GO:0044000	movement in host	8	7	3.71	0.02197
195	GO:0000710	meiotic mismatch repair	8	7	3.71	0.02197
196	GO:0046739	transport of virus in multicellular host	8	7	3.71	0.02197
197	GO:0010019	chloroplast-nucleus signaling pathway	8	7	3.71	0.02197
198	GO:0034330	cell junction organization	8	7	3.71	0.02197
199	GO:0009690	cytokinin metabolic process	60	36	27.84	0.02354
200	GO:0006511	ubiquitin-dependent protein catabolic pr...	323	168	149.86	0.02369
201	GO:0005991	trehalose metabolic process	25	17	11.6	0.02432
202	GO:0032984	protein-containing complex disassembly	25	17	11.6	0.02432
203	GO:0003006	developmental process involved in reprod...	2043	1138	947.9	0.02494
204	GO:0009860	pollen tube growth	216	115	100.22	0.02514
205	GO:0009062	fatty acid catabolic process	219	127	101.61	0.02534
206	GO:0000023	maltose metabolic process	152	83	70.52	0.02538
207	GO:0034622	cellular protein-containing complex asse...	613	333	284.42	0.02583
208	GO:0033500	carbohydrate homeostasis	13	10	6.03	0.02587
209	GO:0010492	maintenance of shoot apical meristem ide...	13	10	6.03	0.02587
210	GO:0006074	(1->3)-beta-D-glucan metabolic process	13	10	6.03	0.02587
211	GO:0006075	(1->3)-beta-D-glucan biosynthetic proces...	13	10	6.03	0.02587
212	GO:0006265	DNA topological change	13	10	6.03	0.02587
213	GO:0048229	gametophyte development	488	264	226.42	0.02603
214	GO:0046351	disaccharide biosynthetic process	36	23	16.7	0.02616
215	GO:0009911	positive regulation of flower developmen...	36	23	16.7	0.02616
216	GO:0051240	positive regulation of multicellular org...	68	40	31.55	0.02648
217	GO:0016117	carotenoid biosynthetic process	101	57	46.86	0.02704
218	GO:0016109	tetraterpenoid biosynthetic process	101	57	46.86	0.02704
219	GO:0010050	vegetative phase change	70	41	32.48	0.02714
220	GO:0010029	regulation of seed germination	70	41	32.48	0.02714
221	GO:0034504	protein localization to nucleus	105	59	48.72	0.02758
222	GO:2000242	negative regulation of reproductive proc...	53	32	24.59	0.02839
223	GO:0090698	post-embryonic plant morphogenesis	489	262	226.88	0.02876
224	GO:0070646	protein modification by small protein re...	134	81	62.17	0.0293
225	GO:0030163	protein catabolic process	452	230	209.72	0.02956
226	GO:0010498	proteasomal protein catabolic process	207	110	96.04	0.02979
227	GO:0050665	hydrogen peroxide biosynthetic process	80	46	37.12	0.02996
228	GO:0009827	plant-type cell wall modification	175	94	81.2	0.03062
229	GO:0000904	cell morphogenesis involved in different...	385	220	178.63	0.03093
230	GO:0016570	histone modification	356	226	165.17	0.03102
231	GO:0048582	positive regulation of post-embryonic de...	61	36	28.3	0.03218
232	GO:0007059	chromosome segregation	191	140	88.62	0.0323
233	GO:0009657	plastid organization	385	197	178.63	0.03262
234	GO:0080092	regulation of pollen tube growth	15	11	6.96	0.03267
235	GO:0010022	meristem determinacy	15	11	6.96	0.03267
236	GO:0005992	trehalose biosynthetic process	22	15	10.21	0.03285
237	GO:0019827	stem cell population maintenance	66	51	30.62	0.03309
238	GO:0098727	maintenance of cell number	66	51	30.62	0.03309
239	GO:0043254	regulation of protein complex assembly	113	72	52.43	0.03311
240	GO:0006611	protein export from nucleus	70	50	32.48	0.03317
241	GO:0009658	chloroplast organization	234	123	108.57	0.03321
242	GO:1902579	multi-organism localization	10	8	4.64	0.03353
243	GO:0048645	animal organ formation	10	8	4.64	0.03353
244	GO:0044766	multi-organism transport	10	8	4.64	0.03353
245	GO:0006415	translational termination	10	8	4.64	0.03353
246	GO:0009926	auxin polar transport	102	57	47.33	0.03403
247	GO:0009910	negative regulation of flower developmen...	46	28	21.34	0.03422
248	GO:0010311	lateral root formation	33	21	15.31	0.03487
249	GO:0006325	chromatin organization	535	333	248.23	0.03545
250	GO:0042793	plastid transcription	71	41	32.94	0.0359
251	GO:0043161	proteasome-mediated ubiquitin-dependent ...	124	68	57.53	0.03603
252	GO:0048868	pollen tube development	261	136	121.1	0.03605
253	GO:1900140	regulation of seedling development	73	42	33.87	0.03652
254	GO:0007000	nucleolus organization	24	16	11.14	0.0367
255	GO:0009411	response to UV	247	129	114.6	0.03727
256	GO:0016441	posttranscriptional gene silencing	197	129	91.4	0.03766
257	GO:0010769	regulation of cell morphogenesis involve...	17	12	7.89	0.03893
258	GO:0060284	regulation of cell development	17	12	7.89	0.03893
259	GO:0006366	transcription by RNA polymerase II	54	32	25.05	0.03919
260	GO:0010305	leaf vascular tissue pattern formation	26	17	12.06	0.04026
261	GO:0048469	cell maturation	323	171	149.86	0.04032
262	GO:0048764	trichoblast maturation	323	171	149.86	0.04032
263	GO:0048765	root hair cell differentiation	323	171	149.86	0.04032
264	GO:0051239	regulation of multicellular organismal p...	555	338	257.5	0.04084
265	GO:0010351	lithium ion transport	39	24	18.09	0.04119
266	GO:0035266	meristem growth	178	111	82.59	0.04136
267	GO:0050657	nucleic acid transport	67	48	31.09	0.04166
268	GO:0050658	RNA transport	67	48	31.09	0.04166
269	GO:0006403	RNA localization	67	48	31.09	0.04166
270	GO:0006405	RNA export from nucleus	67	48	31.09	0.04166
271	GO:0051236	establishment of RNA localization	67	48	31.09	0.04166
272	GO:0030036	actin cytoskeleton organization	165	100	76.56	0.04179
273	GO:0051693	actin filament capping	7	6	3.25	0.04203
274	GO:0045216	cell-cell junction organization	7	6	3.25	0.04203
275	GO:0031935	regulation of chromatin silencing	7	6	3.25	0.04203
276	GO:0030837	negative regulation of actin filament po...	7	6	3.25	0.04203
277	GO:0006308	DNA catabolic process	7	6	3.25	0.04203
278	GO:0009914	hormone transport	107	59	49.65	0.04275
279	GO:1903047	mitotic cell cycle process	249	158	115.53	0.04292
280	GO:0051052	regulation of DNA metabolic process	203	136	94.19	0.04296
281	GO:0021700	developmental maturation	500	272	231.99	0.04353
282	GO:0031056	regulation of histone modification	12	9	5.57	0.04396
283	GO:1901879	regulation of protein depolymerization	12	9	5.57	0.04396
284	GO:0051304	chromosome separation	12	9	5.57	0.04396
285	GO:0016032	viral process	19	13	8.82	0.04464
286	GO:0010020	chloroplast fission	19	13	8.82	0.04464
287	GO:0071695	anatomical structure maturation	492	268	228.27	0.04474
288	GO:0071900	regulation of protein serine/threonine k...	43	26	19.95	0.04475
289	GO:0006721	terpenoid metabolic process	277	143	128.52	0.04501
290	GO:0042780	tRNA 3'-end processing	4	4	1.86	0.04632
291	GO:0019255	glucose 1-phosphate metabolic process	4	4	1.86	0.04632
292	GO:0016577	histone demethylation	4	4	1.86	0.04632
293	GO:1905268	negative regulation of chromatin organiz...	4	4	1.86	0.04632
294	GO:0007164	establishment of tissue polarity	4	4	1.86	0.04632
295	GO:0010160	formation of animal organ boundary	4	4	1.86	0.04632
296	GO:0031570	DNA integrity checkpoint	4	4	1.86	0.04632
297	GO:0046416	D-amino acid metabolic process	4	4	1.86	0.04632
298	GO:0090087	regulation of peptide transport	4	4	1.86	0.04632
299	GO:0000731	DNA synthesis involved in DNA repair	4	4	1.86	0.04632
300	GO:0070201	regulation of establishment of protein l...	4	4	1.86	0.04632
301	GO:0008214	protein dealkylation	4	4	1.86	0.04632
302	GO:0006482	protein demethylation	4	4	1.86	0.04632
303	GO:0044843	cell cycle G1/S phase transition	4	4	1.86	0.04632
304	GO:0000082	G1/S transition of mitotic cell cycle	4	4	1.86	0.04632
305	GO:0051223	regulation of protein transport	4	4	1.86	0.04632
306	GO:0008614	pyridoxine metabolic process	4	4	1.86	0.04632
307	GO:0008615	pyridoxine biosynthetic process	4	4	1.86	0.04632
308	GO:0051782	negative regulation of cell division	4	4	1.86	0.04632
309	GO:0070076	histone lysine demethylation	4	4	1.86	0.04632
310	GO:0080175	phragmoplast microtubule organization	4	4	1.86	0.04632
311	GO:0045859	regulation of protein kinase activity	45	27	20.88	0.04634
312	GO:0043549	regulation of kinase activity	45	27	20.88	0.04634
313	GO:0031047	gene silencing by RNA	310	199	143.83	0.04659
314	GO:0010604	positive regulation of macromolecule met...	484	257	224.56	0.04715
315	GO:0043933	protein-containing complex subunit organ...	646	346	299.73	0.04743
316	GO:0031400	negative regulation of protein modificat...	47	28	21.81	0.04783
317	GO:0009312	oligosaccharide biosynthetic process	47	28	21.81	0.04783
318	GO:0006997	nucleus organization	82	46	38.05	0.0492
319	GO:0009856	pollination	288	148	133.62	0.04938
320	GO:0044706	multi-multicellular organism process	288	148	133.62	0.04938
321	GO:2000241	regulation of reproductive process	411	261	190.69	0.04969
322	GO:0010449	root meristem growth	21	14	9.74	0.04982
323	GO:0009556	microsporogenesis	51	30	23.66	0.05049
324	GO:0009691	cytokinin biosynthetic process	34	21	15.78	0.05197
325	GO:0060918	auxin transport	106	58	49.18	0.05228
326	GO:0034293	sexual sporulation	55	32	25.52	0.05279
327	GO:0048236	plant-type sporogenesis	55	32	25.52	0.05279
328	GO:0043934	sporulation	55	32	25.52	0.05279
329	GO:0032392	DNA geometric change	14	10	6.5	0.05313
330	GO:0010582	floral meristem determinacy	14	10	6.5	0.05313
331	GO:0061024	membrane organization	211	110	97.9	0.05379
332	GO:1903046	meiotic cell cycle process	245	164	113.67	0.05404
333	GO:0009582	detection of abiotic stimulus	23	15	10.67	0.05449
334	GO:0051321	meiotic cell cycle	247	165	114.6	0.05453
335	GO:0006396	RNA processing	791	429	367	0.0548
336	GO:0016114	terpenoid biosynthetic process	252	130	116.92	0.05498
337	GO:0022603	regulation of anatomical structure morph...	131	81	60.78	0.05732
338	GO:0044087	regulation of cellular component biogene...	128	80	59.39	0.05766
339	GO:0048439	flower morphogenesis	67	38	31.09	0.0579
340	GO:0071901	negative regulation of protein serine/th...	40	24	18.56	0.05851
341	GO:0032271	regulation of protein polymerization	112	71	51.96	0.05855
342	GO:0043414	macromolecule methylation	519	316	240.8	0.05866
343	GO:0032259	methylation	519	316	240.8	0.05866
344	GO:0010229	inflorescence development	25	16	11.6	0.0587
345	GO:1905269	positive regulation of chromatin organiz...	9	7	4.18	0.05919
346	GO:2001251	negative regulation of chromosome organi...	9	7	4.18	0.05919
347	GO:0006553	lysine metabolic process	9	7	4.18	0.05919
348	GO:0043242	negative regulation of protein complex d...	9	7	4.18	0.05919
349	GO:0031060	regulation of histone methylation	9	7	4.18	0.05919
350	GO:1901880	negative regulation of protein depolymer...	9	7	4.18	0.05919
351	GO:0043628	ncRNA 3'-end processing	9	7	4.18	0.05919
352	GO:0010959	regulation of metal ion transport	9	7	4.18	0.05919
353	GO:0006268	DNA unwinding involved in DNA replicatio...	9	7	4.18	0.05919
354	GO:0071669	plant-type cell wall organization or bio...	428	215	198.58	0.05938
355	GO:0016926	protein desumoylation	79	44	36.65	0.06101
356	GO:0000478	endonucleolytic cleavage involved in rRN...	16	11	7.42	0.06114
357	GO:0090502	RNA phosphodiester bond hydrolysis, endo...	16	11	7.42	0.06114
358	GO:0009100	glycoprotein metabolic process	191	109	88.62	0.06156
359	GO:1903409	reactive oxygen species biosynthetic pro...	85	47	39.44	0.06202
360	GO:1904029	regulation of cyclin-dependent protein k...	27	17	12.53	0.06249
361	GO:1904030	negative regulation of cyclin-dependent ...	27	17	12.53	0.06249
362	GO:0045736	negative regulation of cyclin-dependent ...	27	17	12.53	0.06249
363	GO:0000079	regulation of cyclin-dependent protein s...	27	17	12.53	0.06249
364	GO:0009220	pyrimidine ribonucleotide biosynthetic p...	133	71	61.71	0.06268
365	GO:0009218	pyrimidine ribonucleotide metabolic proc...	133	71	61.71	0.06268
366	GO:0010016	shoot system morphogenesis	467	249	216.68	0.06313
367	GO:0009668	plastid membrane organization	196	102	90.94	0.06433
368	GO:0010027	thylakoid membrane organization	196	102	90.94	0.06433
369	GO:0045786	negative regulation of cell cycle	48	28	22.27	0.06497
370	GO:0023056	positive regulation of signaling	29	18	13.46	0.06591
371	GO:0009967	positive regulation of signal transducti...	29	18	13.46	0.06591
372	GO:0010212	response to ionizing radiation	93	66	43.15	0.06695
373	GO:0022414	reproductive process	2226	1253	1032.8	0.06764
374	GO:0009789	positive regulation of abscisic acid-act...	18	12	8.35	0.06812
375	GO:1901421	positive regulation of response to alcoh...	18	12	8.35	0.06812
376	GO:0090056	regulation of chlorophyll metabolic proc...	18	12	8.35	0.06812
377	GO:1905959	positive regulation of cellular response...	18	12	8.35	0.06812
378	GO:0009934	regulation of meristem structural organi...	18	12	8.35	0.06812
379	GO:0019400	alditol metabolic process	18	12	8.35	0.06812
380	GO:0072329	monocarboxylic acid catabolic process	228	130	105.79	0.06837
381	GO:0010440	stomatal lineage progression	56	32	25.98	0.06951
382	GO:0006974	cellular response to DNA damage stimulus	297	197	137.8	0.07033
383	GO:0009555	pollen development	287	146	133.16	0.07065
384	GO:0097435	supramolecular fiber organization	239	146	110.89	0.071
385	GO:0010647	positive regulation of cell communicatio...	33	20	15.31	0.07176
386	GO:0016572	histone phosphorylation	62	35	28.77	0.07196
387	GO:0000003	reproduction	2229	1254	1034.2	0.07209
388	GO:0030029	actin filament-based process	229	131	106.25	0.07217
389	GO:0065003	protein-containing complex assembly	632	337	293.23	0.07254
390	GO:0051568	histone H3-K4 methylation	11	8	5.1	0.0732
391	GO:0000075	cell cycle checkpoint	11	8	5.1	0.0732
392	GO:0000919	cell plate assembly	11	8	5.1	0.0732
393	GO:0006220	pyrimidine nucleotide metabolic process	134	71	62.17	0.07401
394	GO:0006221	pyrimidine nucleotide biosynthetic proce...	134	71	62.17	0.07401
395	GO:0010346	shoot axis formation	20	13	9.28	0.0742
396	GO:0010223	secondary shoot formation	20	13	9.28	0.0742
397	GO:1901401	regulation of tetrapyrrole metabolic pro...	20	13	9.28	0.0742
398	GO:0043572	plastid fission	20	13	9.28	0.0742
399	GO:0043622	cortical microtubule organization	20	13	9.28	0.0742
400	GO:0031537	regulation of anthocyanin metabolic proc...	35	21	16.24	0.07425
401	GO:0043648	dicarboxylic acid metabolic process	35	21	16.24	0.07425
402	GO:0060429	epithelium development	35	21	16.24	0.07425
403	GO:0044093	positive regulation of molecular functio...	118	63	54.75	0.07576
404	GO:0046185	aldehyde catabolic process	96	52	44.54	0.07685
405	GO:0006259	DNA metabolic process	769	513	356.8	0.07748
406	GO:0000819	sister chromatid segregation	146	107	67.74	0.0776
407	GO:0000281	mitotic cytokinesis	210	135	97.43	0.07766
408	GO:0010374	stomatal complex development	220	113	102.07	0.07826
409	GO:0031503	protein-containing complex localization	66	47	30.62	0.07852
410	GO:0071426	ribonucleoprotein complex export from nu...	66	47	30.62	0.07852
411	GO:0071166	ribonucleoprotein complex localization	66	47	30.62	0.07852
412	GO:0042753	positive regulation of circadian rhythm	6	5	2.78	0.07909
413	GO:0032776	DNA methylation on cytosine	6	5	2.78	0.07909
414	GO:0000712	resolution of meiotic recombination inte...	6	5	2.78	0.07909
415	GO:0080060	integument development	6	5	2.78	0.07909
416	GO:0006357	regulation of transcription by RNA polym...	6	5	2.78	0.07909
417	GO:0006378	mRNA polyadenylation	6	5	2.78	0.07909
418	GO:0060341	regulation of cellular localization	6	5	2.78	0.07909
419	GO:1902407	assembly of actomyosin apparatus involve...	6	5	2.78	0.07909
420	GO:0034329	cell junction assembly	6	5	2.78	0.07909
421	GO:0031124	mRNA 3'-end processing	6	5	2.78	0.07909
422	GO:0000912	assembly of actomyosin apparatus involve...	6	5	2.78	0.07909
423	GO:0000914	phragmoplast assembly	6	5	2.78	0.07909
424	GO:0001763	morphogenesis of a branching structure	22	14	10.21	0.0795
425	GO:0090501	RNA phosphodiester bond hydrolysis	22	14	10.21	0.0795
426	GO:0010054	trichoblast differentiation	354	183	164.25	0.07988
427	GO:0033673	negative regulation of kinase activity	41	24	19.02	0.08036
428	GO:0051348	negative regulation of transferase activ...	41	24	19.02	0.08036
429	GO:0006469	negative regulation of protein kinase ac...	41	24	19.02	0.08036
430	GO:0045935	positive regulation of nucleobase-contai...	448	237	207.86	0.08301
431	GO:0009846	pollen germination	45	26	20.88	0.08347
432	GO:0030865	cortical cytoskeleton organization	24	15	11.14	0.08413
433	GO:0055069	zinc ion homeostasis	24	15	11.14	0.08413
434	GO:0043244	regulation of protein complex disassembl...	13	9	6.03	0.08465
435	GO:0048859	formation of anatomical boundary	13	9	6.03	0.08465
436	GO:0032508	DNA duplex unwinding	13	9	6.03	0.08465
437	GO:0001932	regulation of protein phosphorylation	47	27	21.81	0.0848
438	GO:0048609	multicellular organismal reproductive pr...	374	216	173.53	0.08586
439	GO:0009066	aspartate family amino acid metabolic pr...	139	73	64.49	0.08596
440	GO:0007051	spindle organization	49	28	22.73	0.08599
441	GO:0052386	cell wall thickening	49	28	22.73	0.08599
442	GO:0007276	gamete generation	194	115	90.01	0.0863
443	GO:0009787	regulation of abscisic acid-activated si...	51	29	23.66	0.08705
444	GO:1901419	regulation of response to alcohol	51	29	23.66	0.08705
445	GO:1905957	regulation of cellular response to alcoh...	51	29	23.66	0.08705
446	GO:0042325	regulation of phosphorylation	51	29	23.66	0.08705
447	GO:0072507	divalent inorganic cation homeostasis	55	31	25.52	0.08884
448	GO:0090066	regulation of anatomical structure size	166	99	77.02	0.08903
449	GO:0032535	regulation of cellular component size	166	99	77.02	0.08903
450	GO:0051640	organelle localization	174	90	80.73	0.09039
451	GO:0001510	RNA methylation	172	89	79.8	0.09094
452	GO:0009101	glycoprotein biosynthetic process	183	104	84.91	0.09106
453	GO:0043413	macromolecule glycosylation	183	104	84.91	0.09106
454	GO:0006486	protein glycosylation	183	104	84.91	0.09106
455	GO:0070085	glycosylation	183	104	84.91	0.09106
456	GO:0009438	methylglyoxal metabolic process	95	51	44.08	0.09279
457	GO:0051596	methylglyoxal catabolic process	95	51	44.08	0.09279
458	GO:0042182	ketone catabolic process	95	51	44.08	0.09279
459	GO:0065009	regulation of molecular function	240	122	111.35	0.09323
460	GO:0044262	cellular carbohydrate metabolic process	662	374	307.15	0.09394
461	GO:0010380	regulation of chlorophyll biosynthetic p...	15	10	6.96	0.09407
462	GO:2000024	regulation of leaf development	15	10	6.96	0.09407
463	GO:0017004	cytochrome complex assembly	15	10	6.96	0.09407
464	GO:0006323	DNA packaging	30	18	13.92	0.09487
465	GO:0050790	regulation of catalytic activity	193	99	89.55	0.09709
466	GO:0045814	negative regulation of gene expression, ...	246	168	114.14	0.09802
467	GO:0000394	RNA splicing, via endonucleolytic cleava...	142	74	65.88	0.09928
468	GO:0044089	positive regulation of cellular componen...	106	67	49.18	0.09929
469	GO:1902905	positive regulation of supramolecular fi...	106	67	49.18	0.09929
470	GO:0051495	positive regulation of cytoskeleton orga...	106	67	49.18	0.09929
471	GO:0043574	peroxisomal transport	97	62	45.01	0.09932
472	GO:0044770	cell cycle phase transition	72	46	33.41	0.09948
473	GO:0044772	mitotic cell cycle phase transition	72	46	33.41	0.09948
474	GO:1901957	regulation of cutin biosynthetic process	3	3	1.39	0.09986
475	GO:1901959	positive regulation of cutin biosyntheti...	3	3	1.39	0.09986
476	GO:1901984	negative regulation of protein acetylati...	3	3	1.39	0.09986
477	GO:0001736	establishment of planar polarity	3	3	1.39	0.09986
478	GO:0001738	morphogenesis of a polarized epithelium	3	3	1.39	0.09986
479	GO:1902586	multi-organism intercellular transport	3	3	1.39	0.09986
480	GO:0071249	cellular response to nitrate	3	3	1.39	0.09986
481	GO:0035067	negative regulation of histone acetylati...	3	3	1.39	0.09986
482	GO:0010451	floral meristem growth	3	3	1.39	0.09986
483	GO:0032386	regulation of intracellular transport	3	3	1.39	0.09986
484	GO:0010424	DNA methylation on cytosine within a CG ...	3	3	1.39	0.09986
485	GO:0034756	regulation of iron ion transport	3	3	1.39	0.09986
486	GO:0032196	transposition	3	3	1.39	0.09986
487	GO:0010239	chloroplast mRNA processing	3	3	1.39	0.09986
488	GO:0048729	tissue morphogenesis	3	3	1.39	0.09986
489	GO:0030261	chromosome condensation	3	3	1.39	0.09986
490	GO:0032784	regulation of DNA-templated transcriptio...	3	3	1.39	0.09986
491	GO:2000122	negative regulation of stomatal complex ...	3	3	1.39	0.09986
492	GO:0031057	negative regulation of histone modificat...	3	3	1.39	0.09986
493	GO:0010562	positive regulation of phosphorus metabo...	3	3	1.39	0.09986
494	GO:0033169	histone H3-K9 demethylation	3	3	1.39	0.09986
495	GO:0033157	regulation of intracellular protein tran...	3	3	1.39	0.09986
496	GO:0032527	protein exit from endoplasmic reticulum	3	3	1.39	0.09986
497	GO:0031937	positive regulation of chromatin silenci...	3	3	1.39	0.09986
498	GO:0006360	transcription by RNA polymerase I	3	3	1.39	0.09986
499	GO:0019985	translesion synthesis	3	3	1.39	0.09986
500	GO:0010617	circadian regulation of calcium ion osci...	3	3	1.39	0.09986
501	GO:0072583	clathrin-dependent endocytosis	3	3	1.39	0.09986
502	GO:2000757	negative regulation of peptidyl-lysine a...	3	3	1.39	0.09986
503	GO:0046740	transport of virus in host, cell to cell	3	3	1.39	0.09986
504	GO:0051480	regulation of cytosolic calcium ion conc...	3	3	1.39	0.09986
505	GO:0047484	regulation of response to osmotic stress	3	3	1.39	0.09986
506	GO:0007050	cell cycle arrest	3	3	1.39	0.09986
507	GO:0006423	cysteinyl-tRNA aminoacylation	3	3	1.39	0.09986
508	GO:0007019	microtubule depolymerization	3	3	1.39	0.09986
509	GO:0090308	regulation of methylation-dependent chro...	3	3	1.39	0.09986
510	GO:0090309	positive regulation of methylation-depen...	3	3	1.39	0.09986
511	GO:0010086	embryonic root morphogenesis	3	3	1.39	0.09986
512	GO:0010070	zygote asymmetric cell division	3	3	1.39	0.09986
513	GO:0010024	phytochromobilin biosynthetic process	3	3	1.39	0.09986
514	GO:0019388	galactose catabolic process	3	3	1.39	0.09986
515	GO:0016233	telomere capping	3	3	1.39	0.09986
516	GO:0045937	positive regulation of phosphate metabol...	3	3	1.39	0.09986
517	GO:0002009	morphogenesis of an epithelium	3	3	1.39	0.09986
518	GO:0090436	leaf pavement cell development	3	3	1.39	0.09986
519	GO:0000098	sulfur amino acid catabolic process	3	3	1.39	0.09986
520	GO:0051202	phytochromobilin metabolic process	3	3	1.39	0.09986
521	GO:0031111	negative regulation of microtubule polym...	3	3	1.39	0.09986
522	GO:0031112	positive regulation of microtubule polym...	3	3	1.39	0.09986
523	GO:0031113	regulation of microtubule polymerization	3	3	1.39	0.09986
524	GO:0031114	regulation of microtubule depolymerizati...	3	3	1.39	0.09986
525	GO:0006788	heme oxidation	3	3	1.39	0.09986
526	GO:0060774	auxin mediated signaling pathway involve...	3	3	1.39	0.09986
527	GO:0061640	cytoskeleton-dependent cytokinesis	212	136	98.36	0.10021
528	GO:0000910	cytokinesis	212	136	98.36	0.10021
529	GO:0048528	post-embryonic root development	136	71	63.1	0.10093
530	GO:0071322	cellular response to carbohydrate stimul...	116	72	53.82	0.10131
531	GO:0000469	cleavage involved in rRNA processing	17	11	7.89	0.10186
532	GO:0006071	glycerol metabolic process	17	11	7.89	0.10186
533	GO:0009956	radial pattern formation	17	11	7.89	0.10186
534	GO:0015976	carbon utilization	8	6	3.71	0.1022
535	GO:0010216	maintenance of DNA methylation	8	6	3.71	0.1022
536	GO:0009864	induced systemic resistance, jasmonic ac...	8	6	3.71	0.1022
537	GO:0046451	diaminopimelate metabolic process	8	6	3.71	0.1022
538	GO:0009085	lysine biosynthetic process	8	6	3.71	0.1022
539	GO:0009089	lysine biosynthetic process via diaminop...	8	6	3.71	0.1022
540	GO:0030835	negative regulation of actin filament de...	8	6	3.71	0.1022
541	GO:0051307	meiotic chromosome separation	8	6	3.71	0.1022
542	GO:0009942	longitudinal axis specification	8	6	3.71	0.1022
543	GO:0009903	chloroplast avoidance movement	8	6	3.71	0.1022
544	GO:0016569	covalent chromatin modification	406	257	188.37	0.10245
545	GO:0010053	root epidermal cell differentiation	365	187	169.35	0.10292
546	GO:0019321	pentose metabolic process	38	22	17.63	0.10399
547	GO:0009965	leaf morphogenesis	212	111	98.36	0.10423
548	GO:0043085	positive regulation of catalytic activit...	116	61	53.82	0.10625
549	GO:0001933	negative regulation of protein phosphory...	42	24	19.49	0.10704
550	GO:0042326	negative regulation of phosphorylation	42	24	19.49	0.10704
551	GO:0010563	negative regulation of phosphorus metabo...	44	25	20.41	0.10828
552	GO:0045936	negative regulation of phosphate metabol...	44	25	20.41	0.10828
553	GO:0032957	inositol trisphosphate metabolic process	19	12	8.82	0.10837
554	GO:0009664	plant-type cell wall organization	314	157	145.69	0.10868
555	GO:0051607	defense response to virus	154	95	71.45	0.10898
556	GO:0048468	cell development	616	326	285.81	0.10915
557	GO:0007015	actin filament organization	155	93	71.92	0.10935
558	GO:0042752	regulation of circadian rhythm	46	26	21.34	0.10936
559	GO:0071489	cellular response to red or far red ligh...	46	26	21.34	0.10936
560	GO:1901575	organic substance catabolic process	1405	705	651.88	0.10947
561	GO:0052543	callose deposition in cell wall	48	27	22.27	0.11029
562	GO:0010101	post-embryonic root morphogenesis	50	28	23.2	0.11109
563	GO:0010102	lateral root morphogenesis	50	28	23.2	0.11109
564	GO:0019243	methylglyoxal catabolic process to D-lac...	94	50	43.61	0.11125
565	GO:0006089	lactate metabolic process	94	50	43.61	0.11125
566	GO:0061727	methylglyoxal catabolic process to lacta...	94	50	43.61	0.11125
567	GO:0070925	organelle assembly	54	30	25.05	0.11235
568	GO:0006863	purine nucleobase transport	84	45	38.97	0.11292
569	GO:0015851	nucleobase transport	84	45	38.97	0.11292
570	GO:0071368	cellular response to cytokinin stimulus	76	41	35.26	0.11378
571	GO:0046885	regulation of hormone biosynthetic proce...	21	13	9.74	0.11382
572	GO:0071483	cellular response to blue light	21	13	9.74	0.11382
573	GO:0031122	cytoplasmic microtubule organization	21	13	9.74	0.11382
574	GO:0072594	establishment of protein localization to...	474	247	219.92	0.11586
575	GO:0048507	meristem development	493	314	228.74	0.11646
576	GO:0051187	cofactor catabolic process	135	70	62.64	0.11735
577	GO:0071545	inositol phosphate catabolic process	23	14	10.67	0.11841
578	GO:0046855	inositol phosphate dephosphorylation	23	14	10.67	0.11841
579	GO:0046838	phosphorylated carbohydrate dephosphoryl...	23	14	10.67	0.11841
580	GO:0016311	dephosphorylation	205	104	95.11	0.1189
581	GO:0090627	plant epidermal cell differentiation	375	191	173.99	0.11904
582	GO:0010345	suberin biosynthetic process	10	7	4.64	0.11905
583	GO:0034644	cellular response to UV	10	7	4.64	0.11905
584	GO:0000578	embryonic axis specification	10	7	4.64	0.11905
585	GO:0071491	cellular response to red light	10	7	4.64	0.11905
586	GO:0080188	RNA-directed DNA methylation	10	7	4.64	0.11905
587	GO:0007049	cell cycle	746	463	346.12	0.1197
588	GO:0048571	long-day photoperiodism	25	15	11.6	0.12229
589	GO:0048831	regulation of shoot system development	383	245	177.7	0.12413
590	GO:0048589	developmental growth	752	406	348.91	0.12478
591	GO:0043480	pigment accumulation in tissues	113	59	52.43	0.12543
592	GO:0043481	anthocyanin accumulation in tissues in r...	113	59	52.43	0.12543
593	GO:0043473	pigmentation	113	59	52.43	0.12543
594	GO:0043476	pigment accumulation	113	59	52.43	0.12543
595	GO:0043478	pigment accumulation in response to UV l...	113	59	52.43	0.12543
596	GO:0043479	pigment accumulation in tissues in respo...	113	59	52.43	0.12543
597	GO:0050793	regulation of developmental process	851	513	394.84	0.12576
598	GO:0030422	production of siRNA involved in RNA inte...	139	89	64.49	0.12576
599	GO:0010608	posttranscriptional regulation of gene e...	267	163	123.88	0.12703
600	GO:0009825	multidimensional cell growth	105	55	48.72	0.1283
601	GO:0006473	protein acetylation	29	17	13.46	0.12835
602	GO:0010154	fruit development	718	414	333.13	0.13004
603	GO:0008033	tRNA processing	31	18	14.38	0.13071
604	GO:0034637	cellular carbohydrate biosynthetic proce...	516	298	239.41	0.13089
605	GO:0016051	carbohydrate biosynthetic process	842	455	390.67	0.13161
606	GO:0022618	ribonucleoprotein complex assembly	12	8	5.57	0.13169
607	GO:0071826	ribonucleoprotein complex subunit organi...	12	8	5.57	0.13169
608	GO:0051054	positive regulation of DNA metabolic pro...	12	8	5.57	0.13169
609	GO:0051017	actin filament bundle assembly	12	8	5.57	0.13169
610	GO:0046128	purine ribonucleoside metabolic process	12	8	5.57	0.13169
611	GO:0061572	actin filament bundle organization	12	8	5.57	0.13169
612	GO:0072528	pyrimidine-containing compound biosynthe...	142	73	65.88	0.13194
613	GO:0009615	response to virus	183	109	84.91	0.13214
614	GO:0009631	cold acclimation	33	19	15.31	0.1327
615	GO:0007346	regulation of mitotic cell cycle	103	62	47.79	0.13291
616	GO:0042732	D-xylose metabolic process	35	20	16.24	0.13437
617	GO:0009735	response to cytokinin	256	128	118.78	0.13553
618	GO:0040007	growth	895	473	415.26	0.13636
619	GO:0019742	pentacyclic triterpenoid metabolic proce...	39	22	18.09	0.13694
620	GO:0019745	pentacyclic triterpenoid biosynthetic pr...	39	22	18.09	0.13694
621	GO:0009410	response to xenobiotic stimulus	77	41	35.73	0.13721
622	GO:0009736	cytokinin-activated signaling pathway	75	40	34.8	0.13772
623	GO:0010208	pollen wall assembly	41	23	19.02	0.1379
624	GO:0010927	cellular component assembly involved in ...	41	23	19.02	0.1379
625	GO:0048366	leaf development	421	227	195.33	0.13801
626	GO:0009832	plant-type cell wall biogenesis	165	84	76.56	0.13814
627	GO:0042744	hydrogen peroxide catabolic process	71	38	32.94	0.13863
628	GO:0080129	proteasome core complex assembly	126	65	58.46	0.13955
629	GO:0030243	cellulose metabolic process	126	65	58.46	0.13955
630	GO:0048527	lateral root development	124	64	57.53	0.14053
631	GO:0007033	vacuole organization	55	30	25.52	0.14055
632	GO:0016573	histone acetylation	14	9	6.5	0.14138
633	GO:0018393	internal peptidyl-lysine acetylation	14	9	6.5	0.14138
634	GO:0018394	peptidyl-lysine acetylation	14	9	6.5	0.14138
635	GO:0035265	organ growth	14	9	6.5	0.14138
636	GO:0006475	internal protein amino acid acetylation	14	9	6.5	0.14138
637	GO:0051261	protein depolymerization	14	9	6.5	0.14138
638	GO:0042278	purine nucleoside metabolic process	14	9	6.5	0.14138
639	GO:0048580	regulation of post-embryonic development	473	294	219.46	0.14155
640	GO:0098813	nuclear chromosome segregation	186	136	86.3	0.14288
641	GO:0009826	unidimensional cell growth	450	239	208.79	0.1436
642	GO:0010364	regulation of ethylene biosynthetic proc...	5	4	2.32	0.14567
643	GO:0046085	adenosine metabolic process	5	4	2.32	0.14567
644	GO:0051570	regulation of histone H3-K9 methylation	5	4	2.32	0.14567
645	GO:0010148	transpiration	5	4	2.32	0.14567
646	GO:0010255	glucose mediated signaling pathway	5	4	2.32	0.14567
647	GO:0010219	regulation of vernalization response	5	4	2.32	0.14567
648	GO:1903827	regulation of cellular protein localizat...	5	4	2.32	0.14567
649	GO:0051050	positive regulation of transport	5	4	2.32	0.14567
650	GO:0009590	detection of gravity	5	4	2.32	0.14567
651	GO:0051029	rRNA transport	5	4	2.32	0.14567
652	GO:0000288	nuclear-transcribed mRNA catabolic proce...	5	4	2.32	0.14567
653	GO:0000289	nuclear-transcribed mRNA poly(A) tail sh...	5	4	2.32	0.14567
654	GO:0006021	inositol biosynthetic process	5	4	2.32	0.14567
655	GO:0006047	UDP-N-acetylglucosamine metabolic proces...	5	4	2.32	0.14567
656	GO:1900911	regulation of olefin biosynthetic proces...	5	4	2.32	0.14567
657	GO:1900908	regulation of olefin metabolic process	5	4	2.32	0.14567
658	GO:0043570	maintenance of DNA repeat elements	5	4	2.32	0.14567
659	GO:0008285	negative regulation of cell proliferatio...	5	4	2.32	0.14567
660	GO:0015846	polyamine transport	5	4	2.32	0.14567
661	GO:0010600	regulation of auxin biosynthetic process	5	4	2.32	0.14567
662	GO:0007043	cell-cell junction assembly	5	4	2.32	0.14567
663	GO:0006407	rRNA export from nucleus	5	4	2.32	0.14567
664	GO:0010071	root meristem specification	5	4	2.32	0.14567
665	GO:0031335	regulation of sulfur amino acid metaboli...	5	4	2.32	0.14567
666	GO:0071428	rRNA-containing ribonucleoprotein comple...	5	4	2.32	0.14567
667	GO:0006282	regulation of DNA repair	5	4	2.32	0.14567
668	GO:0031146	SCF-dependent proteasomal ubiquitin-depe...	5	4	2.32	0.14567
669	GO:0051781	positive regulation of cell division	5	4	2.32	0.14567
670	GO:0051258	protein polymerization	183	116	84.91	0.14601
671	GO:2000026	regulation of multicellular organismal d...	531	322	246.37	0.14607
672	GO:0005975	carbohydrate metabolic process	1266	662	587.39	0.14611
673	GO:0010187	negative regulation of seed germination	16	10	7.42	0.14894
674	GO:0009785	blue light signaling pathway	16	10	7.42	0.14894
675	GO:1901463	regulation of tetrapyrrole biosynthetic ...	16	10	7.42	0.14894
676	GO:0030522	intracellular receptor signaling pathway	16	10	7.42	0.14894
677	GO:0140014	mitotic nuclear division	16	10	7.42	0.14894
678	GO:0009553	embryo sac development	235	134	109.03	0.14953
679	GO:0010224	response to UV-B	104	54	48.25	0.15046
680	GO:0009068	aspartate family amino acid catabolic pr...	18	11	8.35	0.15489
681	GO:0010082	regulation of root meristem growth	18	11	8.35	0.15489
682	GO:0071824	protein-DNA complex subunit organization	20	12	9.28	0.15962
683	GO:0065004	protein-DNA complex assembly	20	12	9.28	0.15962
684	GO:0009954	proximal/distal pattern formation	20	12	9.28	0.15962
685	GO:0009888	tissue development	1205	667	559.09	0.16261
686	GO:0048588	developmental cell growth	398	200	184.66	0.16545
687	GO:0006470	protein dephosphorylation	179	90	83.05	0.16569
688	GO:0017001	antibiotic catabolic process	72	38	33.41	0.16616
689	GO:0048574	long-day photoperiodism, flowering	24	14	11.14	0.1664
690	GO:0006333	chromatin assembly or disassembly	70	37	32.48	0.16705
691	GO:0048509	regulation of meristem development	223	133	103.47	0.16852
692	GO:0033365	protein localization to organelle	483	249	224.1	0.16853
693	GO:0019751	polyol metabolic process	113	58	52.43	0.16862
694	GO:0044092	negative regulation of molecular functio...	64	34	29.69	0.16961
695	GO:0007031	peroxisome organization	124	76	57.53	0.16978
696	GO:0007292	female gamete generation	146	89	67.74	0.17027
697	GO:0051493	regulation of cytoskeleton organization	116	75	53.82	0.17027
698	GO:0032269	negative regulation of cellular protein ...	62	33	28.77	0.1704
699	GO:0006338	chromatin remodeling	28	16	12.99	0.17067
700	GO:0007349	cellularization	7	5	3.25	0.17175
701	GO:0006890	retrograde vesicle-mediated transport, G...	7	5	3.25	0.17175
702	GO:0048497	maintenance of floral organ identity	7	5	3.25	0.17175
703	GO:2000031	regulation of salicylic acid mediated si...	7	5	3.25	0.17175
704	GO:0090700	maintenance of plant organ identity	7	5	3.25	0.17175
705	GO:0044030	regulation of DNA methylation	7	5	3.25	0.17175
706	GO:0043173	nucleotide salvage	7	5	3.25	0.17175
707	GO:0097064	ncRNA export from nucleus	7	5	3.25	0.17175
708	GO:0009645	response to low light intensity stimulus	7	5	3.25	0.17175
709	GO:0015743	malate transport	7	5	3.25	0.17175
710	GO:2001023	regulation of response to drug	7	5	3.25	0.17175
711	GO:2001038	regulation of cellular response to drug	7	5	3.25	0.17175
712	GO:0071324	cellular response to disaccharide stimul...	7	5	3.25	0.17175
713	GO:0045910	negative regulation of DNA recombination	7	5	3.25	0.17175
714	GO:0071329	cellular response to sucrose stimulus	7	5	3.25	0.17175
715	GO:0006121	mitochondrial electron transport, succin...	7	5	3.25	0.17175
716	GO:0000018	regulation of DNA recombination	7	5	3.25	0.17175
717	GO:2000030	regulation of response to red or far red...	30	17	13.92	0.17214
718	GO:0006399	tRNA metabolic process	107	55	49.65	0.17257
719	GO:0043086	negative regulation of catalytic activit...	54	29	25.05	0.17316
720	GO:0030855	epithelial cell differentiation	32	18	14.85	0.17326
721	GO:0016444	somatic cell DNA recombination	32	18	14.85	0.17326
722	GO:0009913	epidermal cell differentiation	32	18	14.85	0.17326
723	GO:0008544	epidermis development	32	18	14.85	0.17326
724	GO:0051338	regulation of transferase activity	50	27	23.2	0.1742
725	GO:0048232	male gamete generation	48	26	22.27	0.17461
726	GO:0006301	postreplication repair	36	20	16.7	0.17467
727	GO:0051225	spindle assembly	46	25	21.34	0.17494
728	GO:0010584	pollen exine formation	38	21	17.63	0.17504
729	GO:0010017	red or far-red light signaling pathway	44	24	20.41	0.17516
730	GO:0022411	cellular component disassembly	40	22	18.56	0.17523
731	GO:0016104	triterpenoid biosynthetic process	40	22	18.56	0.17523
732	GO:0006722	triterpenoid metabolic process	42	23	19.49	0.17526
733	GO:0051667	establishment of plastid localization	103	53	47.79	0.17526
734	GO:0009902	chloroplast relocation	103	53	47.79	0.17526
735	GO:0016226	iron-sulfur cluster assembly	97	50	45.01	0.17937
736	GO:0031163	metallo-sulfur cluster assembly	97	50	45.01	0.17937
737	GO:0035194	posttranscriptional gene silencing by RN...	189	123	87.69	0.1852
738	GO:0072527	pyrimidine-containing compound metabolic...	151	76	70.06	0.18628
739	GO:0010103	stomatal complex morphogenesis	149	75	69.13	0.18788
740	GO:0006828	manganese ion transport	9	6	4.18	0.18824
741	GO:0006570	tyrosine metabolic process	9	6	4.18	0.18824
742	GO:0042593	glucose homeostasis	9	6	4.18	0.18824
743	GO:0048586	regulation of long-day photoperiodism, f...	9	6	4.18	0.18824
744	GO:2001020	regulation of response to DNA damage sti...	9	6	4.18	0.18824
745	GO:0030834	regulation of actin filament depolymeriz...	9	6	4.18	0.18824
746	GO:0043631	RNA polyadenylation	9	6	4.18	0.18824
747	GO:0010078	maintenance of root meristem identity	9	6	4.18	0.18824
748	GO:0031401	positive regulation of protein modificat...	9	6	4.18	0.18824
749	GO:0055070	copper ion homeostasis	9	6	4.18	0.18824
750	GO:0032501	multicellular organismal process	3610	1898	1674.94	0.19073
751	GO:0009067	aspartate family amino acid biosynthetic...	116	59	53.82	0.19098
752	GO:0071482	cellular response to light stimulus	79	41	36.65	0.19215
753	GO:0071478	cellular response to radiation	79	41	36.65	0.19215
754	GO:0009791	post-embryonic development	2148	1180	996.61	0.19341
755	GO:0009451	RNA modification	325	159	150.79	0.19342
756	GO:0019319	hexose biosynthetic process	166	83	77.02	0.19567
757	GO:0023051	regulation of signaling	139	70	64.49	0.19618
758	GO:0015994	chlorophyll metabolic process	189	94	87.69	0.19709
759	GO:0009966	regulation of signal transduction	137	69	63.56	0.1979
760	GO:0010496	intercellular transport	11	7	5.1	0.19929
761	GO:2001252	positive regulation of chromosome organi...	11	7	5.1	0.19929
762	GO:0006525	arginine metabolic process	11	7	5.1	0.19929
763	GO:0006400	tRNA modification	11	7	5.1	0.19929
764	GO:0042126	nitrate metabolic process	11	7	5.1	0.19929
765	GO:0042128	nitrate assimilation	11	7	5.1	0.19929
766	GO:0051656	establishment of organelle localization	106	54	49.18	0.19932
767	GO:0006928	movement of cell or subcellular componen...	69	36	32.01	0.19944
768	GO:0030048	actin filament-based movement	69	36	32.01	0.19944
769	GO:0019750	chloroplast localization	104	53	48.25	0.20104
770	GO:0051644	plastid localization	104	53	48.25	0.20104
771	GO:0045165	cell fate commitment	65	34	30.16	0.20237
772	GO:0032989	cellular component morphogenesis	668	359	309.93	0.20243
773	GO:0051248	negative regulation of protein metabolic...	63	33	29.23	0.20382
774	GO:0003002	regionalization	239	139	110.89	0.20462
775	GO:0009798	axis specification	91	59	42.22	0.20526
776	GO:0033015	tetrapyrrole catabolic process	61	32	28.3	0.20527
777	GO:0006787	porphyrin-containing compound catabolic ...	61	32	28.3	0.20527
778	GO:0016575	histone deacetylation	13	8	6.03	0.20695
779	GO:0098732	macromolecule deacylation	13	8	6.03	0.20695
780	GO:0090068	positive regulation of cell cycle proces...	13	8	6.03	0.20695
781	GO:0006476	protein deacetylation	13	8	6.03	0.20695
782	GO:0035601	protein deacylation	13	8	6.03	0.20695
783	GO:0006066	alcohol metabolic process	177	88	82.12	0.2076
784	GO:0031399	regulation of protein modification proce...	200	99	92.79	0.20787
785	GO:0008361	regulation of cell size	57	30	26.45	0.20813
786	GO:0051173	positive regulation of nitrogen compound...	478	251	221.78	0.21171
787	GO:0043405	regulation of MAP kinase activity	15	9	6.96	0.21235
788	GO:0043408	regulation of MAPK cascade	15	9	6.96	0.21235
789	GO:0010232	vascular transport	15	9	6.96	0.21235
790	GO:0010233	phloem transport	15	9	6.96	0.21235
791	GO:0006099	tricarboxylic acid cycle	15	9	6.96	0.21235
792	GO:0051783	regulation of nuclear division	15	9	6.96	0.21235
793	GO:0008213	protein alkylation	292	190	135.48	0.21254
794	GO:0006479	protein methylation	292	190	135.48	0.21254
795	GO:0031334	positive regulation of protein complex a...	105	66	48.72	0.21444
796	GO:0006625	protein targeting to peroxisome	96	61	44.54	0.21448
797	GO:0072662	protein localization to peroxisome	96	61	44.54	0.21448
798	GO:0072663	establishment of protein localization to...	96	61	44.54	0.21448
799	GO:0065001	specification of axis polarity	80	53	37.12	0.21451
800	GO:0010366	negative regulation of ethylene biosynth...	2	2	0.93	0.21526
801	GO:0071294	cellular response to zinc ion	2	2	0.93	0.21526
802	GO:0031221	arabinan metabolic process	2	2	0.93	0.21526
803	GO:0006706	steroid catabolic process	2	2	0.93	0.21526
804	GO:0071280	cellular response to copper ion	2	2	0.93	0.21526
805	GO:0019276	UDP-N-acetylgalactosamine metabolic proc...	2	2	0.93	0.21526
806	GO:0033674	positive regulation of kinase activity	2	2	0.93	0.21526
807	GO:1901979	regulation of inward rectifier potassium...	2	2	0.93	0.21526
808	GO:2000025	regulation of leaf formation	2	2	0.93	0.21526
809	GO:2000029	regulation of proanthocyanidin biosynthe...	2	2	0.93	0.21526
810	GO:2000014	regulation of endosperm development	2	2	0.93	0.21526
811	GO:0010495	long-distance posttranscriptional gene s...	2	2	0.93	0.21526
812	GO:1904951	positive regulation of establishment of ...	2	2	0.93	0.21526
813	GO:0032388	positive regulation of intracellular tra...	2	2	0.93	0.21526
814	GO:0010480	microsporocyte differentiation	2	2	0.93	0.21526
815	GO:2001257	regulation of cation channel activity	2	2	0.93	0.21526
816	GO:0034757	negative regulation of iron ion transpor...	2	2	0.93	0.21526
817	GO:0006517	protein deglycosylation	2	2	0.93	0.21526
818	GO:1900542	regulation of purine nucleotide metaboli...	2	2	0.93	0.21526
819	GO:0007130	synaptonemal complex assembly	2	2	0.93	0.21526
820	GO:1901371	regulation of leaf morphogenesis	2	2	0.93	0.21526
821	GO:1901379	regulation of potassium ion transmembran...	2	2	0.93	0.21526
822	GO:0010263	tricyclic triterpenoid biosynthetic proc...	2	2	0.93	0.21526
823	GO:0010266	response to vitamin B1	2	2	0.93	0.21526
824	GO:0031539	positive regulation of anthocyanin metab...	2	2	0.93	0.21526
825	GO:0000154	rRNA modification	2	2	0.93	0.21526
826	GO:0071588	hydrogen peroxide mediated signaling pat...	2	2	0.93	0.21526
827	GO:0002240	response to molecule of oomycetes origin	2	2	0.93	0.21526
828	GO:0045739	positive regulation of DNA repair	2	2	0.93	0.21526
829	GO:0043243	positive regulation of protein complex d...	2	2	0.93	0.21526
830	GO:0018410	C-terminal protein amino acid modificati...	2	2	0.93	0.21526
831	GO:1903829	positive regulation of cellular protein ...	2	2	0.93	0.21526
832	GO:0009835	fruit ripening	2	2	0.93	0.21526
833	GO:0034508	centromere complex assembly	2	2	0.93	0.21526
834	GO:0045860	positive regulation of protein kinase ac...	2	2	0.93	0.21526
835	GO:0045857	negative regulation of molecular functio...	2	2	0.93	0.21526
836	GO:0051084	'de novo' posttranslational protein fold...	2	2	0.93	0.21526
837	GO:0051085	chaperone cofactor-dependent protein ref...	2	2	0.93	0.21526
838	GO:0070193	synaptonemal complex organization	2	2	0.93	0.21526
839	GO:0051016	barbed-end actin filament capping	2	2	0.93	0.21526
840	GO:0006086	acetyl-CoA biosynthetic process from pyr...	2	2	0.93	0.21526
841	GO:0044375	regulation of peroxisome size	2	2	0.93	0.21526
842	GO:0006011	UDP-glucose metabolic process	2	2	0.93	0.21526
843	GO:0070178	D-serine metabolic process	2	2	0.93	0.21526
844	GO:0000209	protein polyubiquitination	2	2	0.93	0.21526
845	GO:0033397	zeatin metabolic process	2	2	0.93	0.21526
846	GO:0033398	zeatin biosynthetic process	2	2	0.93	0.21526
847	GO:0018105	peptidyl-serine phosphorylation	2	2	0.93	0.21526
848	GO:0046156	siroheme metabolic process	2	2	0.93	0.21526
849	GO:0009663	plasmodesma organization	2	2	0.93	0.21526
850	GO:0000726	non-recombinational repair	2	2	0.93	0.21526
851	GO:1900912	negative regulation of olefin biosynthet...	2	2	0.93	0.21526
852	GO:0015755	fructose transmembrane transport	2	2	0.93	0.21526
853	GO:0072708	response to sorbitol	2	2	0.93	0.21526
854	GO:0033466	trans-zeatin biosynthetic process	2	2	0.93	0.21526
855	GO:0018209	peptidyl-serine modification	2	2	0.93	0.21526
856	GO:1900909	negative regulation of olefin metabolic ...	2	2	0.93	0.21526
857	GO:0010528	regulation of transposition	2	2	0.93	0.21526
858	GO:0010529	negative regulation of transposition	2	2	0.93	0.21526
859	GO:0040019	positive regulation of embryonic develop...	2	2	0.93	0.21526
860	GO:0001934	positive regulation of protein phosphory...	2	2	0.93	0.21526
861	GO:0040030	regulation of molecular function, epigen...	2	2	0.93	0.21526
862	GO:0080051	cutin transport	2	2	0.93	0.21526
863	GO:0033400	trans-zeatin metabolic process	2	2	0.93	0.21526
864	GO:0080006	internode patterning	2	2	0.93	0.21526
865	GO:0009093	cysteine catabolic process	2	2	0.93	0.21526
866	GO:1901881	positive regulation of protein depolymer...	2	2	0.93	0.21526
867	GO:0051316	attachment of spindle microtubules to ki...	2	2	0.93	0.21526
868	GO:0034970	histone H3-R2 methylation	2	2	0.93	0.21526
869	GO:0034971	histone H3-R17 methylation	2	2	0.93	0.21526
870	GO:0034972	histone H3-R26 methylation	2	2	0.93	0.21526
871	GO:1900371	regulation of purine nucleotide biosynth...	2	2	0.93	0.21526
872	GO:0006344	maintenance of chromatin silencing	2	2	0.93	0.21526
873	GO:1902446	regulation of shade avoidance	2	2	0.93	0.21526
874	GO:1902448	positive regulation of shade avoidance	2	2	0.93	0.21526
875	GO:0030808	regulation of nucleotide biosynthetic pr...	2	2	0.93	0.21526
876	GO:0043609	regulation of carbon utilization	2	2	0.93	0.21526
877	GO:0006303	double-strand break repair via nonhomolo...	2	2	0.93	0.21526
878	GO:0051455	attachment of spindle microtubules to ki...	2	2	0.93	0.21526
879	GO:0042327	positive regulation of phosphorylation	2	2	0.93	0.21526
880	GO:0016127	sterol catabolic process	2	2	0.93	0.21526
881	GO:0006458	'de novo' protein folding	2	2	0.93	0.21526
882	GO:0006481	C-terminal protein methylation	2	2	0.93	0.21526
883	GO:0046822	regulation of nucleocytoplasmic transpor...	2	2	0.93	0.21526
884	GO:0007052	mitotic spindle organization	2	2	0.93	0.21526
885	GO:0090316	positive regulation of intracellular pro...	2	2	0.93	0.21526
886	GO:0006427	histidyl-tRNA aminoacylation	2	2	0.93	0.21526
887	GO:0051195	negative regulation of cofactor metaboli...	2	2	0.93	0.21526
888	GO:0010069	zygote asymmetric cytokinesis in embryo ...	2	2	0.93	0.21526
889	GO:0010080	regulation of floral meristem growth	2	2	0.93	0.21526
890	GO:0010084	specification of animal organ axis polar...	2	2	0.93	0.21526
891	GO:0031336	negative regulation of sulfur amino acid...	2	2	0.93	0.21526
892	GO:0019354	siroheme biosynthetic process	2	2	0.93	0.21526
893	GO:0051175	negative regulation of sulfur metabolic ...	2	2	0.93	0.21526
894	GO:1901684	arsenate ion transmembrane transport	2	2	0.93	0.21526
895	GO:0006154	adenosine catabolic process	2	2	0.93	0.21526
896	GO:0034389	lipid droplet organization	2	2	0.93	0.21526
897	GO:0043044	ATP-dependent chromatin remodeling	2	2	0.93	0.21526
898	GO:1900151	regulation of nuclear-transcribed mRNA c...	2	2	0.93	0.21526
899	GO:0006140	regulation of nucleotide metabolic proce...	2	2	0.93	0.21526
900	GO:0070601	centromeric sister chromatid cohesion	2	2	0.93	0.21526
901	GO:0008535	respiratory chain complex IV assembly	2	2	0.93	0.21526
902	GO:0019478	D-amino acid catabolic process	2	2	0.93	0.21526
903	GO:0051222	positive regulation of protein transport	2	2	0.93	0.21526
904	GO:0000076	DNA replication checkpoint	2	2	0.93	0.21526
905	GO:0034486	vacuolar transmembrane transport	2	2	0.93	0.21526
906	GO:0050982	detection of mechanical stimulus	2	2	0.93	0.21526
907	GO:0140053	mitochondrial gene expression	2	2	0.93	0.21526
908	GO:0034433	steroid esterification	2	2	0.93	0.21526
909	GO:0034434	sterol esterification	2	2	0.93	0.21526
910	GO:0060211	regulation of nuclear-transcribed mRNA p...	2	2	0.93	0.21526
911	GO:0031115	negative regulation of microtubule polym...	2	2	0.93	0.21526
912	GO:0031117	positive regulation of microtubule depol...	2	2	0.93	0.21526
913	GO:0008645	hexose transmembrane transport	2	2	0.93	0.21526
914	GO:0042276	error-prone translesion synthesis	2	2	0.93	0.21526
915	GO:0051754	meiotic sister chromatid cohesion, centr...	2	2	0.93	0.21526
916	GO:0000963	mitochondrial RNA processing	2	2	0.93	0.21526
917	GO:1901016	regulation of potassium ion transmembran...	2	2	0.93	0.21526
918	GO:1902850	microtubule cytoskeleton organization in...	2	2	0.93	0.21526
919	GO:0008608	attachment of spindle microtubules to ki...	2	2	0.93	0.21526
920	GO:0090213	regulation of radial pattern formation	2	2	0.93	0.21526
921	GO:0018023	peptidyl-lysine trimethylation	2	2	0.93	0.21526
922	GO:0055047	generative cell mitosis	2	2	0.93	0.21526
923	GO:0080187	floral organ senescence	2	2	0.93	0.21526
924	GO:0034728	nucleosome organization	17	10	7.89	0.21618
925	GO:0016925	protein sumoylation	17	10	7.89	0.21618
926	GO:0006334	nucleosome assembly	17	10	7.89	0.21618
927	GO:1903338	regulation of cell wall organization or ...	17	10	7.89	0.21618
928	GO:0042214	terpene metabolic process	17	10	7.89	0.21618
929	GO:0051645	Golgi localization	43	23	19.95	0.21733
930	GO:0051646	mitochondrion localization	43	23	19.95	0.21733
931	GO:0060151	peroxisome localization	43	23	19.95	0.21733
932	GO:0010646	regulation of cell communication	142	71	65.88	0.2176
933	GO:0010166	wax metabolic process	19	11	8.82	0.21886
934	GO:0002790	peptide secretion	19	11	8.82	0.21886
935	GO:0009306	protein secretion	19	11	8.82	0.21886
936	GO:0006855	drug transmembrane transport	21	12	9.74	0.22069
937	GO:0031329	regulation of cellular catabolic process	21	12	9.74	0.22069
938	GO:0006094	gluconeogenesis	163	81	75.63	0.22087
939	GO:0016071	mRNA metabolic process	352	198	163.32	0.22105
940	GO:0009566	fertilization	35	19	16.24	0.22125
941	GO:0007140	male meiotic nuclear division	23	13	10.67	0.22186
942	GO:0009960	endosperm development	23	13	10.67	0.22186
943	GO:0009292	genetic transfer	31	17	14.38	0.22245
944	GO:0009294	DNA mediated transformation	31	17	14.38	0.22245
945	GO:0044764	multi-organism cellular process	31	17	14.38	0.22245
946	GO:0090329	regulation of DNA-dependent DNA replicat...	25	14	11.6	0.22253
947	GO:0031497	chromatin assembly	27	15	12.53	0.2228
948	GO:1901565	organonitrogen compound catabolic proces...	730	349	338.7	0.22891
949	GO:0000902	cell morphogenesis	636	343	295.09	0.2298
950	GO:0031325	positive regulation of cellular metaboli...	491	257	227.81	0.24235
951	GO:0006816	calcium ion transport	118	59	54.75	0.24335
952	GO:0048466	androecium development	164	81	76.09	0.24379
953	GO:0048443	stamen development	164	81	76.09	0.24379
954	GO:0006081	cellular aldehyde metabolic process	432	208	200.44	0.24506
955	GO:0032268	regulation of cellular protein metabolic...	265	129	122.95	0.24544
956	GO:0006720	isoprenoid metabolic process	481	231	223.17	0.24841
957	GO:0046364	monosaccharide biosynthetic process	181	89	83.98	0.2489
958	GO:0006413	translational initiation	56	29	25.98	0.24926
959	GO:0001708	cell fate specification	54	28	25.05	0.25158
960	GO:0019722	calcium-mediated signaling	54	28	25.05	0.25158
961	GO:0034470	ncRNA processing	278	135	128.98	0.25173
962	GO:0033013	tetrapyrrole metabolic process	219	107	101.61	0.25229
963	GO:0005996	monosaccharide metabolic process	328	164	152.18	0.25378
964	GO:0006631	fatty acid metabolic process	417	217	193.48	0.25414
965	GO:0090626	plant epidermis morphogenesis	298	165	138.26	0.25547
966	GO:0022604	regulation of cell morphogenesis	95	60	44.08	0.25936
967	GO:0046785	microtubule polymerization	70	47	32.48	0.25947
968	GO:0010394	homogalacturonan metabolic process	4	3	1.86	0.26047
969	GO:0009432	SOS response	4	3	1.86	0.26047
970	GO:0080111	DNA demethylation	4	3	1.86	0.26047
971	GO:0043393	regulation of protein binding	4	3	1.86	0.26047
972	GO:1901991	negative regulation of mitotic cell cycl...	4	3	1.86	0.26047
973	GO:0010371	regulation of gibberellin biosynthetic p...	4	3	1.86	0.26047
974	GO:0006898	receptor-mediated endocytosis	4	3	1.86	0.26047
975	GO:0010321	regulation of vegetative phase change	4	3	1.86	0.26047
976	GO:1901983	regulation of protein acetylation	4	3	1.86	0.26047
977	GO:1901988	negative regulation of cell cycle phase ...	4	3	1.86	0.26047
978	GO:1900865	chloroplast RNA modification	4	3	1.86	0.26047
979	GO:0035065	regulation of histone acetylation	4	3	1.86	0.26047
980	GO:0032351	negative regulation of hormone metabolic...	4	3	1.86	0.26047
981	GO:0032353	negative regulation of hormone biosynthe...	4	3	1.86	0.26047
982	GO:0019755	one-carbon compound transport	4	3	1.86	0.26047
983	GO:0010432	bract development	4	3	1.86	0.26047
984	GO:0006515	protein quality control for misfolded or...	4	3	1.86	0.26047
985	GO:0030320	cellular monovalent inorganic anion home...	4	3	1.86	0.26047
986	GO:0033046	negative regulation of sister chromatid ...	4	3	1.86	0.26047
987	GO:0033047	regulation of mitotic sister chromatid s...	4	3	1.86	0.26047
988	GO:0033048	negative regulation of mitotic sister ch...	4	3	1.86	0.26047
989	GO:1905818	regulation of chromosome separation	4	3	1.86	0.26047
990	GO:1905819	negative regulation of chromosome separa...	4	3	1.86	0.26047
991	GO:0031577	spindle checkpoint	4	3	1.86	0.26047
992	GO:1902099	regulation of metaphase/anaphase transit...	4	3	1.86	0.26047
993	GO:0043271	negative regulation of ion transport	4	3	1.86	0.26047
994	GO:0010244	response to low fluence blue light stimu...	4	3	1.86	0.26047
995	GO:0045740	positive regulation of DNA replication	4	3	1.86	0.26047
996	GO:0009833	plant-type primary cell wall biogenesis	4	3	1.86	0.26047
997	GO:0051051	negative regulation of transport	4	3	1.86	0.26047
998	GO:0019676	ammonia assimilation cycle	4	3	1.86	0.26047
999	GO:0045841	negative regulation of mitotic metaphase...	4	3	1.86	0.26047
1000	GO:0045836	positive regulation of meiotic nuclear d...	4	3	1.86	0.26047
1001	GO:0019632	shikimate metabolic process	4	3	1.86	0.26047
1002	GO:0070141	response to UV-A	4	3	1.86	0.26047
1003	GO:1901259	chloroplast rRNA processing	4	3	1.86	0.26047
1004	GO:0051985	negative regulation of chromosome segreg...	4	3	1.86	0.26047
1005	GO:0009650	UV protection	4	3	1.86	0.26047
1006	GO:0007569	cell aging	4	3	1.86	0.26047
1007	GO:0048578	positive regulation of long-day photoper...	4	3	1.86	0.26047
1008	GO:0048579	negative regulation of long-day photoper...	4	3	1.86	0.26047
1009	GO:0048530	fruit morphogenesis	4	3	1.86	0.26047
1010	GO:0010589	leaf proximal/distal pattern formation	4	3	1.86	0.26047
1011	GO:0002697	regulation of immune effector process	4	3	1.86	0.26047
1012	GO:0015858	nucleoside transport	4	3	1.86	0.26047
1013	GO:0010683	tricyclic triterpenoid metabolic process	4	3	1.86	0.26047
1014	GO:0034969	histone arginine methylation	4	3	1.86	0.26047
1015	GO:2000756	regulation of peptidyl-lysine acetylatio...	4	3	1.86	0.26047
1016	GO:0050684	regulation of mRNA processing	4	3	1.86	0.26047
1017	GO:0050688	regulation of defense response to virus	4	3	1.86	0.26047
1018	GO:0051306	mitotic sister chromatid separation	4	3	1.86	0.26047
1019	GO:0072501	cellular divalent inorganic anion homeos...	4	3	1.86	0.26047
1020	GO:0072502	cellular trivalent inorganic anion homeo...	4	3	1.86	0.26047
1021	GO:0007091	metaphase/anaphase transition of mitotic...	4	3	1.86	0.26047
1022	GO:0007094	mitotic spindle assembly checkpoint	4	3	1.86	0.26047
1023	GO:0044784	metaphase/anaphase transition of cell cy...	4	3	1.86	0.26047
1024	GO:0090342	regulation of cell aging	4	3	1.86	0.26047
1025	GO:0015692	lead ion transport	4	3	1.86	0.26047
1026	GO:2000816	negative regulation of mitotic sister ch...	4	3	1.86	0.26047
1027	GO:0002097	tRNA wobble base modification	4	3	1.86	0.26047
1028	GO:1902100	negative regulation of metaphase/anaphas...	4	3	1.86	0.26047
1029	GO:0007006	mitochondrial membrane organization	4	3	1.86	0.26047
1030	GO:0007007	inner mitochondrial membrane organizatio...	4	3	1.86	0.26047
1031	GO:0030643	cellular phosphate ion homeostasis	4	3	1.86	0.26047
1032	GO:0051131	chaperone-mediated protein complex assem...	4	3	1.86	0.26047
1033	GO:0071492	cellular response to UV-A	4	3	1.86	0.26047
1034	GO:0010965	regulation of mitotic sister chromatid s...	4	3	1.86	0.26047
1035	GO:0043967	histone H4 acetylation	4	3	1.86	0.26047
1036	GO:0035510	DNA dealkylation	4	3	1.86	0.26047
1037	GO:0030071	regulation of mitotic metaphase/anaphase...	4	3	1.86	0.26047
1038	GO:0051785	positive regulation of nuclear division	4	3	1.86	0.26047
1039	GO:0071173	spindle assembly checkpoint	4	3	1.86	0.26047
1040	GO:0071174	mitotic spindle checkpoint	4	3	1.86	0.26047
1041	GO:0030002	cellular anion homeostasis	4	3	1.86	0.26047
1042	GO:0000913	preprophase band assembly	4	3	1.86	0.26047
1043	GO:0060771	phyllotactic patterning	4	3	1.86	0.26047
1044	GO:0060772	leaf phyllotactic patterning	4	3	1.86	0.26047
1045	GO:0016125	sterol metabolic process	169	83	78.41	0.26289
1046	GO:0015995	chlorophyll biosynthetic process	125	62	58	0.26385
1047	GO:0042546	cell wall biogenesis	341	185	158.21	0.26504
1048	GO:0048285	organelle fission	276	184	128.06	0.26697
1049	GO:0040034	regulation of development, heterochronic	40	21	18.56	0.2684
1050	GO:0006778	porphyrin-containing compound metabolic ...	218	106	101.15	0.27568
1051	GO:0009567	double fertilization forming a zygote an...	34	18	15.78	0.27577
1052	GO:0009064	glutamine family amino acid metabolic pr...	34	18	15.78	0.27577
1053	GO:0008064	regulation of actin polymerization or de...	109	68	50.57	0.2773
1054	GO:0110053	regulation of actin filament organizatio...	109	68	50.57	0.2773
1055	GO:0030832	regulation of actin filament length	109	68	50.57	0.2773
1056	GO:0030833	regulation of actin filament polymerizat...	109	68	50.57	0.2773
1057	GO:0032956	regulation of actin cytoskeleton organiz...	109	68	50.57	0.2773
1058	GO:0032970	regulation of actin filament-based proce...	109	68	50.57	0.2773
1059	GO:0090421	embryonic meristem initiation	50	38	23.2	0.27755
1060	GO:0080112	seed growth	6	4	2.78	0.27882
1061	GO:0080113	regulation of seed growth	6	4	2.78	0.27882
1062	GO:0010387	COP9 signalosome assembly	6	4	2.78	0.27882
1063	GO:0006892	post-Golgi vesicle-mediated transport	6	4	2.78	0.27882
1064	GO:0006896	Golgi to vacuole transport	6	4	2.78	0.27882
1065	GO:0006878	cellular copper ion homeostasis	6	4	2.78	0.27882
1066	GO:0001709	cell fate determination	6	4	2.78	0.27882
1067	GO:2000022	regulation of jasmonic acid mediated sig...	6	4	2.78	0.27882
1068	GO:2000012	regulation of auxin polar transport	6	4	2.78	0.27882
1069	GO:0045144	meiotic sister chromatid segregation	6	4	2.78	0.27882
1070	GO:0006541	glutamine metabolic process	6	4	2.78	0.27882
1071	GO:0009757	hexose mediated signaling	6	4	2.78	0.27882
1072	GO:1900618	regulation of shoot system morphogenesis	6	4	2.78	0.27882
1073	GO:0062014	negative regulation of small molecule me...	6	4	2.78	0.27882
1074	GO:0051098	regulation of binding	6	4	2.78	0.27882
1075	GO:0031062	positive regulation of histone methylati...	6	4	2.78	0.27882
1076	GO:0031058	positive regulation of histone modificat...	6	4	2.78	0.27882
1077	GO:0009643	photosynthetic acclimation	6	4	2.78	0.27882
1078	GO:0019058	viral life cycle	6	4	2.78	0.27882
1079	GO:0110126	phloem loading	6	4	2.78	0.27882
1080	GO:0051322	anaphase	6	4	2.78	0.27882
1081	GO:0006491	N-glycan processing	6	4	2.78	0.27882
1082	GO:2000896	amylopectin metabolic process	6	4	2.78	0.27882
1083	GO:0090354	regulation of auxin metabolic process	6	4	2.78	0.27882
1084	GO:0016123	xanthophyll biosynthetic process	6	4	2.78	0.27882
1085	GO:0051446	positive regulation of meiotic cell cycl...	6	4	2.78	0.27882
1086	GO:0009920	cell plate formation involved in plant-t...	6	4	2.78	0.27882
1087	GO:0009904	chloroplast accumulation movement	6	4	2.78	0.27882
1088	GO:0010021	amylopectin biosynthetic process	6	4	2.78	0.27882
1089	GO:0051177	meiotic sister chromatid cohesion	6	4	2.78	0.27882
1090	GO:0006290	pyrimidine dimer repair	6	4	2.78	0.27882
1091	GO:0071452	cellular response to singlet oxygen	6	4	2.78	0.27882
1092	GO:0000070	mitotic sister chromatid segregation	6	4	2.78	0.27882
1093	GO:1905428	regulation of plant organ formation	6	4	2.78	0.27882
1094	GO:1901068	guanosine-containing compound metabolic ...	6	4	2.78	0.27882
1095	GO:0051246	regulation of protein metabolic process	271	131	125.74	0.27916
1096	GO:0048869	cellular developmental process	1337	693	620.33	0.27967
1097	GO:0019220	regulation of phosphate metabolic proces...	195	95	90.47	0.28026
1098	GO:0051174	regulation of phosphorus metabolic proce...	195	95	90.47	0.28026
1099	GO:0009894	regulation of catabolic process	30	16	13.92	0.2806
1100	GO:0090558	plant epidermis development	669	344	310.4	0.28227
1101	GO:0045787	positive regulation of cell cycle	28	15	12.99	0.28296
1102	GO:0071470	cellular response to osmotic stress	28	15	12.99	0.28296
1103	GO:0035195	gene silencing by miRNA	137	88	63.56	0.28514
1104	GO:0046174	polyol catabolic process	26	14	12.06	0.28524
1105	GO:0008299	isoprenoid biosynthetic process	456	218	211.57	0.28625
1106	GO:0032875	regulation of DNA endoreduplication	24	13	11.14	0.28741
1107	GO:0061983	meiosis II cell cycle process	8	5	3.71	0.28766
1108	GO:0006526	arginine biosynthetic process	8	5	3.71	0.28766
1109	GO:0010190	cytochrome b6f complex assembly	8	5	3.71	0.28766
1110	GO:0010161	red light signaling pathway	8	5	3.71	0.28766
1111	GO:0007135	meiosis II	8	5	3.71	0.28766
1112	GO:0030497	fatty acid elongation	8	5	3.71	0.28766
1113	GO:0001678	cellular glucose homeostasis	8	5	3.71	0.28766
1114	GO:0006020	inositol metabolic process	8	5	3.71	0.28766
1115	GO:0009649	entrainment of circadian clock	8	5	3.71	0.28766
1116	GO:0007093	mitotic cell cycle checkpoint	8	5	3.71	0.28766
1117	GO:0009938	negative regulation of gibberellic acid ...	8	5	3.71	0.28766
1118	GO:0045962	positive regulation of development, hete...	8	5	3.71	0.28766
1119	GO:0031330	negative regulation of cellular cataboli...	8	5	3.71	0.28766
1120	GO:0010023	proanthocyanidin biosynthetic process	8	5	3.71	0.28766
1121	GO:0071333	cellular response to glucose stimulus	8	5	3.71	0.28766
1122	GO:0032446	protein modification by small protein co...	202	122	93.72	0.28848
1123	GO:0044273	sulfur compound catabolic process	22	12	10.21	0.28944
1124	GO:0016042	lipid catabolic process	250	137	115.99	0.28958
1125	GO:0030041	actin filament polymerization	113	70	52.43	0.29004
1126	GO:0006882	cellular zinc ion homeostasis	20	11	9.28	0.29127
1127	GO:0010252	auxin homeostasis	20	11	9.28	0.29127
1128	GO:1901570	fatty acid derivative biosynthetic proce...	20	11	9.28	0.29127
1129	GO:2000038	regulation of stomatal complex developme...	10	6	4.64	0.29201
1130	GO:0009704	de-etiolation	10	6	4.64	0.29201
1131	GO:0015691	cadmium ion transport	10	6	4.64	0.29201
1132	GO:1903311	regulation of mRNA metabolic process	10	6	4.64	0.29201
1133	GO:0010025	wax biosynthetic process	18	10	8.35	0.29279
1134	GO:0005983	starch catabolic process	16	9	7.42	0.29389
1135	GO:0006566	threonine metabolic process	16	9	7.42	0.29389
1136	GO:0009251	glucan catabolic process	16	9	7.42	0.29389
1137	GO:0044247	cellular polysaccharide catabolic proces...	16	9	7.42	0.29389
1138	GO:0006567	threonine catabolic process	12	7	5.57	0.29393
1139	GO:0006536	glutamate metabolic process	12	7	5.57	0.29393
1140	GO:0031507	heterochromatin assembly	12	7	5.57	0.29393
1141	GO:0071941	nitrogen cycle metabolic process	12	7	5.57	0.29393
1142	GO:0070828	heterochromatin organization	12	7	5.57	0.29393
1143	GO:0016122	xanthophyll metabolic process	12	7	5.57	0.29393
1144	GO:0016119	carotene metabolic process	12	7	5.57	0.29393
1145	GO:0051445	regulation of meiotic cell cycle	12	7	5.57	0.29393
1146	GO:0034219	carbohydrate transmembrane transport	14	8	6.5	0.29438
1147	GO:0019762	glucosinolate catabolic process	14	8	6.5	0.29438
1148	GO:0019759	glycosinolate catabolic process	14	8	6.5	0.29438
1149	GO:0048829	root cap development	14	8	6.5	0.29438
1150	GO:0015780	nucleotide-sugar transmembrane transport	14	8	6.5	0.29438
1151	GO:0016145	S-glycoside catabolic process	14	8	6.5	0.29438
1152	GO:0009624	response to nematode	80	40	37.12	0.29572
1153	GO:0016126	sterol biosynthetic process	162	79	75.16	0.29837
1154	GO:0031324	negative regulation of cellular metaboli...	489	283	226.88	0.29985
1155	GO:0090567	reproductive shoot system development	908	511	421.29	0.30189
1156	GO:1905392	plant organ morphogenesis	830	438	385.1	0.30544
1157	GO:0009834	plant-type secondary cell wall biogenesi...	49	25	22.73	0.30563
1158	GO:0019693	ribose phosphate metabolic process	628	298	291.37	0.30879
1159	GO:0051171	regulation of nitrogen compound metaboli...	2135	1086	990.58	0.30889
1160	GO:0000272	polysaccharide catabolic process	47	24	21.81	0.30928
1161	GO:0072503	cellular divalent inorganic cation homeo...	47	24	21.81	0.30928
1162	GO:0043647	inositol phosphate metabolic process	89	44	41.29	0.31855
1163	GO:0022412	cellular process involved in reproductio...	176	103	81.66	0.32442
1164	GO:0009734	auxin-activated signaling pathway	64	32	29.69	0.32444
1165	GO:0044419	interspecies interaction between organis...	139	85	64.49	0.32464
1166	GO:1901293	nucleoside phosphate biosynthetic proces...	465	221	215.75	0.32693
1167	GO:0016049	cell growth	663	333	307.61	0.32805
1168	GO:0006109	regulation of carbohydrate metabolic pro...	37	19	17.17	0.32915
1169	GO:0009260	ribonucleotide biosynthetic process	365	174	169.35	0.32966
1170	GO:0046390	ribose phosphate biosynthetic process	365	174	169.35	0.32966
1171	GO:0009259	ribonucleotide metabolic process	461	219	213.89	0.33117
1172	GO:0044282	small molecule catabolic process	600	301	278.38	0.33244
1173	GO:0042440	pigment metabolic process	346	165	160.53	0.3327
1174	GO:0015996	chlorophyll catabolic process	58	29	26.91	0.33677
1175	GO:0090701	specification of plant organ identity	33	17	15.31	0.33798
1176	GO:0010093	specification of floral organ identity	33	17	15.31	0.33798
1177	GO:0060560	developmental growth involved in morphog...	546	278	253.33	0.33809
1178	GO:0048584	positive regulation of response to stimu...	98	48	45.47	0.33939
1179	GO:0009892	negative regulation of metabolic process	732	423	339.63	0.34253
1180	GO:0006897	endocytosis	31	16	14.38	0.34263
1181	GO:0098657	import into cell	31	16	14.38	0.34263
1182	GO:0008643	carbohydrate transport	31	16	14.38	0.34263
1183	GO:0009165	nucleotide biosynthetic process	464	220	215.28	0.34517
1184	GO:0048511	rhythmic process	168	81	77.95	0.34528
1185	GO:0007623	circadian rhythm	168	81	77.95	0.34528
1186	GO:0010431	seed maturation	178	103	82.59	0.34844
1187	GO:0071365	cellular response to auxin stimulus	73	36	33.87	0.35
1188	GO:0071806	protein transmembrane transport	119	72	55.21	0.35454
1189	GO:0065002	intracellular protein transmembrane tran...	119	72	55.21	0.35454
1190	GO:0046903	secretion	50	25	23.2	0.35496
1191	GO:0009686	gibberellin biosynthetic process	50	25	23.2	0.35496
1192	GO:0090696	post-embryonic plant organ development	345	181	160.07	0.35575
1193	GO:0051128	regulation of cellular component organiz...	350	226	162.39	0.35689
1194	GO:0010099	regulation of photomorphogenesis	25	13	11.6	0.3577
1195	GO:0006364	rRNA processing	243	116	112.75	0.3602
1196	GO:0034660	ncRNA metabolic process	356	169	165.17	0.36021
1197	GO:0048522	positive regulation of cellular process	746	405	346.12	0.36114
1198	GO:0072350	tricarboxylic acid metabolic process	23	12	10.67	0.36317
1199	GO:0022406	membrane docking	23	12	10.67	0.36317
1200	GO:1901568	fatty acid derivative metabolic process	23	12	10.67	0.36317
1201	GO:0031407	oxylipin metabolic process	23	12	10.67	0.36317
1202	GO:0140056	organelle localization by membrane tethe...	23	12	10.67	0.36317
1203	GO:0019219	regulation of nucleobase-containing comp...	1963	1004	910.78	0.36483
1204	GO:0006418	tRNA aminoacylation for protein translat...	46	23	21.34	0.36499
1205	GO:0043038	amino acid activation	46	23	21.34	0.36499
1206	GO:0043039	tRNA aminoacylation	46	23	21.34	0.36499
1207	GO:0031408	oxylipin biosynthetic process	21	11	9.74	0.3689
1208	GO:0010476	gibberellin mediated signaling pathway	82	40	38.05	0.37266
1209	GO:0042773	ATP synthesis coupled electron transport	19	10	8.82	0.37494
1210	GO:0042775	mitochondrial ATP synthesis coupled elec...	19	10	8.82	0.37494
1211	GO:0009559	embryo sac central cell differentiation	19	10	8.82	0.37494
1212	GO:0051172	negative regulation of nitrogen compound...	471	273	218.53	0.37528
1213	GO:0061458	reproductive system development	1668	936	773.91	0.37746
1214	GO:0048608	reproductive structure development	1668	936	773.91	0.37746
1215	GO:0016072	rRNA metabolic process	246	117	114.14	0.38004
1216	GO:0010411	xyloglucan metabolic process	17	9	7.89	0.38132
1217	GO:0010100	negative regulation of photomorphogenesi...	17	9	7.89	0.38132
1218	GO:0048316	seed development	695	399	322.46	0.38287
1219	GO:0046149	pigment catabolic process	59	29	27.37	0.38331
1220	GO:0006641	triglyceride metabolic process	15	8	6.96	0.38812
1221	GO:0031540	regulation of anthocyanin biosynthetic p...	15	8	6.96	0.38812
1222	GO:0009583	detection of light stimulus	15	8	6.96	0.38812
1223	GO:0009957	epidermal cell fate specification	15	8	6.96	0.38812
1224	GO:2000652	regulation of secondary cell wall biogen...	15	8	6.96	0.38812
1225	GO:0000959	mitochondrial RNA metabolic process	15	8	6.96	0.38812
1226	GO:1901264	carbohydrate derivative transport	36	18	16.7	0.39366
1227	GO:0005986	sucrose biosynthetic process	13	7	6.03	0.3954
1228	GO:0006563	L-serine metabolic process	13	7	6.03	0.3954
1229	GO:0006551	leucine metabolic process	13	7	6.03	0.3954
1230	GO:0043407	negative regulation of MAP kinase activi...	13	7	6.03	0.3954
1231	GO:0043409	negative regulation of MAPK cascade	13	7	6.03	0.3954
1232	GO:0071897	DNA biosynthetic process	13	7	6.03	0.3954
1233	GO:0035384	thioester biosynthetic process	13	7	6.03	0.3954
1234	GO:0071616	acyl-CoA biosynthetic process	13	7	6.03	0.3954
1235	GO:0006446	regulation of translational initiation	13	7	6.03	0.3954
1236	GO:0046688	response to copper ion	13	7	6.03	0.3954
1237	GO:0019432	triglyceride biosynthetic process	13	7	6.03	0.3954
1238	GO:0044403	symbiont process	136	83	63.1	0.39557
1239	GO:0051188	cofactor biosynthetic process	540	254	250.55	0.39756
1240	GO:0030154	cell differentiation	1044	544	484.39	0.39757
1241	GO:0010087	phloem or xylem histogenesis	106	51	49.18	0.39759
1242	GO:0009908	flower development	898	504	416.65	0.39877
1243	GO:1901616	organic hydroxy compound catabolic proce...	34	17	15.78	0.4002
1244	GO:0009653	anatomical structure morphogenesis	1695	906	786.43	0.40095
1245	GO:0008380	RNA splicing	278	144	128.98	0.40184
1246	GO:0006090	pyruvate metabolic process	416	196	193.01	0.40193
1247	GO:0033014	tetrapyrrole biosynthetic process	153	73	70.99	0.40213
1248	GO:0019932	second-messenger-mediated signaling	70	34	32.48	0.40214
1249	GO:0048367	shoot system development	1360	738	631	0.40242
1250	GO:0019318	hexose metabolic process	278	137	128.98	0.40318
1251	GO:0010325	raffinose family oligosaccharide biosynt...	11	6	5.1	0.40329
1252	GO:0042559	pteridine-containing compound biosynthet...	11	6	5.1	0.40329
1253	GO:0032881	regulation of polysaccharide metabolic p...	11	6	5.1	0.40329
1254	GO:0045927	positive regulation of growth	11	6	5.1	0.40329
1255	GO:0009396	folic acid-containing compound biosynthe...	11	6	5.1	0.40329
1256	GO:0030042	actin filament depolymerization	11	6	5.1	0.40329
1257	GO:0060255	regulation of macromolecule metabolic pr...	2311	1191	1072.24	0.4038
1258	GO:0006694	steroid biosynthetic process	215	102	99.75	0.40455
1259	GO:0016102	diterpenoid biosynthetic process	51	25	23.66	0.40583
1260	GO:0016197	endosomal transport	32	16	14.85	0.40706
1261	GO:0046520	sphingoid biosynthetic process	32	16	14.85	0.40706
1262	GO:0055074	calcium ion homeostasis	32	16	14.85	0.40706
1263	GO:0006891	intra-Golgi vesicle-mediated transport	68	33	31.55	0.40753
1264	GO:0006084	acetyl-CoA metabolic process	85	41	39.44	0.40756
1265	GO:0044743	protein transmembrane import into intrac...	103	64	47.79	0.40992
1266	GO:0010497	plasmodesmata-mediated intercellular tra...	9	5	4.18	0.41193
1267	GO:0042816	vitamin B6 metabolic process	9	5	4.18	0.41193
1268	GO:0042819	vitamin B6 biosynthetic process	9	5	4.18	0.41193
1269	GO:0006547	histidine metabolic process	9	5	4.18	0.41193
1270	GO:0090691	formation of plant organ boundary	9	5	4.18	0.41193
1271	GO:0009895	negative regulation of catabolic process	9	5	4.18	0.41193
1272	GO:0000105	histidine biosynthetic process	9	5	4.18	0.41193
1273	GO:0052803	imidazole-containing compound metabolic ...	9	5	4.18	0.41193
1274	GO:0040020	regulation of meiotic nuclear division	9	5	4.18	0.41193
1275	GO:0015740	C4-dicarboxylate transport	9	5	4.18	0.41193
1276	GO:0080036	regulation of cytokinin-activated signal...	9	5	4.18	0.41193
1277	GO:0016482	cytosolic transport	9	5	4.18	0.41193
1278	GO:0043650	dicarboxylic acid biosynthetic process	9	5	4.18	0.41193
1279	GO:0010052	guard cell differentiation	9	5	4.18	0.41193
1280	GO:0071326	cellular response to monosaccharide stim...	9	5	4.18	0.41193
1281	GO:0071331	cellular response to hexose stimulus	9	5	4.18	0.41193
1282	GO:0030004	cellular monovalent inorganic cation hom...	9	5	4.18	0.41193
1283	GO:0032940	secretion by cell	49	24	22.73	0.41198
1284	GO:0006714	sesquiterpenoid metabolic process	49	24	22.73	0.41198
1285	GO:0009788	negative regulation of abscisic acid-act...	30	15	13.92	0.41431
1286	GO:1901420	negative regulation of response to alcoh...	30	15	13.92	0.41431
1287	GO:1905958	negative regulation of cellular response...	30	15	13.92	0.41431
1288	GO:0055046	microgametogenesis	30	15	13.92	0.41431
1289	GO:0009740	gibberellic acid mediated signaling path...	81	39	37.58	0.41786
1290	GO:0042335	cuticle development	47	23	21.81	0.41837
1291	GO:0010358	leaf shaping	7	4	3.25	0.42159
1292	GO:0016553	base conversion or substitution editing	7	4	3.25	0.42159
1293	GO:2000070	regulation of response to water deprivat...	7	4	3.25	0.42159
1294	GO:0070972	protein localization to endoplasmic reti...	7	4	3.25	0.42159
1295	GO:0006528	asparagine metabolic process	7	4	3.25	0.42159
1296	GO:0010196	nonphotochemical quenching	7	4	3.25	0.42159
1297	GO:0010158	abaxial cell fate specification	7	4	3.25	0.42159
1298	GO:2000904	regulation of starch metabolic process	7	4	3.25	0.42159
1299	GO:0043101	purine-containing compound salvage	7	4	3.25	0.42159
1300	GO:0031670	cellular response to nutrient	7	4	3.25	0.42159
1301	GO:1902930	regulation of alcohol biosynthetic proce...	7	4	3.25	0.42159
1302	GO:0015749	monosaccharide transmembrane transport	7	4	3.25	0.42159
1303	GO:0042939	tripeptide transport	7	4	3.25	0.42159
1304	GO:0080086	stamen filament development	7	4	3.25	0.42159
1305	GO:0009959	negative gravitropism	7	4	3.25	0.42159
1306	GO:1900150	regulation of defense response to fungus	7	4	3.25	0.42159
1307	GO:0051784	negative regulation of nuclear division	7	4	3.25	0.42159
1308	GO:1990066	energy quenching	7	4	3.25	0.42159
1309	GO:0048359	mucilage metabolic process involved in s...	7	4	3.25	0.42159
1310	GO:0010304	PSII associated light-harvesting complex...	28	14	12.99	0.42199
1311	GO:0046164	alcohol catabolic process	28	14	12.99	0.42199
1312	GO:0010557	positive regulation of macromolecule bio...	461	241	213.89	0.42429
1313	GO:0042180	cellular ketone metabolic process	173	82	80.27	0.42447
1314	GO:0034248	regulation of cellular amide metabolic p...	62	30	28.77	0.42471
1315	GO:0006417	regulation of translation	62	30	28.77	0.42471
1316	GO:0034032	purine nucleoside bisphosphate metabolic...	94	45	43.61	0.4262
1317	GO:0033865	nucleoside bisphosphate metabolic proces...	94	45	43.61	0.4262
1318	GO:0033875	ribonucleoside bisphosphate metabolic pr...	94	45	43.61	0.4262
1319	GO:0044242	cellular lipid catabolic process	245	133	113.67	0.42752
1320	GO:0006739	NADP metabolic process	186	88	86.3	0.42893
1321	GO:0080090	regulation of primary metabolic process	2278	1146	1056.93	0.42964
1322	GO:0009958	positive gravitropism	26	13	12.06	0.43017
1323	GO:0010396	rhamnogalacturonan II metabolic process	5	3	2.32	0.43268
1324	GO:0080117	secondary growth	5	3	2.32	0.43268
1325	GO:0046083	adenine metabolic process	5	3	2.32	0.43268
1326	GO:0046084	adenine biosynthetic process	5	3	2.32	0.43268
1327	GO:0010306	rhamnogalacturonan II biosynthetic proce...	5	3	2.32	0.43268
1328	GO:0006836	neurotransmitter transport	5	3	2.32	0.43268
1329	GO:0043489	RNA stabilization	5	3	2.32	0.43268
1330	GO:0006552	leucine catabolic process	5	3	2.32	0.43268
1331	GO:0006571	tyrosine biosynthetic process	5	3	2.32	0.43268
1332	GO:0000338	protein deneddylation	5	3	2.32	0.43268
1333	GO:0006513	protein monoubiquitination	5	3	2.32	0.43268
1334	GO:0072347	response to anesthetic	5	3	2.32	0.43268
1335	GO:0043174	nucleoside salvage	5	3	2.32	0.43268
1336	GO:0033045	regulation of sister chromatid segregati...	5	3	2.32	0.43268
1337	GO:0030308	negative regulation of cell growth	5	3	2.32	0.43268
1338	GO:0098781	ncRNA transcription	5	3	2.32	0.43268
1339	GO:0046398	UDP-glucuronate metabolic process	5	3	2.32	0.43268
1340	GO:0043266	regulation of potassium ion transport	5	3	2.32	0.43268
1341	GO:0000184	nuclear-transcribed mRNA catabolic proce...	5	3	2.32	0.43268
1342	GO:2000379	positive regulation of reactive oxygen s...	5	3	2.32	0.43268
1343	GO:0018195	peptidyl-arginine modification	5	3	2.32	0.43268
1344	GO:0045839	negative regulation of mitotic nuclear d...	5	3	2.32	0.43268
1345	GO:0045597	positive regulation of cell differentiat...	5	3	2.32	0.43268
1346	GO:0050898	nitrile metabolic process	5	3	2.32	0.43268
1347	GO:0051983	regulation of chromosome segregation	5	3	2.32	0.43268
1348	GO:0046129	purine ribonucleoside biosynthetic proce...	5	3	2.32	0.43268
1349	GO:0050879	multicellular organismal movement	5	3	2.32	0.43268
1350	GO:0018216	peptidyl-arginine methylation	5	3	2.32	0.43268
1351	GO:0019079	viral genome replication	5	3	2.32	0.43268
1352	GO:1902369	negative regulation of RNA catabolic pro...	5	3	2.32	0.43268
1353	GO:0080028	nitrile biosynthetic process	5	3	2.32	0.43268
1354	GO:0070734	histone H3-K27 methylation	5	3	2.32	0.43268
1355	GO:0072599	establishment of protein localization to...	5	3	2.32	0.43268
1356	GO:0006379	mRNA cleavage	5	3	2.32	0.43268
1357	GO:0015800	acidic amino acid transport	5	3	2.32	0.43268
1358	GO:0045047	protein targeting to ER	5	3	2.32	0.43268
1359	GO:0045003	double-strand break repair via synthesis...	5	3	2.32	0.43268
1360	GO:0043096	purine nucleobase salvage	5	3	2.32	0.43268
1361	GO:0045995	regulation of embryonic development	5	3	2.32	0.43268
1362	GO:0042451	purine nucleoside biosynthetic process	5	3	2.32	0.43268
1363	GO:0006168	adenine salvage	5	3	2.32	0.43268
1364	GO:0010031	circumnutation	5	3	2.32	0.43268
1365	GO:0010037	response to carbon dioxide	5	3	2.32	0.43268
1366	GO:0006152	purine nucleoside catabolic process	5	3	2.32	0.43268
1367	GO:0071490	cellular response to far red light	5	3	2.32	0.43268
1368	GO:0071493	cellular response to UV-B	5	3	2.32	0.43268
1369	GO:0051262	protein tetramerization	5	3	2.32	0.43268
1370	GO:0000060	protein import into nucleus, translocati...	5	3	2.32	0.43268
1371	GO:0043966	histone H3 acetylation	5	3	2.32	0.43268
1372	GO:0050994	regulation of lipid catabolic process	5	3	2.32	0.43268
1373	GO:0006266	DNA ligation	5	3	2.32	0.43268
1374	GO:0031125	rRNA 3'-end processing	5	3	2.32	0.43268
1375	GO:0061077	chaperone-mediated protein folding	5	3	2.32	0.43268
1376	GO:0080190	lateral growth	5	3	2.32	0.43268
1377	GO:0045338	farnesyl diphosphate metabolic process	5	3	2.32	0.43268
1378	GO:0080154	regulation of fertilization	5	3	2.32	0.43268
1379	GO:0080155	regulation of double fertilization formi...	5	3	2.32	0.43268
1380	GO:0042737	drug catabolic process	137	65	63.56	0.43534
1381	GO:0009639	response to red or far red light	403	218	186.98	0.43544
1382	GO:0006098	pentose-phosphate shunt	182	86	84.44	0.43663
1383	GO:0043094	cellular metabolic compound salvage	182	86	84.44	0.43663
1384	GO:0051156	glucose 6-phosphate metabolic process	182	86	84.44	0.43663
1385	GO:0006006	glucose metabolic process	255	120	118.31	0.4398
1386	GO:0007275	multicellular organism development	3317	1741	1539	0.44181
1387	GO:0006304	DNA modification	186	127	86.3	0.44278
1388	GO:0006555	methionine metabolic process	103	49	47.79	0.44313
1389	GO:0070192	chromosome organization involved in meio...	89	67	41.29	0.44401
1390	GO:0080142	regulation of salicylic acid biosyntheti...	3	2	1.39	0.44605
1391	GO:0010343	singlet oxygen-mediated programmed cell ...	3	2	1.39	0.44605
1392	GO:0046040	IMP metabolic process	3	2	1.39	0.44605
1393	GO:0046037	GMP metabolic process	3	2	1.39	0.44605
1394	GO:2000027	regulation of animal organ morphogenesis	3	2	1.39	0.44605
1395	GO:0048480	stigma development	3	2	1.39	0.44605
1396	GO:0032365	intracellular lipid transport	3	2	1.39	0.44605
1397	GO:0070919	production of siRNA involved in chromati...	3	2	1.39	0.44605
1398	GO:0043496	regulation of protein homodimerization a...	3	2	1.39	0.44605
1399	GO:0010450	inflorescence meristem growth	3	2	1.39	0.44605
1400	GO:0010452	histone H3-K36 methylation	3	2	1.39	0.44605
1401	GO:0022616	DNA strand elongation	3	2	1.39	0.44605
1402	GO:0051574	positive regulation of histone H3-K9 met...	3	2	1.39	0.44605
1403	GO:0006562	proline catabolic process	3	2	1.39	0.44605
1404	GO:0010433	bract morphogenesis	3	2	1.39	0.44605
1405	GO:0010434	bract formation	3	2	1.39	0.44605
1406	GO:0006559	L-phenylalanine catabolic process	3	2	1.39	0.44605
1407	GO:0043446	cellular alkane metabolic process	3	2	1.39	0.44605
1408	GO:0043447	alkane biosynthetic process	3	2	1.39	0.44605
1409	GO:0006572	tyrosine catabolic process	3	2	1.39	0.44605
1410	GO:0006527	arginine catabolic process	3	2	1.39	0.44605
1411	GO:0006529	asparagine biosynthetic process	3	2	1.39	0.44605
1412	GO:0006537	glutamate biosynthetic process	3	2	1.39	0.44605
1413	GO:0046900	tetrahydrofolylpolyglutamate metabolic p...	3	2	1.39	0.44605
1414	GO:0000412	histone peptidyl-prolyl isomerization	3	2	1.39	0.44605
1415	GO:0043132	NAD transport	3	2	1.39	0.44605
1416	GO:0098795	mRNA cleavage involved in gene silencing	3	2	1.39	0.44605
1417	GO:0018344	protein geranylgeranylation	3	2	1.39	0.44605
1418	GO:0018345	protein palmitoylation	3	2	1.39	0.44605
1419	GO:0045763	negative regulation of cellular amino ac...	3	2	1.39	0.44605
1420	GO:0010254	nectary development	3	2	1.39	0.44605
1421	GO:0010289	homogalacturonan biosynthetic process	3	2	1.39	0.44605
1422	GO:0010271	regulation of chlorophyll catabolic proc...	3	2	1.39	0.44605
1423	GO:0010220	positive regulation of vernalization res...	3	2	1.39	0.44605
1424	GO:0031538	negative regulation of anthocyanin metab...	3	2	1.39	0.44605
1425	GO:0045723	positive regulation of fatty acid biosyn...	3	2	1.39	0.44605
1426	GO:0043270	positive regulation of ion transport	3	2	1.39	0.44605
1427	GO:0008360	regulation of cell shape	3	2	1.39	0.44605
1428	GO:1901404	regulation of tetrapyrrole catabolic pro...	3	2	1.39	0.44605
1429	GO:0070407	oxidation-dependent protein catabolic pr...	3	2	1.39	0.44605
1430	GO:0010728	regulation of hydrogen peroxide biosynth...	3	2	1.39	0.44605
1431	GO:0045827	negative regulation of isoprenoid metabo...	3	2	1.39	0.44605
1432	GO:0000245	spliceosomal complex assembly	3	2	1.39	0.44605
1433	GO:0006048	UDP-N-acetylglucosamine biosynthetic pro...	3	2	1.39	0.44605
1434	GO:0006000	fructose metabolic process	3	2	1.39	0.44605
1435	GO:0048832	specification of plant organ number	3	2	1.39	0.44605
1436	GO:0048833	specification of floral organ number	3	2	1.39	0.44605
1437	GO:0009660	amyloplast organization	3	2	1.39	0.44605
1438	GO:0009662	etioplast organization	3	2	1.39	0.44605
1439	GO:0000719	photoreactive repair	3	2	1.39	0.44605
1440	GO:0046130	purine ribonucleoside catabolic process	3	2	1.39	0.44605
1441	GO:2000123	positive regulation of stomatal complex ...	3	2	1.39	0.44605
1442	GO:0098661	inorganic anion transmembrane transport	3	2	1.39	0.44605
1443	GO:0006900	vesicle budding from membrane	3	2	1.39	0.44605
1444	GO:0048533	sporocyte differentiation	3	2	1.39	0.44605
1445	GO:2000105	positive regulation of DNA-dependent DNA...	3	2	1.39	0.44605
1446	GO:0015774	polysaccharide transport	3	2	1.39	0.44605
1447	GO:0010581	regulation of starch biosynthetic proces...	3	2	1.39	0.44605
1448	GO:0032877	positive regulation of DNA endoreduplica...	3	2	1.39	0.44605
1449	GO:0045682	regulation of epidermis development	3	2	1.39	0.44605
1450	GO:0040014	regulation of multicellular organism gro...	3	2	1.39	0.44605
1451	GO:0046247	terpene catabolic process	3	2	1.39	0.44605
1452	GO:0010507	negative regulation of autophagy	3	2	1.39	0.44605
1453	GO:0045604	regulation of epidermal cell differentia...	3	2	1.39	0.44605
1454	GO:0080003	thalianol metabolic process	3	2	1.39	0.44605
1455	GO:0051353	positive regulation of oxidoreductase ac...	3	2	1.39	0.44605
1456	GO:0030856	regulation of epithelial cell differenti...	3	2	1.39	0.44605
1457	GO:0035279	mRNA cleavage involved in gene silencing...	3	2	1.39	0.44605
1458	GO:0031930	mitochondria-nucleus signaling pathway	3	2	1.39	0.44605
1459	GO:2001022	positive regulation of response to DNA d...	3	2	1.39	0.44605
1460	GO:0035246	peptidyl-arginine N-methylation	3	2	1.39	0.44605
1461	GO:0035247	peptidyl-arginine omega-N-methylation	3	2	1.39	0.44605
1462	GO:0071985	multivesicular body sorting pathway	3	2	1.39	0.44605
1463	GO:0051341	regulation of oxidoreductase activity	3	2	1.39	0.44605
1464	GO:0051345	positive regulation of hydrolase activit...	3	2	1.39	0.44605
1465	GO:0019919	peptidyl-arginine methylation, to asymme...	3	2	1.39	0.44605
1466	GO:0015807	L-amino acid transport	3	2	1.39	0.44605
1467	GO:0032509	endosome transport via multivesicular bo...	3	2	1.39	0.44605
1468	GO:0051453	regulation of intracellular pH	3	2	1.39	0.44605
1469	GO:0046864	isoprenoid transport	3	2	1.39	0.44605
1470	GO:0046865	terpenoid transport	3	2	1.39	0.44605
1471	GO:0006465	signal peptide processing	3	2	1.39	0.44605
1472	GO:0016121	carotene catabolic process	3	2	1.39	0.44605
1473	GO:0016124	xanthophyll catabolic process	3	2	1.39	0.44605
1474	GO:0016110	tetraterpenoid catabolic process	3	2	1.39	0.44605
1475	GO:0045039	protein import into mitochondrial inner ...	3	2	1.39	0.44605
1476	GO:0016118	carotenoid catabolic process	3	2	1.39	0.44605
1477	GO:0033239	negative regulation of cellular amine me...	3	2	1.39	0.44605
1478	GO:0048024	regulation of mRNA splicing, via spliceo...	3	2	1.39	0.44605
1479	GO:0009915	phloem sucrose loading	3	2	1.39	0.44605
1480	GO:0002098	tRNA wobble uridine modification	3	2	1.39	0.44605
1481	GO:0009945	radial axis specification	3	2	1.39	0.44605
1482	GO:0051196	regulation of coenzyme metabolic process	3	2	1.39	0.44605
1483	GO:0007009	plasma membrane organization	3	2	1.39	0.44605
1484	GO:0019365	pyridine nucleotide salvage	3	2	1.39	0.44605
1485	GO:0006166	purine ribonucleoside salvage	3	2	1.39	0.44605
1486	GO:0045923	positive regulation of fatty acid metabo...	3	2	1.39	0.44605
1487	GO:0006188	IMP biosynthetic process	3	2	1.39	0.44605
1488	GO:0030641	regulation of cellular pH	3	2	1.39	0.44605
1489	GO:0006177	GMP biosynthetic process	3	2	1.39	0.44605
1490	GO:1902222	erythrose 4-phosphate/phosphoenolpyruvat...	3	2	1.39	0.44605
1491	GO:0060147	regulation of posttranscriptional gene s...	3	2	1.39	0.44605
1492	GO:1900109	regulation of histone H3-K9 dimethylatio...	3	2	1.39	0.44605
1493	GO:0051289	protein homotetramerization	3	2	1.39	0.44605
1494	GO:0090151	establishment of protein localization to...	3	2	1.39	0.44605
1495	GO:0036123	histone H3-K9 dimethylation	3	2	1.39	0.44605
1496	GO:0006271	DNA strand elongation involved in DNA re...	3	2	1.39	0.44605
1497	GO:0009303	rRNA transcription	3	2	1.39	0.44605
1498	GO:0035672	oligopeptide transmembrane transport	3	2	1.39	0.44605
1499	GO:1901070	guanosine-containing compound biosynthet...	3	2	1.39	0.44605
1500	GO:0055078	sodium ion homeostasis	3	2	1.39	0.44605
1501	GO:0080165	callose deposition in phloem sieve plate	3	2	1.39	0.44605
1502	GO:0080168	abscisic acid transport	3	2	1.39	0.44605
1503	GO:0033530	raffinose metabolic process	3	2	1.39	0.44605
1504	GO:0080183	response to photooxidative stress	3	2	1.39	0.44605
1505	GO:0060776	simple leaf morphogenesis	3	2	1.39	0.44605
1506	GO:0018027	peptidyl-lysine dimethylation	3	2	1.39	0.44605
1507	GO:1903426	regulation of reactive oxygen species bi...	3	2	1.39	0.44605
1508	GO:0042547	cell wall modification involved in multi...	22	11	10.21	0.44836
1509	GO:0048278	vesicle docking	22	11	10.21	0.44836
1510	GO:0006904	vesicle docking involved in exocytosis	22	11	10.21	0.44836
1511	GO:0010675	regulation of cellular carbohydrate meta...	22	11	10.21	0.44836
1512	GO:0140029	exocytic process	22	11	10.21	0.44836
1513	GO:0009853	photorespiration	161	76	74.7	0.44875
1514	GO:0010468	regulation of gene expression	2127	1088	986.87	0.44978
1515	GO:0071370	cellular response to gibberellin stimulu...	84	40	38.97	0.45308
1516	GO:0051701	interaction with host	122	76	56.6	0.45494
1517	GO:0019288	isopentenyl diphosphate biosynthetic pro...	230	108	106.71	0.45774
1518	GO:0009968	negative regulation of signal transducti...	67	32	31.09	0.45845
1519	GO:0009119	ribonucleoside metabolic process	20	10	9.28	0.45861
1520	GO:0034030	ribonucleoside bisphosphate biosynthetic...	20	10	9.28	0.45861
1521	GO:0034033	purine nucleoside bisphosphate biosynthe...	20	10	9.28	0.45861
1522	GO:0033866	nucleoside bisphosphate biosynthetic pro...	20	10	9.28	0.45861
1523	GO:0010118	stomatal movement	97	46	45.01	0.45886
1524	GO:0046365	monosaccharide catabolic process	97	46	45.01	0.45886
1525	GO:0019320	hexose catabolic process	97	46	45.01	0.45886
1526	GO:0031326	regulation of cellular biosynthetic proc...	2003	1011	929.34	0.46144
1527	GO:0060249	anatomical structure homeostasis	64	49	29.69	0.46295
1528	GO:0009799	specification of symmetry	123	76	57.07	0.46297
1529	GO:0044786	cell cycle DNA replication	121	74	56.14	0.46303
1530	GO:0032273	positive regulation of protein polymeriz...	104	65	48.25	0.46309
1531	GO:0032886	regulation of microtubule-based process	7	7	3.25	0.4638
1532	GO:0070507	regulation of microtubule cytoskeleton o...	7	7	3.25	0.4638
1533	GO:0042794	plastid rRNA transcription	1	1	0.46	0.46397
1534	GO:0033506	glucosinolate biosynthetic process from ...	1	1	0.46	0.46397
1535	GO:0071108	protein K48-linked deubiquitination	1	1	0.46	0.46397
1536	GO:0009439	cyanate metabolic process	1	1	0.46	0.46397
1537	GO:0048314	embryo sac morphogenesis	1	1	0.46	0.46397
1538	GO:0007338	single fertilization	1	1	0.46	0.46397
1539	GO:0046098	guanine metabolic process	1	1	0.46	0.46397
1540	GO:0046099	guanine biosynthetic process	1	1	0.46	0.46397
1541	GO:0031222	arabinan catabolic process	1	1	0.46	0.46397
1542	GO:0010350	cellular response to magnesium starvatio...	1	1	0.46	0.46397
1543	GO:0010352	lithium ion export across the plasma mem...	1	1	0.46	0.46397
1544	GO:1901996	regulation of indoleacetic acid biosynth...	1	1	0.46	0.46397
1545	GO:1901997	negative regulation of indoleacetic acid...	1	1	0.46	0.46397
1546	GO:0018008	N-terminal peptidyl-glycine N-myristoyla...	1	1	0.46	0.46397
1547	GO:0010381	peroxisome-chloroplast membrane tetherin...	1	1	0.46	0.46397
1548	GO:0060700	regulation of ribonuclease activity	1	1	0.46	0.46397
1549	GO:0060701	negative regulation of ribonuclease acti...	1	1	0.46	0.46397
1550	GO:0016560	protein import into peroxisome matrix, d...	1	1	0.46	0.46397
1551	GO:0001778	plasma membrane repair	1	1	0.46	0.46397
1552	GO:2001169	regulation of ATP biosynthetic process	1	1	0.46	0.46397
1553	GO:0010373	negative regulation of gibberellin biosy...	1	1	0.46	0.46397
1554	GO:0010376	stomatal complex formation	1	1	0.46	0.46397
1555	GO:0010378	temperature compensation of the circadia...	1	1	0.46	0.46397
1556	GO:0071266	'de novo' L-methionine biosynthetic proc...	1	1	0.46	0.46397
1557	GO:0010323	negative regulation of isopentenyl dipho...	1	1	0.46	0.46397
1558	GO:1901965	endoplasmic reticulum to chloroplast tra...	1	1	0.46	0.46397
1559	GO:1901968	regulation of polynucleotide 3'-phosphat...	1	1	0.46	0.46397
1560	GO:1901969	positive regulation of polynucleotide 3'...	1	1	0.46	0.46397
1561	GO:0043388	positive regulation of DNA binding	1	1	0.46	0.46397
1562	GO:0033683	nucleotide-excision repair, DNA incision	1	1	0.46	0.46397
1563	GO:0071286	cellular response to magnesium ion	1	1	0.46	0.46397
1564	GO:0034263	positive regulation of autophagy in resp...	1	1	0.46	0.46397
1565	GO:0015916	fatty-acyl-CoA transport	1	1	0.46	0.46397
1566	GO:0016578	histone deubiquitination	1	1	0.46	0.46397
1567	GO:0019279	L-methionine biosynthetic process from L...	1	1	0.46	0.46397
1568	GO:0031204	posttranslational protein targeting to m...	1	1	0.46	0.46397
1569	GO:0048498	establishment of petal orientation	1	1	0.46	0.46397
1570	GO:1901971	regulation of DNA-5-methylcytosine glyco...	1	1	0.46	0.46397
1571	GO:0010335	response to non-ionic osmotic stress	1	1	0.46	0.46397
1572	GO:1901972	positive regulation of DNA-5-methylcytos...	1	1	0.46	0.46397
1573	GO:1902551	regulation of catalase activity	1	1	0.46	0.46397
1574	GO:1902553	positive regulation of catalase activity	1	1	0.46	0.46397
1575	GO:0051816	acquisition of nutrients from other orga...	1	1	0.46	0.46397
1576	GO:0033611	oxalate catabolic process	1	1	0.46	0.46397
1577	GO:0033617	mitochondrial respiratory chain complex ...	1	1	0.46	0.46397
1578	GO:1902584	positive regulation of response to water...	1	1	0.46	0.46397
1579	GO:1901917	regulation of exoribonuclease activity	1	1	0.46	0.46397
1580	GO:1901918	negative regulation of exoribonuclease a...	1	1	0.46	0.46397
1581	GO:0048457	floral whorl morphogenesis	1	1	0.46	0.46397
1582	GO:0034243	regulation of transcription elongation f...	1	1	0.46	0.46397
1583	GO:1902544	regulation of DNA N-glycosylase activity	1	1	0.46	0.46397
1584	GO:1902546	positive regulation of DNA N-glycosylase...	1	1	0.46	0.46397
1585	GO:1902533	positive regulation of intracellular sig...	1	1	0.46	0.46397
1586	GO:0033609	oxalate metabolic process	1	1	0.46	0.46397
1587	GO:0070922	small RNA loading onto RISC	1	1	0.46	0.46397
1588	GO:2000036	regulation of stem cell population maint...	1	1	0.46	0.46397
1589	GO:0090707	establishment of plant organ orientation	1	1	0.46	0.46397
1590	GO:0001881	receptor recycling	1	1	0.46	0.46397
1591	GO:0005997	xylulose metabolic process	1	1	0.46	0.46397
1592	GO:0044090	positive regulation of vacuole organizat...	1	1	0.46	0.46397
1593	GO:0043462	regulation of ATPase activity	1	1	0.46	0.46397
1594	GO:0035023	regulation of Rho protein signal transdu...	1	1	0.46	0.46397
1595	GO:0035024	negative regulation of Rho protein signa...	1	1	0.46	0.46397
1596	GO:0043457	regulation of cellular respiration	1	1	0.46	0.46397
1597	GO:0010425	DNA methylation on cytosine within a CNG...	1	1	0.46	0.46397
1598	GO:0035019	somatic stem cell population maintenance	1	1	0.46	0.46397
1599	GO:0022619	generative cell differentiation	1	1	0.46	0.46397
1600	GO:0043470	regulation of carbohydrate catabolic pro...	1	1	0.46	0.46397
1601	GO:0034764	positive regulation of transmembrane tra...	1	1	0.46	0.46397
1602	GO:0034767	positive regulation of ion transmembrane...	1	1	0.46	0.46397
1603	GO:0048194	Golgi vesicle budding	1	1	0.46	0.46397
1604	GO:0072355	histone H3-T3 phosphorylation	1	1	0.46	0.46397
1605	GO:0034755	iron ion transmembrane transport	1	1	0.46	0.46397
1606	GO:0000374	Group III intron splicing	1	1	0.46	0.46397
1607	GO:0048199	vesicle targeting, to, from or within Go...	1	1	0.46	0.46397
1608	GO:0044088	regulation of vacuole organization	1	1	0.46	0.46397
1609	GO:0043410	positive regulation of MAPK cascade	1	1	0.46	0.46397
1610	GO:0051511	negative regulation of unidimensional ce...	1	1	0.46	0.46397
1611	GO:0006554	lysine catabolic process	1	1	0.46	0.46397
1612	GO:2001215	regulation of hydroxymethylglutaryl-CoA ...	1	1	0.46	0.46397
1613	GO:0072387	flavin adenine dinucleotide metabolic pr...	1	1	0.46	0.46397
1614	GO:0034775	glutathione transmembrane transport	1	1	0.46	0.46397
1615	GO:0034720	histone H3-K4 demethylation	1	1	0.46	0.46397
1616	GO:1905777	regulation of exonuclease activity	1	1	0.46	0.46397
1617	GO:1905778	negative regulation of exonuclease activ...	1	1	0.46	0.46397
1618	GO:0003032	detection of oxygen	1	1	0.46	0.46397
1619	GO:0046949	fatty-acyl-CoA biosynthetic process	1	1	0.46	0.46397
1620	GO:0007172	signal complex assembly	1	1	0.46	0.46397
1621	GO:0006542	glutamine biosynthetic process	1	1	0.46	0.46397
1622	GO:0043406	positive regulation of MAP kinase activi...	1	1	0.46	0.46397
1623	GO:0006549	isoleucine metabolic process	1	1	0.46	0.46397
1624	GO:0009249	protein lipoylation	1	1	0.46	0.46397
1625	GO:0006535	cysteine biosynthetic process from serin...	1	1	0.46	0.46397
1626	GO:0007141	male meiosis I	1	1	0.46	0.46397
1627	GO:0061392	regulation of transcription from RNA pol...	1	1	0.46	0.46397
1628	GO:0044002	acquisition of nutrients from host	1	1	0.46	0.46397
1629	GO:0046901	tetrahydrofolylpolyglutamate biosyntheti...	1	1	0.46	0.46397
1630	GO:0032465	regulation of cytokinesis	1	1	0.46	0.46397
1631	GO:0032467	positive regulation of cytokinesis	1	1	0.46	0.46397
1632	GO:0000491	small nucleolar ribonucleoprotein comple...	1	1	0.46	0.46397
1633	GO:0010157	response to chlorate	1	1	0.46	0.46397
1634	GO:0010159	specification of animal organ position	1	1	0.46	0.46397
1635	GO:0010184	cytokinin transport	1	1	0.46	0.46397
1636	GO:0048103	somatic stem cell division	1	1	0.46	0.46397
1637	GO:0032411	positive regulation of transporter activ...	1	1	0.46	0.46397
1638	GO:0032414	positive regulation of ion transmembrane...	1	1	0.46	0.46397
1639	GO:0035970	peptidyl-threonine dephosphorylation	1	1	0.46	0.46397
1640	GO:0043182	vacuolar sequestering of sodium ion	1	1	0.46	0.46397
1641	GO:0010111	glyoxysome organization	1	1	0.46	0.46397
1642	GO:0030327	prenylated protein catabolic process	1	1	0.46	0.46397
1643	GO:1903793	positive regulation of anion transport	1	1	0.46	0.46397
1644	GO:0010133	proline catabolic process to glutamate	1	1	0.46	0.46397
1645	GO:0043112	receptor metabolic process	1	1	0.46	0.46397
1646	GO:1901348	positive regulation of secondary cell wa...	1	1	0.46	0.46397
1647	GO:0007264	small GTPase mediated signal transductio...	1	1	0.46	0.46397
1648	GO:0007265	Ras protein signal transduction	1	1	0.46	0.46397
1649	GO:0007266	Rho protein signal transduction	1	1	0.46	0.46397
1650	GO:1901337	thioester transport	1	1	0.46	0.46397
1651	GO:0031590	wybutosine metabolic process	1	1	0.46	0.46397
1652	GO:0031591	wybutosine biosynthetic process	1	1	0.46	0.46397
1653	GO:0048262	determination of dorsal/ventral asymmetr...	1	1	0.46	0.46397
1654	GO:0048263	determination of dorsal identity	1	1	0.46	0.46397
1655	GO:0043137	DNA replication, removal of RNA primer	1	1	0.46	0.46397
1656	GO:0006620	posttranslational protein targeting to e...	1	1	0.46	0.46397
1657	GO:0006621	protein retention in ER lumen	1	1	0.46	0.46397
1658	GO:0071836	nectar secretion	1	1	0.46	0.46397
1659	GO:0002100	tRNA wobble adenosine to inosine editing	1	1	0.46	0.46397
1660	GO:0009714	chalcone metabolic process	1	1	0.46	0.46397
1661	GO:0009715	chalcone biosynthetic process	1	1	0.46	0.46397
1662	GO:0032197	transposition, RNA-mediated	1	1	0.46	0.46397
1663	GO:0006646	phosphatidylethanolamine biosynthetic pr...	1	1	0.46	0.46397
1664	GO:1903726	negative regulation of phospholipid meta...	1	1	0.46	0.46397
1665	GO:0018343	protein farnesylation	1	1	0.46	0.46397
1666	GO:0048227	plasma membrane to endosome transport	1	1	0.46	0.46397
1667	GO:0048219	inter-Golgi cisterna vesicle-mediated tr...	1	1	0.46	0.46397
1668	GO:0046396	D-galacturonate metabolic process	1	1	0.46	0.46397
1669	GO:0019593	mannitol biosynthetic process	1	1	0.46	0.46397
1670	GO:0019594	mannitol metabolic process	1	1	0.46	0.46397
1671	GO:1901464	negative regulation of tetrapyrrole bios...	1	1	0.46	0.46397
1672	GO:0007202	activation of phospholipase C activity	1	1	0.46	0.46397
1673	GO:0010274	hydrotropism	1	1	0.46	0.46397
1674	GO:0046369	galactose biosynthetic process	1	1	0.46	0.46397
1675	GO:0033962	cytoplasmic mRNA processing body assembl...	1	1	0.46	0.46397
1676	GO:0045770	positive regulation of asymmetric cell d...	1	1	0.46	0.46397
1677	GO:0016073	snRNA metabolic process	1	1	0.46	0.46397
1678	GO:0010221	negative regulation of vernalization res...	1	1	0.46	0.46397
1679	GO:0048209	regulation of vesicle targeting, to, fro...	1	1	0.46	0.46397
1680	GO:0000169	activation of MAPK activity involved in ...	1	1	0.46	0.46397
1681	GO:1902065	response to L-glutamate	1	1	0.46	0.46397
1682	GO:1902066	regulation of cell wall pectin metabolic...	1	1	0.46	0.46397
1683	GO:0032147	activation of protein kinase activity	1	1	0.46	0.46397
1684	GO:0019586	galacturonate metabolic process	1	1	0.46	0.46397
1685	GO:0010241	ent-kaurene oxidation to kaurenoic acid	1	1	0.46	0.46397
1686	GO:0000187	activation of MAPK activity	1	1	0.46	0.46397
1687	GO:0010245	radial microtubular system formation	1	1	0.46	0.46397
1688	GO:0010249	auxin conjugate metabolic process	1	1	0.46	0.46397
1689	GO:0016048	detection of temperature stimulus	1	1	0.46	0.46397
1690	GO:0031508	pericentric heterochromatin assembly	1	1	0.46	0.46397
1691	GO:0061416	regulation of transcription from RNA pol...	1	1	0.46	0.46397
1692	GO:0010235	guard mother cell cytokinesis	1	1	0.46	0.46397
1693	GO:0009859	pollen hydration	1	1	0.46	0.46397
1694	GO:0070483	detection of hypoxia	1	1	0.46	0.46397
1695	GO:0010202	response to low fluence red light stimul...	1	1	0.46	0.46397
1696	GO:0009877	nodulation	1	1	0.46	0.46397
1697	GO:0046337	phosphatidylethanolamine metabolic proce...	1	1	0.46	0.46397
1698	GO:2000378	negative regulation of reactive oxygen s...	1	1	0.46	0.46397
1699	GO:0048759	xylem vessel member cell differentiation	1	1	0.46	0.46397
1700	GO:1901402	negative regulation of tetrapyrrole meta...	1	1	0.46	0.46397
1701	GO:0009848	indoleacetic acid biosynthetic process v...	1	1	0.46	0.46397
1702	GO:0051099	positive regulation of binding	1	1	0.46	0.46397
1703	GO:0032261	purine nucleotide salvage	1	1	0.46	0.46397
1704	GO:0002791	regulation of peptide secretion	1	1	0.46	0.46397
1705	GO:0032263	GMP salvage	1	1	0.46	0.46397
1706	GO:0032264	IMP salvage	1	1	0.46	0.46397
1707	GO:0009800	cinnamic acid biosynthetic process	1	1	0.46	0.46397
1708	GO:0000291	nuclear-transcribed mRNA catabolic proce...	1	1	0.46	0.46397
1709	GO:0045851	pH reduction	1	1	0.46	0.46397
1710	GO:0051056	regulation of small GTPase mediated sign...	1	1	0.46	0.46397
1711	GO:0051058	negative regulation of small GTPase medi...	1	1	0.46	0.46397
1712	GO:0030155	regulation of cell adhesion	1	1	0.46	0.46397
1713	GO:1901162	primary amino compound biosynthetic proc...	1	1	0.46	0.46397
1714	GO:1900091	regulation of raffinose biosynthetic pro...	1	1	0.46	0.46397
1715	GO:0006063	uronic acid metabolic process	1	1	0.46	0.46397
1716	GO:0010727	negative regulation of hydrogen peroxide...	1	1	0.46	0.46397
1717	GO:0018196	peptidyl-asparagine modification	1	1	0.46	0.46397
1718	GO:0006059	hexitol metabolic process	1	1	0.46	0.46397
1719	GO:0045815	positive regulation of gene expression, ...	1	1	0.46	0.46397
1720	GO:0035335	peptidyl-tyrosine dephosphorylation	1	1	0.46	0.46397
1721	GO:0035337	fatty-acyl-CoA metabolic process	1	1	0.46	0.46397
1722	GO:0010730	negative regulation of hydrogen peroxide...	1	1	0.46	0.46397
1723	GO:2000468	regulation of peroxidase activity	1	1	0.46	0.46397
1724	GO:1900057	positive regulation of leaf senescence	1	1	0.46	0.46397
1725	GO:1901140	p-coumaryl alcohol transport	1	1	0.46	0.46397
1726	GO:0046440	L-lysine metabolic process	1	1	0.46	0.46397
1727	GO:1900088	regulation of inositol biosynthetic proc...	1	1	0.46	0.46397
1728	GO:0046443	FAD metabolic process	1	1	0.46	0.46397
1729	GO:0035306	positive regulation of dephosphorylation	1	1	0.46	0.46397
1730	GO:0048864	stem cell development	1	1	0.46	0.46397
1731	GO:2000470	positive regulation of peroxidase activi...	1	1	0.46	0.46397
1732	GO:0046437	D-amino acid biosynthetic process	1	1	0.46	0.46397
1733	GO:0046438	D-cysteine metabolic process	1	1	0.46	0.46397
1734	GO:0046439	L-cysteine metabolic process	1	1	0.46	0.46397
1735	GO:1905623	positive regulation of leaf development	1	1	0.46	0.46397
1736	GO:0070179	D-serine biosynthetic process	1	1	0.46	0.46397
1737	GO:1903578	regulation of ATP metabolic process	1	1	0.46	0.46397
1738	GO:1900030	regulation of pectin biosynthetic proces...	1	1	0.46	0.46397
1739	GO:0042060	wound healing	1	1	0.46	0.46397
1740	GO:0006002	fructose 6-phosphate metabolic process	1	1	0.46	0.46397
1741	GO:0006003	fructose 2,6-bisphosphate metabolic proc...	1	1	0.46	0.46397
1742	GO:0010863	positive regulation of phospholipase C a...	1	1	0.46	0.46397
1743	GO:0050708	regulation of protein secretion	1	1	0.46	0.46397
1744	GO:0018107	peptidyl-threonine phosphorylation	1	1	0.46	0.46397
1745	GO:0033354	chlorophyll cycle	1	1	0.46	0.46397
1746	GO:0006990	positive regulation of transcription fro...	1	1	0.46	0.46397
1747	GO:0070291	N-acylethanolamine metabolic process	1	1	0.46	0.46397
1748	GO:0033321	homomethionine metabolic process	1	1	0.46	0.46397
1749	GO:0035443	tripeptide transmembrane transport	1	1	0.46	0.46397
1750	GO:0035445	borate transmembrane transport	1	1	0.46	0.46397
1751	GO:0090070	positive regulation of ribosome biogenes...	1	1	0.46	0.46397
1752	GO:0035434	copper ion transmembrane transport	1	1	0.46	0.46397
1753	GO:0051924	regulation of calcium ion transport	1	1	0.46	0.46397
1754	GO:0051928	positive regulation of calcium ion trans...	1	1	0.46	0.46397
1755	GO:0046110	xanthine metabolic process	1	1	0.46	0.46397
1756	GO:0052573	UDP-D-galactose metabolic process	1	1	0.46	0.46397
1757	GO:0033331	ent-kaurene metabolic process	1	1	0.46	0.46397
1758	GO:0006982	response to lipid hydroperoxide	1	1	0.46	0.46397
1759	GO:0060969	negative regulation of gene silencing	1	1	0.46	0.46397
1760	GO:0035404	histone-serine phosphorylation	1	1	0.46	0.46397
1761	GO:0035405	histone-threonine phosphorylation	1	1	0.46	0.46397
1762	GO:0018282	metal incorporation into metallo-sulfur ...	1	1	0.46	0.46397
1763	GO:0018283	iron incorporation into metallo-sulfur c...	1	1	0.46	0.46397
1764	GO:0035407	histone H3-T11 phosphorylation	1	1	0.46	0.46397
1765	GO:0048560	establishment of anatomical structure or...	1	1	0.46	0.46397
1766	GO:0000740	nuclear membrane fusion	1	1	0.46	0.46397
1767	GO:0031063	regulation of histone deacetylation	1	1	0.46	0.46397
1768	GO:0018279	protein N-linked glycosylation via aspar...	1	1	0.46	0.46397
1769	GO:0048559	establishment of floral organ orientatio...	1	1	0.46	0.46397
1770	GO:0000738	DNA catabolic process, exonucleolytic	1	1	0.46	0.46397
1771	GO:0031054	pre-miRNA processing	1	1	0.46	0.46397
1772	GO:0031055	chromatin remodeling at centromere	1	1	0.46	0.46397
1773	GO:0018210	peptidyl-threonine modification	1	1	0.46	0.46397
1774	GO:0046100	hypoxanthine metabolic process	1	1	0.46	0.46397
1775	GO:0033494	ferulate metabolic process	1	1	0.46	0.46397
1776	GO:0007530	sex determination	1	1	0.46	0.46397
1777	GO:0046292	formaldehyde metabolic process	1	1	0.46	0.46397
1778	GO:0072709	cellular response to sorbitol	1	1	0.46	0.46397
1779	GO:0042966	biotin carboxyl carrier protein biosynth...	1	1	0.46	0.46397
1780	GO:0006903	vesicle targeting	1	1	0.46	0.46397
1781	GO:0018201	peptidyl-glycine modification	1	1	0.46	0.46397
1782	GO:0048504	regulation of timing of animal organ for...	1	1	0.46	0.46397
1783	GO:0071072	negative regulation of phospholipid bios...	1	1	0.46	0.46397
1784	GO:0071076	RNA 3' uridylation	1	1	0.46	0.46397
1785	GO:0033477	S-methylmethionine metabolic process	1	1	0.46	0.46397
1786	GO:0010517	regulation of phospholipase activity	1	1	0.46	0.46397
1787	GO:0010518	positive regulation of phospholipase act...	1	1	0.46	0.46397
1788	GO:0040033	negative regulation of translation, ncRN...	1	1	0.46	0.46397
1789	GO:0080056	petal vascular tissue pattern formation	1	1	0.46	0.46397
1790	GO:0080057	sepal vascular tissue pattern formation	1	1	0.46	0.46397
1791	GO:1902325	negative regulation of chlorophyll biosy...	1	1	0.46	0.46397
1792	GO:0080088	spermidine hydroxycinnamate conjugate bi...	1	1	0.46	0.46397
1793	GO:0044110	growth involved in symbiotic interaction	1	1	0.46	0.46397
1794	GO:0044111	development involved in symbiotic intera...	1	1	0.46	0.46397
1795	GO:0044115	development of symbiont involved in inte...	1	1	0.46	0.46397
1796	GO:0044116	growth of symbiont involved in interacti...	1	1	0.46	0.46397
1797	GO:0040009	regulation of growth rate	1	1	0.46	0.46397
1798	GO:0042906	xanthine transport	1	1	0.46	0.46397
1799	GO:0080020	regulation of coenzyme A biosynthetic pr...	1	1	0.46	0.46397
1800	GO:0044144	modulation of growth of symbiont involve...	1	1	0.46	0.46397
1801	GO:0044148	positive regulation of growth of symbion...	1	1	0.46	0.46397
1802	GO:1902334	fructose export from vacuole to cytoplas...	1	1	0.46	0.46397
1803	GO:1905037	autophagosome organization	1	1	0.46	0.46397
1804	GO:0046202	cyanide biosynthetic process	1	1	0.46	0.46397
1805	GO:0007610	behavior	1	1	0.46	0.46397
1806	GO:2000234	positive regulation of rRNA processing	1	1	0.46	0.46397
1807	GO:0033194	response to hydroperoxide	1	1	0.46	0.46397
1808	GO:0080038	positive regulation of cytokinin-activat...	1	1	0.46	0.46397
1809	GO:0002698	negative regulation of immune effector p...	1	1	0.46	0.46397
1810	GO:0015855	pyrimidine nucleobase transport	1	1	0.46	0.46397
1811	GO:0015857	uracil transport	1	1	0.46	0.46397
1812	GO:0043696	dedifferentiation	1	1	0.46	0.46397
1813	GO:0043697	cell dedifferentiation	1	1	0.46	0.46397
1814	GO:0007638	mechanosensory behavior	1	1	0.46	0.46397
1815	GO:0035280	miRNA loading onto RISC involved in gene...	1	1	0.46	0.46397
1816	GO:0035281	pre-miRNA export from nucleus	1	1	0.46	0.46397
1817	GO:0010654	apical cell fate commitment	1	1	0.46	0.46397
1818	GO:0080009	mRNA methylation	1	1	0.46	0.46397
1819	GO:0009092	homoserine metabolic process	1	1	0.46	0.46397
1820	GO:0009097	isoleucine biosynthetic process	1	1	0.46	0.46397
1821	GO:0010685	tetracyclic triterpenoid metabolic proce...	1	1	0.46	0.46397
1822	GO:0010686	tetracyclic triterpenoid biosynthetic pr...	1	1	0.46	0.46397
1823	GO:0035278	miRNA mediated inhibition of translation	1	1	0.46	0.46397
1824	GO:0010677	negative regulation of cellular carbohyd...	1	1	0.46	0.46397
1825	GO:0015813	L-glutamate transmembrane transport	1	1	0.46	0.46397
1826	GO:0031936	negative regulation of chromatin silenci...	1	1	0.46	0.46397
1827	GO:0015843	methylammonium transport	1	1	0.46	0.46397
1828	GO:0006368	transcription elongation from RNA polyme...	1	1	0.46	0.46397
1829	GO:0043686	co-translational protein modification	1	1	0.46	0.46397
1830	GO:0017085	response to insecticide	1	1	0.46	0.46397
1831	GO:0030811	regulation of nucleotide catabolic proce...	1	1	0.46	0.46397
1832	GO:0006382	adenosine to inosine editing	1	1	0.46	0.46397
1833	GO:1900363	regulation of mRNA polyadenylation	1	1	0.46	0.46397
1834	GO:1900366	negative regulation of defense response ...	1	1	0.46	0.46397
1835	GO:0009087	methionine catabolic process	1	1	0.46	0.46397
1836	GO:1902475	L-alpha-amino acid transmembrane transpo...	1	1	0.46	0.46397
1837	GO:0006376	mRNA splice site selection	1	1	0.46	0.46397
1838	GO:0050687	negative regulation of defense response ...	1	1	0.46	0.46397
1839	GO:0010602	regulation of 1-aminocyclopropane-1-carb...	1	1	0.46	0.46397
1840	GO:0010603	regulation of cytoplasmic mRNA processin...	1	1	0.46	0.46397
1841	GO:0018871	1-aminocyclopropane-1-carboxylate metabo...	1	1	0.46	0.46397
1842	GO:0010606	positive regulation of cytoplasmic mRNA ...	1	1	0.46	0.46397
1843	GO:0072512	trivalent inorganic cation transport	1	1	0.46	0.46397
1844	GO:0042391	regulation of membrane potential	1	1	0.46	0.46397
1845	GO:0071902	positive regulation of protein serine/th...	1	1	0.46	0.46397
1846	GO:0042352	GDP-L-fucose salvage	1	1	0.46	0.46397
1847	GO:0052093	formation of specialized structure for n...	1	1	0.46	0.46397
1848	GO:0052095	formation of specialized structure for n...	1	1	0.46	0.46397
1849	GO:0052096	formation by symbiont of syncytium invol...	1	1	0.46	0.46397
1850	GO:0033260	nuclear DNA replication	1	1	0.46	0.46397
1851	GO:0042371	vitamin K biosynthetic process	1	1	0.46	0.46397
1852	GO:0042373	vitamin K metabolic process	1	1	0.46	0.46397
1853	GO:0051452	intracellular pH reduction	1	1	0.46	0.46397
1854	GO:0045022	early endosome to late endosome transpor...	1	1	0.46	0.46397
1855	GO:1900490	positive regulation of hydroxymethylglut...	1	1	0.46	0.46397
1856	GO:0090356	negative regulation of auxin metabolic p...	1	1	0.46	0.46397
1857	GO:1901522	positive regulation of transcription fro...	1	1	0.46	0.46397
1858	GO:1902182	shoot apical meristem development	1	1	0.46	0.46397
1859	GO:1902183	regulation of shoot apical meristem deve...	1	1	0.46	0.46397
1860	GO:1901527	abscisic acid-activated signaling pathwa...	1	1	0.46	0.46397
1861	GO:1901528	hydrogen peroxide mediated signaling pat...	1	1	0.46	0.46397
1862	GO:1901529	positive regulation of anion channel act...	1	1	0.46	0.46397
1863	GO:0007065	male meiosis sister chromatid cohesion	1	1	0.46	0.46397
1864	GO:0007066	female meiosis sister chromatid cohesion	1	1	0.46	0.46397
1865	GO:0046824	positive regulation of nucleocytoplasmic...	1	1	0.46	0.46397
1866	GO:0009964	negative regulation of flavonoid biosynt...	1	1	0.46	0.46397
1867	GO:0046825	regulation of protein export from nucleu...	1	1	0.46	0.46397
1868	GO:0046827	positive regulation of protein export fr...	1	1	0.46	0.46397
1869	GO:0009953	dorsal/ventral pattern formation	1	1	0.46	0.46397
1870	GO:0044774	mitotic DNA integrity checkpoint	1	1	0.46	0.46397
1871	GO:0090311	regulation of protein deacetylation	1	1	0.46	0.46397
1872	GO:0033231	carbohydrate export	1	1	0.46	0.46397
1873	GO:0033233	regulation of protein sumoylation	1	1	0.46	0.46397
1874	GO:0033234	negative regulation of protein sumoylati...	1	1	0.46	0.46397
1875	GO:0042306	regulation of protein import into nucleu...	1	1	0.46	0.46397
1876	GO:0045004	DNA replication proofreading	1	1	0.46	0.46397
1877	GO:0045005	DNA-dependent DNA replication maintenanc...	1	1	0.46	0.46397
1878	GO:1903961	positive regulation of anion transmembra...	1	1	0.46	0.46397
1879	GO:0090344	negative regulation of cell aging	1	1	0.46	0.46397
1880	GO:1901535	regulation of DNA demethylation	1	1	0.46	0.46397
1881	GO:1902115	regulation of organelle assembly	1	1	0.46	0.46397
1882	GO:1902117	positive regulation of organelle assembl...	1	1	0.46	0.46397
1883	GO:0007076	mitotic chromosome condensation	1	1	0.46	0.46397
1884	GO:0070588	calcium ion transmembrane transport	1	1	0.46	0.46397
1885	GO:0007026	negative regulation of microtubule depol...	1	1	0.46	0.46397
1886	GO:0010094	specification of carpel identity	1	1	0.46	0.46397
1887	GO:0015690	aluminum cation transport	1	1	0.46	0.46397
1888	GO:0006430	lysyl-tRNA aminoacylation	1	1	0.46	0.46397
1889	GO:0006431	methionyl-tRNA aminoacylation	1	1	0.46	0.46397
1890	GO:0006436	tryptophanyl-tRNA aminoacylation	1	1	0.46	0.46397
1891	GO:0048016	inositol phosphate-mediated signaling	1	1	0.46	0.46397
1892	GO:0007044	cell-substrate junction assembly	1	1	0.46	0.46397
1893	GO:0007045	cell-substrate adherens junction assembl...	1	1	0.46	0.46397
1894	GO:0075733	intracellular transport of virus	1	1	0.46	0.46397
1895	GO:0009946	proximal/distal axis specification	1	1	0.46	0.46397
1896	GO:0048041	focal adhesion assembly	1	1	0.46	0.46397
1897	GO:1904589	regulation of protein import	1	1	0.46	0.46397
1898	GO:0007035	vacuolar acidification	1	1	0.46	0.46397
1899	GO:0070536	protein K63-linked deubiquitination	1	1	0.46	0.46397
1900	GO:1901695	tyramine biosynthetic process	1	1	0.46	0.46397
1901	GO:0010081	regulation of inflorescence meristem gro...	1	1	0.46	0.46397
1902	GO:0015688	iron chelate transport	1	1	0.46	0.46397
1903	GO:0098927	vesicle-mediated transport between endos...	1	1	0.46	0.46397
1904	GO:0015670	carbon dioxide transport	1	1	0.46	0.46397
1905	GO:0035884	arabinan biosynthetic process	1	1	0.46	0.46397
1906	GO:0070509	calcium ion import	1	1	0.46	0.46397
1907	GO:0060191	regulation of lipase activity	1	1	0.46	0.46397
1908	GO:0060193	positive regulation of lipase activity	1	1	0.46	0.46397
1909	GO:0045974	regulation of translation, ncRNA-mediate...	1	1	0.46	0.46397
1910	GO:0090451	cotyledon boundary formation	1	1	0.46	0.46397
1911	GO:0010046	response to mycotoxin	1	1	0.46	0.46397
1912	GO:0046580	negative regulation of Ras protein signa...	1	1	0.46	0.46397
1913	GO:0010032	meiotic chromosome condensation	1	1	0.46	0.46397
1914	GO:0071325	cellular response to mannitol stimulus	1	1	0.46	0.46397
1915	GO:1901678	iron coordination entity transport	1	1	0.46	0.46397
1916	GO:0090470	shoot organ boundary specification	1	1	0.46	0.46397
1917	GO:0046578	regulation of Ras protein signal transdu...	1	1	0.46	0.46397
1918	GO:0045944	positive regulation of transcription by ...	1	1	0.46	0.46397
1919	GO:0090428	perianth development	1	1	0.46	0.46397
1920	GO:0006178	guanine salvage	1	1	0.46	0.46397
1921	GO:0090410	malonate catabolic process	1	1	0.46	0.46397
1922	GO:0060184	cell cycle switching	1	1	0.46	0.46397
1923	GO:1900180	regulation of protein localization to nu...	1	1	0.46	0.46397
1924	GO:0090414	molybdate ion export from vacuole	1	1	0.46	0.46397
1925	GO:0042407	cristae formation	1	1	0.46	0.46397
1926	GO:0006110	regulation of glycolytic process	1	1	0.46	0.46397
1927	GO:0032091	negative regulation of protein binding	1	1	0.46	0.46397
1928	GO:0034332	adherens junction organization	1	1	0.46	0.46397
1929	GO:0034333	adherens junction assembly	1	1	0.46	0.46397
1930	GO:0060145	viral gene silencing in virus induced ge...	1	1	0.46	0.46397
1931	GO:0060148	positive regulation of posttranscription...	1	1	0.46	0.46397
1932	GO:0032069	regulation of nuclease activity	1	1	0.46	0.46397
1933	GO:0090408	phloem nitrate loading	1	1	0.46	0.46397
1934	GO:0071494	cellular response to UV-C	1	1	0.46	0.46397
1935	GO:0050000	chromosome localization	1	1	0.46	0.46397
1936	GO:0031426	polycistronic mRNA processing	1	1	0.46	0.46397
1937	GO:0006106	fumarate metabolic process	1	1	0.46	0.46397
1938	GO:0032074	negative regulation of nuclease activity	1	1	0.46	0.46397
1939	GO:0031440	regulation of mRNA 3'-end processing	1	1	0.46	0.46397
1940	GO:0032026	response to magnesium ion	1	1	0.46	0.46397
1941	GO:0006296	nucleotide-excision repair, DNA incision...	1	1	0.46	0.46397
1942	GO:0006297	nucleotide-excision repair, DNA gap fill...	1	1	0.46	0.46397
1943	GO:0019450	L-cysteine catabolic process to pyruvate	1	1	0.46	0.46397
1944	GO:0019458	methionine catabolic process via 2-oxobu...	1	1	0.46	0.46397
1945	GO:2000694	regulation of phragmoplast microtubule o...	1	1	0.46	0.46397
1946	GO:0046655	folic acid metabolic process	1	1	0.46	0.46397
1947	GO:0046656	folic acid biosynthetic process	1	1	0.46	0.46397
1948	GO:0010922	positive regulation of phosphatase activ...	1	1	0.46	0.46397
1949	GO:0019477	L-lysine catabolic process	1	1	0.46	0.46397
1950	GO:0042149	cellular response to glucose starvation	1	1	0.46	0.46397
1951	GO:0046680	response to DDT	1	1	0.46	0.46397
1952	GO:0006269	DNA replication, synthesis of RNA primer	1	1	0.46	0.46397
1953	GO:0043987	histone H3-S10 phosphorylation	1	1	0.46	0.46397
1954	GO:0000077	DNA damage checkpoint	1	1	0.46	0.46397
1955	GO:0043988	histone H3-S28 phosphorylation	1	1	0.46	0.46397
1956	GO:0071421	manganese ion transmembrane transport	1	1	0.46	0.46397
1957	GO:0034484	raffinose catabolic process	1	1	0.46	0.46397
1958	GO:0010919	regulation of inositol phosphate biosynt...	1	1	0.46	0.46397
1959	GO:0000024	maltose biosynthetic process	1	1	0.46	0.46397
1960	GO:0090174	organelle membrane fusion	1	1	0.46	0.46397
1961	GO:0006287	base-excision repair, gap-filling	1	1	0.46	0.46397
1962	GO:0060250	germ-line stem-cell niche homeostasis	1	1	0.46	0.46397
1963	GO:0019447	D-cysteine catabolic process	1	1	0.46	0.46397
1964	GO:0019448	L-cysteine catabolic process	1	1	0.46	0.46397
1965	GO:0006273	lagging strand elongation	1	1	0.46	0.46397
1966	GO:0006279	premeiotic DNA replication	1	1	0.46	0.46397
1967	GO:0000045	autophagosome assembly	1	1	0.46	0.46397
1968	GO:0019433	triglyceride catabolic process	1	1	0.46	0.46397
1969	GO:0071435	potassium ion export	1	1	0.46	0.46397
1970	GO:0090143	nucleoid organization	1	1	0.46	0.46397
1971	GO:1900274	regulation of phospholipase C activity	1	1	0.46	0.46397
1972	GO:0006218	uridine catabolic process	1	1	0.46	0.46397
1973	GO:1903321	negative regulation of protein modificat...	1	1	0.46	0.46397
1974	GO:0019401	alditol biosynthetic process	1	1	0.46	0.46397
1975	GO:0019406	hexitol biosynthetic process	1	1	0.46	0.46397
1976	GO:1903340	positive regulation of cell wall organiz...	1	1	0.46	0.46397
1977	GO:0060236	regulation of mitotic spindle organizati...	1	1	0.46	0.46397
1978	GO:0036290	protein trans-autophosphorylation	1	1	0.46	0.46397
1979	GO:0036292	DNA rewinding	1	1	0.46	0.46397
1980	GO:0009301	snRNA transcription	1	1	0.46	0.46397
1981	GO:0032960	regulation of inositol trisphosphate bio...	1	1	0.46	0.46397
1982	GO:0042256	mature ribosome assembly	1	1	0.46	0.46397
1983	GO:0031116	positive regulation of microtubule polym...	1	1	0.46	0.46397
1984	GO:0008612	peptidyl-lysine modification to peptidyl...	1	1	0.46	0.46397
1985	GO:0051761	sesquiterpene metabolic process	1	1	0.46	0.46397
1986	GO:0032959	inositol trisphosphate biosynthetic proc...	1	1	0.46	0.46397
1987	GO:0051762	sesquiterpene biosynthetic process	1	1	0.46	0.46397
1988	GO:0008618	7-methylguanosine metabolic process	1	1	0.46	0.46397
1989	GO:2000604	negative regulation of secondary growth	1	1	0.46	0.46397
1990	GO:0033567	DNA replication, Okazaki fragment proces...	1	1	0.46	0.46397
1991	GO:0055068	cobalt ion homeostasis	1	1	0.46	0.46397
1992	GO:0000957	mitochondrial RNA catabolic process	1	1	0.46	0.46397
1993	GO:0018065	protein-cofactor linkage	1	1	0.46	0.46397
1994	GO:0033528	S-methylmethionine cycle	1	1	0.46	0.46397
1995	GO:0033529	raffinose biosynthetic process	1	1	0.46	0.46397
1996	GO:1990064	ground tissue pattern formation	1	1	0.46	0.46397
1997	GO:1990052	ER to chloroplast lipid transport	1	1	0.46	0.46397
1998	GO:0080162	intracellular auxin transport	1	1	0.46	0.46397
[truncated: 2,407 more rows]
