# Supplementary material for: Immunity onset alters plant chromatin and utilizes EDA16 to regulate oxidative homeostasis
Source: PLoS Pathog. 2021 May 20;17(5):e1009572. doi: 10.1371/journal.ppat.1009572 (PMC8171942; doi:10.1371/journal.ppat.1009572)
Supplement: S5 Dataset — (XLSX) [file ppat.1009572.s015.xlsx]

## Sheet: Dataset S5
Dataset S5. GO term analysis of flg22-repressed genes with DPNs. 242 flg22-repressed Differentialy Expressd Genes (DEGs) with Differentially Positioned Nucleosomes (DPNs) GO term enrichment analysis compared with all protein-coding genes GO terms. (topGO R package, Fisher Exact test).
	GO.ID	Term	Annotated	Significant	Expected	KS
1	GO:0009828	plant-type cell wall loosening	27	5	0.28	7.7e-06
2	GO:0009767	photosynthetic electron transport chain	72	7	0.75	9.7e-06
3	GO:0009965	leaf morphogenesis	212	11	2.2	1.4e-05
4	GO:0006098	pentose-phosphate shunt	182	9	1.89	0.00012
5	GO:0030418	nicotianamine biosynthetic process	4	2	0.04	0.00064
6	GO:0000023	maltose metabolic process	152	7	1.58	0.00107
7	GO:0016556	mRNA modification	115	6	1.19	0.00128
8	GO:0046209	nitric oxide metabolic process	7	2	0.07	0.00218
9	GO:0030154	cell differentiation	1044	21	10.84	0.00286
10	GO:0019252	starch biosynthetic process	190	7	1.97	0.00376
11	GO:0009612	response to mechanical stimulus	63	4	0.65	0.00417
12	GO:0046777	protein autophosphorylation	147	6	1.53	0.00438
13	GO:0009902	chloroplast relocation	103	5	1.07	0.00442
14	GO:0010027	thylakoid membrane organization	196	7	2.04	0.00446
15	GO:0010264	myo-inositol hexakisphosphate biosynthet...	65	4	0.68	0.00466
16	GO:0009741	response to brassinosteroid	113	5	1.17	0.00652
17	GO:0009269	response to desiccation	37	3	0.38	0.00661
18	GO:0016122	xanthophyll metabolic process	12	2	0.12	0.00661
19	GO:0005976	polysaccharide metabolic process	665	18	6.91	0.00912
20	GO:0009957	epidermal cell fate specification	15	2	0.16	0.01031
21	GO:0010232	vascular transport	15	2	0.16	0.01031
22	GO:0010233	phloem transport	15	2	0.16	0.01031
23	GO:0019372	lipoxygenase pathway	1	1	0.01	0.01039
24	GO:0010597	green leaf volatile biosynthetic process	1	1	0.01	0.01039
25	GO:0010028	xanthophyll cycle	1	1	0.01	0.01039
26	GO:0060560	developmental growth involved in morphog...	546	12	5.67	0.0119
27	GO:0031325	positive regulation of cellular metaboli...	491	11	5.1	0.01383
28	GO:0009773	photosynthetic electron transport in pho...	50	3	0.52	0.01512
29	GO:0045893	positive regulation of transcription, DN...	435	10	4.52	0.01576
30	GO:1903508	positive regulation of nucleic acid-temp...	435	10	4.52	0.01576
31	GO:1902680	positive regulation of RNA biosynthetic ...	435	10	4.52	0.01576
32	GO:0051254	positive regulation of RNA metabolic pro...	435	10	4.52	0.01576
33	GO:0019725	cellular homeostasis	315	8	3.27	0.01739
34	GO:0055080	cation homeostasis	316	8	3.28	0.01768
35	GO:0080022	primary root development	20	2	0.21	0.01803
36	GO:0045935	positive regulation of nucleobase-contai...	448	10	4.65	0.01893
37	GO:0009826	unidimensional cell growth	450	10	4.67	0.01945
38	GO:0048102	autophagic cell death	2	1	0.02	0.02067
39	GO:0080164	regulation of nitric oxide metabolic pro...	2	1	0.02	0.02067
40	GO:0015840	urea transport	2	1	0.02	0.02067
41	GO:0030001	metal ion transport	522	11	5.42	0.02076
42	GO:0016049	cell growth	663	13	6.89	0.0213
43	GO:0010628	positive regulation of gene expression	457	10	4.75	0.02138
44	GO:0006812	cation transport	738	14	7.67	0.02213
45	GO:0015996	chlorophyll catabolic process	58	3	0.6	0.02241
46	GO:0010557	positive regulation of macromolecule bio...	461	10	4.79	0.02255
47	GO:0046149	pigment catabolic process	59	3	0.61	0.02344
48	GO:0031328	positive regulation of cellular biosynth...	467	10	4.85	0.02438
49	GO:0052541	plant-type cell wall cellulose metabolic...	24	2	0.25	0.0255
50	GO:0006787	porphyrin-containing compound catabolic ...	61	3	0.63	0.02556
51	GO:0033015	tetrapyrrole catabolic process	61	3	0.63	0.02556
52	GO:0048869	cellular developmental process	1337	28	13.89	0.02567
53	GO:0050801	ion homeostasis	340	8	3.53	0.026
54	GO:0030003	cellular cation homeostasis	280	7	2.91	0.02729
55	GO:0051173	positive regulation of nitrogen compound...	478	10	4.96	0.02801
56	GO:0042440	pigment metabolic process	346	8	3.59	0.02844
57	GO:0010604	positive regulation of macromolecule met...	484	10	5.03	0.03014
58	GO:0010275	NAD(P)H dehydrogenase complex assembly	3	1	0.03	0.03084
59	GO:0010508	positive regulation of autophagy	3	1	0.03	0.03084
60	GO:0006690	icosanoid metabolic process	3	1	0.03	0.03084
61	GO:0006048	UDP-N-acetylglucosamine biosynthetic pro...	3	1	0.03	0.03084
62	GO:0048511	rhythmic process	168	5	1.74	0.03108
63	GO:0007623	circadian rhythm	168	5	1.74	0.03108
64	GO:0006873	cellular ion homeostasis	289	7	3	0.03163
65	GO:0006351	transcription, DNA-templated	2051	30	21.3	0.0336
66	GO:0097659	nucleic acid-templated transcription	2051	30	21.3	0.0336
67	GO:0032774	RNA biosynthetic process	2052	30	21.31	0.03379
68	GO:0000902	cell morphogenesis	636	12	6.61	0.03402
69	GO:0055082	cellular chemical homeostasis	298	7	3.1	0.03641
70	GO:0042793	plastid transcription	71	3	0.74	0.03768
71	GO:0000271	polysaccharide biosynthetic process	568	15	5.9	0.03872
72	GO:1901698	response to nitrogen compound	653	12	6.78	0.0403
73	GO:0031331	positive regulation of cellular cataboli...	4	1	0.04	0.04091
74	GO:0019755	one-carbon compound transport	4	1	0.04	0.04091
75	GO:0043433	negative regulation of DNA-binding trans...	4	1	0.04	0.04091
76	GO:0009961	response to 1-aminocyclopropane-1-carbox...	4	1	0.04	0.04091
77	GO:0033591	response to L-ascorbic acid	4	1	0.04	0.04091
78	GO:0046349	amino sugar biosynthetic process	4	1	0.04	0.04091
79	GO:0030855	epithelial cell differentiation	32	2	0.33	0.04342
80	GO:0009913	epidermal cell differentiation	32	2	0.33	0.04342
81	GO:0008544	epidermis development	32	2	0.33	0.04342
82	GO:0006869	lipid transport	128	4	1.33	0.04459
83	GO:0006073	cellular glucan metabolic process	381	12	3.96	0.04488
84	GO:0044042	glucan metabolic process	381	12	3.96	0.04488
85	GO:0009631	cold acclimation	33	2	0.34	0.04591
86	GO:0010155	regulation of proton transport	77	3	0.8	0.04612
87	GO:0032989	cellular component morphogenesis	668	12	6.94	0.04647
88	GO:0048878	chemical homeostasis	382	8	3.97	0.04649
89	GO:0040007	growth	895	15	9.3	0.04659
90	GO:0015994	chlorophyll metabolic process	189	5	1.96	0.04755
91	GO:1904062	regulation of cation transmembrane trans...	79	3	0.82	0.04913
92	GO:0048589	developmental growth	752	13	7.81	0.05042
93	GO:0006168	adenine salvage	5	1	0.05	0.05087
94	GO:0050898	nitrile metabolic process	5	1	0.05	0.05087
95	GO:0006809	nitric oxide biosynthetic process	5	1	0.05	0.05087
96	GO:0080028	nitrile biosynthetic process	5	1	0.05	0.05087
97	GO:0048629	trichome patterning	5	1	0.05	0.05087
98	GO:0010623	programmed cell death involved in cell d...	5	1	0.05	0.05087
99	GO:0006047	UDP-N-acetylglucosamine metabolic proces...	5	1	0.05	0.05087
100	GO:0046083	adenine metabolic process	5	1	0.05	0.05087
101	GO:0046084	adenine biosynthetic process	5	1	0.05	0.05087
102	GO:0043096	purine nucleobase salvage	5	1	0.05	0.05087
103	GO:0051090	regulation of DNA-binding transcription ...	5	1	0.05	0.05087
104	GO:0030308	negative regulation of cell growth	5	1	0.05	0.05087
105	GO:0009893	positive regulation of metabolic process	604	11	6.27	0.05101
106	GO:0060429	epithelium development	35	2	0.36	0.05105
107	GO:0051187	cofactor catabolic process	135	4	1.4	0.05236
108	GO:0042592	homeostatic process	463	9	4.81	0.05305
109	GO:0046685	response to arsenic-containing substance	36	2	0.37	0.05369
110	GO:0071370	cellular response to gibberellin stimulu...	84	3	0.87	0.05705
111	GO:0055072	iron ion homeostasis	141	4	1.46	0.05958
112	GO:0009969	xyloglucan biosynthetic process	6	1	0.06	0.06073
113	GO:0010506	regulation of autophagy	6	1	0.06	0.06073
114	GO:0032876	negative regulation of DNA endoreduplica...	6	1	0.06	0.06073
115	GO:0009769	photosynthesis, light harvesting in phot...	6	1	0.06	0.06073
116	GO:0033273	response to vitamin	6	1	0.06	0.06073
117	GO:0016123	xanthophyll biosynthetic process	6	1	0.06	0.06073
118	GO:1903506	regulation of nucleic acid-templated tra...	1839	26	19.1	0.065
119	GO:0006355	regulation of transcription, DNA-templat...	1839	26	19.1	0.065
120	GO:2001141	regulation of RNA biosynthetic process	1839	26	19.1	0.065
121	GO:0052546	cell wall pectin metabolic process	41	2	0.43	0.06759
122	GO:0070838	divalent metal ion transport	210	5	2.18	0.06835
123	GO:0010583	response to cyclopentenone	148	4	1.54	0.06863
124	GO:0051252	regulation of RNA metabolic process	1854	26	19.26	0.07016
125	GO:0045168	cell-cell signaling involved in cell fat...	7	1	0.07	0.07049
126	GO:0043101	purine-containing compound salvage	7	1	0.07	0.07049
127	GO:0042136	neurotransmitter biosynthetic process	7	1	0.07	0.07049
128	GO:0008156	negative regulation of DNA replication	7	1	0.07	0.07049
129	GO:0009896	positive regulation of catabolic process	7	1	0.07	0.07049
130	GO:2000104	negative regulation of DNA-dependent DNA...	7	1	0.07	0.07049
131	GO:0072511	divalent inorganic cation transport	212	5	2.2	0.07056
132	GO:1902600	proton transmembrane transport	93	3	0.97	0.07271
133	GO:0009891	positive regulation of biosynthetic proc...	569	10	5.91	0.07363
134	GO:0010556	regulation of macromolecule biosynthetic...	1956	27	20.32	0.07634
135	GO:2000112	regulation of cellular macromolecule bio...	1956	27	20.32	0.07634
136	GO:0006778	porphyrin-containing compound metabolic ...	218	5	2.26	0.07741
137	GO:0033013	tetrapyrrole metabolic process	219	5	2.27	0.07859
138	GO:0019219	regulation of nucleobase-containing comp...	1963	27	20.39	0.07895
139	GO:0006561	proline biosynthetic process	8	1	0.08	0.08015
140	GO:0010190	cytochrome b6f complex assembly	8	1	0.08	0.08015
141	GO:0043200	response to amino acid	8	1	0.08	0.08015
142	GO:0001101	response to acid chemical	1532	24	15.91	0.08665
143	GO:0009739	response to gibberellin	161	4	1.67	0.0872
144	GO:0000041	transition metal ion transport	228	5	2.37	0.08961
145	GO:0009113	purine nucleobase biosynthetic process	9	1	0.09	0.0897
146	GO:0090558	plant epidermis development	669	11	6.95	0.08989
147	GO:0010243	response to organonitrogen compound	443	8	4.6	0.09152
148	GO:0019288	isopentenyl diphosphate biosynthetic pro...	230	5	2.39	0.09216
149	GO:0044264	cellular polysaccharide metabolic proces...	571	14	5.93	0.09264
150	GO:0009991	response to extracellular stimulus	372	7	3.86	0.09376
151	GO:0031326	regulation of cellular biosynthetic proc...	2003	27	20.8	0.09499
152	GO:0009825	multidimensional cell growth	105	3	1.09	0.09621
153	GO:0009240	isopentenyl diphosphate biosynthetic pro...	234	5	2.43	0.09738
154	GO:0046490	isopentenyl diphosphate metabolic proces...	234	5	2.43	0.09738
155	GO:2000038	regulation of stomatal complex developme...	10	1	0.1	0.09916
156	GO:0010383	cell wall polysaccharide metabolic proce...	237	5	2.46	0.10139
157	GO:0044036	cell wall macromolecule metabolic proces...	308	6	3.2	0.10248
158	GO:0001708	cell fate specification	54	2	0.56	0.10824
159	GO:0042126	nitrate metabolic process	11	1	0.11	0.10852
160	GO:0042128	nitrate assimilation	11	1	0.11	0.10852
161	GO:0048468	cell development	616	10	6.4	0.10926
162	GO:0033993	response to lipid	824	16	8.56	0.11077
163	GO:0055076	transition metal ion homeostasis	176	4	1.83	0.11131
164	GO:0048364	root development	620	10	6.44	0.11268
165	GO:0022622	root system development	621	10	6.45	0.11355
166	GO:0045488	pectin metabolic process	56	2	0.58	0.11496
167	GO:0010393	galacturonan metabolic process	56	2	0.58	0.11496
168	GO:0006413	translational initiation	56	2	0.58	0.11496
169	GO:0071554	cell wall organization or biogenesis	829	17	8.61	0.11518
170	GO:0051171	regulation of nitrogen compound metaboli...	2135	28	22.17	0.11541
171	GO:0006560	proline metabolic process	12	1	0.12	0.11779
172	GO:0071941	nitrogen cycle metabolic process	12	1	0.12	0.11779
173	GO:0051592	response to calcium ion	12	1	0.12	0.11779
174	GO:0006040	amino sugar metabolic process	12	1	0.12	0.11779
175	GO:0010417	glucuronoxylan biosynthetic process	12	1	0.12	0.11779
176	GO:0010106	cellular response to iron ion starvation	116	3	1.2	0.1201
177	GO:0034762	regulation of transmembrane transport	118	3	1.23	0.12465
178	GO:0034765	regulation of ion transmembrane transpor...	118	3	1.23	0.12465
179	GO:0016051	carbohydrate biosynthetic process	842	17	8.75	0.12571
180	GO:0045454	cell redox homeostasis	13	1	0.14	0.12696
181	GO:0046112	nucleobase biosynthetic process	13	1	0.14	0.12696
182	GO:0009970	cellular response to sulfate starvation	13	1	0.14	0.12696
183	GO:0010948	negative regulation of cell cycle proces...	13	1	0.14	0.12696
184	GO:0010492	maintenance of shoot apical meristem ide...	13	1	0.14	0.12696
185	GO:0006826	iron ion transport	120	3	1.25	0.12927
186	GO:0034654	nucleobase-containing compound biosynthe...	2518	32	26.15	0.13017
187	GO:0048767	root hair elongation	188	4	1.95	0.13251
188	GO:0034248	regulation of cellular amide metabolic p...	62	2	0.64	0.13573
189	GO:0006417	regulation of translation	62	2	0.64	0.13573
190	GO:0042343	indole glucosinolate metabolic process	14	1	0.15	0.13603
191	GO:0019762	glucosinolate catabolic process	14	1	0.15	0.13603
192	GO:0019759	glycosinolate catabolic process	14	1	0.15	0.13603
193	GO:0016145	S-glycoside catabolic process	14	1	0.15	0.13603
194	GO:0009870	defense response signaling pathway, resi...	14	1	0.15	0.13603
195	GO:0048829	root cap development	14	1	0.15	0.13603
196	GO:0006655	phosphatidylglycerol biosynthetic proces...	63	2	0.65	0.13927
197	GO:0015672	monovalent inorganic cation transport	193	4	2	0.14179
198	GO:0046471	phosphatidylglycerol metabolic process	64	2	0.66	0.14283
199	GO:0030243	cellulose metabolic process	126	3	1.31	0.14349
200	GO:0080167	response to karrikin	126	3	1.31	0.14349
201	GO:0006144	purine nucleobase metabolic process	15	1	0.16	0.14501
202	GO:0017004	cytochrome complex assembly	15	1	0.16	0.14501
203	GO:0051053	negative regulation of DNA metabolic pro...	15	1	0.16	0.14501
204	GO:0046148	pigment biosynthetic process	267	5	2.77	0.14578
205	GO:0006879	cellular iron ion homeostasis	127	3	1.32	0.14591
206	GO:0045165	cell fate commitment	65	2	0.68	0.14641
207	GO:0009889	regulation of biosynthetic process	2111	27	21.93	0.14861
208	GO:0010200	response to chitin	421	7	4.37	0.14961
209	GO:0042631	cellular response to water deprivation	66	2	0.69	0.15
210	GO:0071462	cellular response to water stimulus	66	2	0.69	0.15
211	GO:0006811	ion transport	1079	15	11.21	0.15376
212	GO:0006825	copper ion transport	16	1	0.17	0.1539
213	GO:0045037	protein import into chloroplast stroma	16	1	0.17	0.1539
214	GO:0019348	dolichol metabolic process	16	1	0.17	0.1539
215	GO:0016094	polyprenol biosynthetic process	16	1	0.17	0.1539
216	GO:0019408	dolichol biosynthetic process	16	1	0.17	0.1539
217	GO:0045926	negative regulation of growth	16	1	0.17	0.1539
218	GO:0048522	positive regulation of cellular process	746	11	7.75	0.15447
219	GO:0031668	cellular response to extracellular stimu...	349	6	3.62	0.15646
220	GO:0071496	cellular response to external stimulus	350	6	3.64	0.15791
221	GO:0031323	regulation of cellular metabolic process	2308	29	23.97	0.1598
222	GO:0080147	root hair cell development	203	4	2.11	0.16111
223	GO:0006352	DNA-templated transcription, initiation	17	1	0.18	0.16269
224	GO:0006334	nucleosome assembly	17	1	0.18	0.16269
225	GO:0034728	nucleosome organization	17	1	0.18	0.16269
226	GO:0010411	xyloglucan metabolic process	17	1	0.18	0.16269
227	GO:0006333	chromatin assembly or disassembly	70	2	0.73	0.16456
228	GO:0034660	ncRNA metabolic process	356	6	3.7	0.16675
229	GO:0098662	inorganic cation transmembrane transport	137	3	1.42	0.17079
230	GO:0016093	polyprenol metabolic process	18	1	0.19	0.1714
231	GO:0051273	beta-glucan metabolic process	139	3	1.44	0.17591
232	GO:0035304	regulation of protein dephosphorylation	139	3	1.44	0.17591
233	GO:0098660	inorganic ion transmembrane transport	140	3	1.45	0.17848
234	GO:0098655	cation transmembrane transport	140	3	1.45	0.17848
235	GO:0035303	regulation of dephosphorylation	140	3	1.45	0.17848
236	GO:0009226	nucleotide-sugar biosynthetic process	19	1	0.2	0.18001
237	GO:0006730	one-carbon metabolic process	19	1	0.2	0.18001
238	GO:0009736	cytokinin-activated signaling pathway	75	2	0.78	0.18308
239	GO:0009737	response to abscisic acid	609	9	6.33	0.18385
240	GO:0097305	response to alcohol	610	9	6.34	0.18504
241	GO:0071368	cellular response to cytokinin stimulus	76	2	0.79	0.18682
242	GO:0065004	protein-DNA complex assembly	20	1	0.21	0.18854
243	GO:0009084	glutamine family amino acid biosynthetic...	20	1	0.21	0.18854
244	GO:0071732	cellular response to nitric oxide	20	1	0.21	0.18854
245	GO:0071824	protein-DNA complex subunit organization	20	1	0.21	0.18854
246	GO:0009831	plant-type cell wall modification involv...	20	1	0.21	0.18854
247	GO:0018130	heterocycle biosynthetic process	2846	36	29.56	0.19161
248	GO:0009414	response to water deprivation	415	9	4.31	0.19258
249	GO:0071555	cell wall organization	492	12	5.11	0.19367
250	GO:0010374	stomatal complex development	220	4	2.28	0.19596
251	GO:0010876	lipid localization	220	4	2.28	0.19596
252	GO:0031329	regulation of cellular catabolic process	21	1	0.22	0.19698
253	GO:0031408	oxylipin biosynthetic process	21	1	0.22	0.19698
254	GO:0097366	response to bronchodilator	21	1	0.22	0.19698
255	GO:0071731	response to nitric oxide	21	1	0.22	0.19698
256	GO:0009112	nucleobase metabolic process	21	1	0.22	0.19698
257	GO:0008299	isoprenoid biosynthetic process	456	7	4.74	0.19722
258	GO:0044262	cellular carbohydrate metabolic process	662	14	6.88	0.19949
259	GO:0009415	response to water	422	9	4.38	0.20361
260	GO:0043269	regulation of ion transport	150	3	1.56	0.20476
261	GO:0070417	cellular response to cold	22	1	0.23	0.20533
262	GO:0044273	sulfur compound catabolic process	22	1	0.23	0.20533
263	GO:0042547	cell wall modification involved in multi...	22	1	0.23	0.20533
264	GO:0009740	gibberellic acid mediated signaling path...	81	2	0.84	0.20568
265	GO:0055065	metal ion homeostasis	226	4	2.35	0.20878
266	GO:0010476	gibberellin mediated signaling pathway	82	2	0.85	0.20947
267	GO:0007584	response to nutrient	23	1	0.24	0.21359
268	GO:1902170	cellular response to reactive nitrogen s...	23	1	0.24	0.21359
269	GO:0006995	cellular response to nitrogen starvation	23	1	0.24	0.21359
270	GO:0031407	oxylipin metabolic process	23	1	0.24	0.21359
271	GO:1901568	fatty acid derivative metabolic process	23	1	0.24	0.21359
272	GO:0046916	cellular transition metal ion homeostasi...	154	3	1.6	0.21551
273	GO:0010468	regulation of gene expression	2127	26	22.09	0.21575
274	GO:0010089	xylem development	84	2	0.87	0.21709
275	GO:0009059	macromolecule biosynthetic process	3503	45	36.38	0.21888
276	GO:0008356	asymmetric cell division	24	1	0.25	0.22177
277	GO:0048574	long-day photoperiodism, flowering	24	1	0.25	0.22177
278	GO:0032875	regulation of DNA endoreduplication	24	1	0.25	0.22177
279	GO:0009765	photosynthesis, light harvesting	24	1	0.25	0.22177
280	GO:0019684	photosynthesis, light reaction	315	11	3.27	0.22856
281	GO:0048571	long-day photoperiodism	25	1	0.26	0.22986
282	GO:0010091	trichome branching	25	1	0.26	0.22986
283	GO:0090329	regulation of DNA-dependent DNA replicat...	25	1	0.26	0.22986
284	GO:0048588	developmental cell growth	398	6	4.13	0.23381
285	GO:1901362	organic cyclic compound biosynthetic pro...	3292	40	34.19	0.23721
286	GO:0016126	sterol biosynthetic process	162	3	1.68	0.23736
287	GO:0045229	external encapsulating structure organiz...	523	12	5.43	0.23871
288	GO:0071214	cellular response to abiotic stimulus	165	3	1.71	0.24565
289	GO:0104004	cellular response to environmental stimu...	165	3	1.71	0.24565
290	GO:0048764	trichoblast maturation	323	5	3.35	0.24574
291	GO:0048765	root hair cell differentiation	323	5	3.35	0.24574
292	GO:0048469	cell maturation	323	5	3.35	0.24574
293	GO:0031497	chromatin assembly	27	1	0.28	0.2458
294	GO:0071695	anatomical structure maturation	492	7	5.11	0.25154
295	GO:0098771	inorganic ion homeostasis	246	4	2.56	0.25307
296	GO:0010304	PSII associated light-harvesting complex...	28	1	0.29	0.25364
297	GO:0010026	trichome differentiation	169	3	1.76	0.25677
298	GO:0016125	sterol metabolic process	169	3	1.76	0.25677
299	GO:0080090	regulation of primary metabolic process	2278	27	23.66	0.26002
300	GO:1901658	glycosyl compound catabolic process	29	1	0.3	0.26141
301	GO:0021700	developmental maturation	500	7	5.19	0.2642
302	GO:0015979	photosynthesis	417	12	4.33	0.26668
303	GO:0010118	stomatal movement	97	2	1.01	0.26699
304	GO:0016226	iron-sulfur cluster assembly	97	2	1.01	0.26699
305	GO:0031163	metallo-sulfur cluster assembly	97	2	1.01	0.26699
306	GO:0031667	response to nutrient levels	334	5	3.47	0.26725
307	GO:0034284	response to monosaccharide	173	3	1.8	0.26797
308	GO:0006323	DNA packaging	30	1	0.31	0.26909
309	GO:0043562	cellular response to nitrogen levels	30	1	0.31	0.26909
310	GO:0009894	regulation of catabolic process	30	1	0.31	0.26909
311	GO:1901699	cellular response to nitrogen compound	30	1	0.31	0.26909
312	GO:0009888	tissue development	1205	15	12.52	0.27067
313	GO:0051049	regulation of transport	174	3	1.81	0.27077
314	GO:0010207	photosystem II assembly	175	3	1.82	0.27359
315	GO:1901700	response to oxygen-containing compound	2338	33	24.28	0.27422
316	GO:0071281	cellular response to iron ion	31	1	0.32	0.27669
317	GO:0016117	carotenoid biosynthetic process	101	2	1.05	0.28239
318	GO:0016109	tetraterpenoid biosynthetic process	101	2	1.05	0.28239
319	GO:0006470	protein dephosphorylation	179	3	1.86	0.28486
320	GO:0060255	regulation of macromolecule metabolic pr...	2311	27	24	0.28554
321	GO:1901701	cellular response to oxygen-containing c...	865	11	8.98	0.28852
322	GO:0002253	activation of immune response	33	1	0.34	0.29167
323	GO:0002213	defense response to insect	33	1	0.34	0.29167
324	GO:0002218	activation of innate immune response	33	1	0.34	0.29167
325	GO:0032268	regulation of cellular protein metabolic...	265	4	2.75	0.29677
326	GO:0009064	glutamine family amino acid metabolic pr...	34	1	0.35	0.29904
327	GO:0009653	anatomical structure morphogenesis	1695	28	17.6	0.3003
328	GO:0010087	phloem or xylem histogenesis	106	2	1.1	0.3016
329	GO:0001558	regulation of cell growth	106	2	1.1	0.3016
330	GO:0048518	positive regulation of biological proces...	965	12	10.02	0.30213
331	GO:0044271	cellular nitrogen compound biosynthetic ...	3209	38	33.33	0.30611
332	GO:1901136	carbohydrate derivative catabolic proces...	35	1	0.36	0.30633
333	GO:0009688	abscisic acid biosynthetic process	35	1	0.36	0.30633
334	GO:0043289	apocarotenoid biosynthetic process	35	1	0.36	0.30633
335	GO:1902645	tertiary alcohol biosynthetic process	35	1	0.36	0.30633
336	GO:0010054	trichoblast differentiation	354	5	3.68	0.30733
337	GO:0051246	regulation of protein metabolic process	271	4	2.81	0.31078
338	GO:0002238	response to molecule of fungal origin	36	1	0.37	0.31355
339	GO:0006790	sulfur compound metabolic process	710	9	7.37	0.31866
340	GO:0009646	response to absence of light	37	1	0.38	0.32069
341	GO:0006875	cellular metal ion homeostasis	194	3	2.01	0.32739
342	GO:0048545	response to steroid hormone	38	1	0.39	0.32776
343	GO:0071367	cellular response to brassinosteroid sti...	38	1	0.39	0.32776
344	GO:0071248	cellular response to metal ion	38	1	0.39	0.32776
345	GO:0043401	steroid hormone mediated signaling pathw...	38	1	0.39	0.32776
346	GO:0071383	cellular response to steroid hormone sti...	38	1	0.39	0.32776
347	GO:0009610	response to symbiotic fungus	38	1	0.39	0.32776
348	GO:0009742	brassinosteroid mediated signaling pathw...	38	1	0.39	0.32776
349	GO:0043480	pigment accumulation in tissues	113	2	1.17	0.32834
350	GO:0043481	anthocyanin accumulation in tissues in r...	113	2	1.17	0.32834
351	GO:0043473	pigmentation	113	2	1.17	0.32834
352	GO:0043476	pigment accumulation	113	2	1.17	0.32834
353	GO:0043478	pigment accumulation in response to UV l...	113	2	1.17	0.32834
354	GO:0043479	pigment accumulation in tissues in respo...	113	2	1.17	0.32834
355	GO:0010053	root epidermal cell differentiation	365	5	3.79	0.32975
356	GO:0051174	regulation of phosphorus metabolic proce...	195	3	2.03	0.33023
357	GO:0019220	regulation of phosphate metabolic proces...	195	3	2.03	0.33023
358	GO:0009664	plant-type cell wall organization	314	9	3.26	0.33175
359	GO:0099402	plant organ development	1440	25	14.96	0.33208
360	GO:0009608	response to symbiont	39	1	0.41	0.33476
361	GO:0010167	response to nitrate	197	3	2.05	0.33591
362	GO:0043085	positive regulation of catalytic activit...	116	2	1.2	0.33971
363	GO:0006813	potassium ion transport	40	1	0.42	0.34168
364	GO:0016106	sesquiterpenoid biosynthetic process	40	1	0.42	0.34168
365	GO:0010410	hemicellulose metabolic process	200	3	2.08	0.34443
366	GO:0031399	regulation of protein modification proce...	200	3	2.08	0.34443
367	GO:0006816	calcium ion transport	118	2	1.23	0.34727
368	GO:0044093	positive regulation of molecular functio...	118	2	1.23	0.34727
369	GO:0005982	starch metabolic process	232	8	2.41	0.34775
370	GO:0009555	pollen development	287	4	2.98	0.3484
371	GO:0009106	lipoate metabolic process	41	1	0.43	0.34853
372	GO:0009225	nucleotide-sugar metabolic process	41	1	0.43	0.34853
373	GO:0034614	cellular response to reactive oxygen spe...	41	1	0.43	0.34853
374	GO:0090627	plant epidermal cell differentiation	375	5	3.89	0.35028
375	GO:0071396	cellular response to lipid	375	5	3.89	0.35028
376	GO:0034220	ion transmembrane transport	203	3	2.11	0.35293
377	GO:0009687	abscisic acid metabolic process	42	1	0.44	0.35531
378	GO:0043288	apocarotenoid metabolic process	42	1	0.44	0.35531
379	GO:1902644	tertiary alcohol metabolic process	42	1	0.44	0.35531
380	GO:2000377	regulation of reactive oxygen species me...	205	3	2.13	0.3586
381	GO:0019760	glucosinolate metabolic process	205	3	2.13	0.3586
382	GO:0016311	dephosphorylation	205	3	2.13	0.3586
383	GO:0019757	glycosinolate metabolic process	205	3	2.13	0.3586
384	GO:0016143	S-glycoside metabolic process	205	3	2.13	0.3586
385	GO:0015706	nitrate transport	206	3	2.14	0.36143
386	GO:0071241	cellular response to inorganic substance	43	1	0.45	0.36203
387	GO:0045089	positive regulation of innate immune res...	43	1	0.45	0.36203
388	GO:0009267	cellular response to starvation	294	4	3.05	0.3649
389	GO:0019438	aromatic compound biosynthetic process	3065	34	31.83	0.36546
390	GO:0032879	regulation of localization	208	3	2.16	0.36708
391	GO:0019216	regulation of lipid metabolic process	44	1	0.46	0.36867
392	GO:0008654	phospholipid biosynthetic process	385	5	4	0.37087
393	GO:0009408	response to heat	297	4	3.08	0.37197
394	GO:0015995	chlorophyll biosynthetic process	125	2	1.3	0.37347
395	GO:0090626	plant epidermis morphogenesis	298	4	3.1	0.37432
396	GO:0002684	positive regulation of immune system pro...	45	1	0.47	0.37524
397	GO:0050778	positive regulation of immune response	45	1	0.47	0.37524
398	GO:0042594	response to starvation	301	4	3.13	0.38139
399	GO:0042752	regulation of circadian rhythm	46	1	0.48	0.38174
400	GO:0071669	plant-type cell wall organization or bio...	428	10	4.45	0.38351
401	GO:0009932	cell tip growth	302	4	3.14	0.38374
402	GO:0009637	response to blue light	128	2	1.33	0.38457
403	GO:0009658	chloroplast organization	234	7	2.43	0.38568
404	GO:0006694	steroid biosynthetic process	215	3	2.23	0.3868
405	GO:0000272	polysaccharide catabolic process	47	1	0.49	0.38818
406	GO:0031349	positive regulation of defense response	48	1	0.5	0.39455
407	GO:0045786	negative regulation of cell cycle	48	1	0.5	0.39455
408	GO:0006714	sesquiterpenoid metabolic process	49	1	0.51	0.40086
409	GO:0009834	plant-type secondary cell wall biogenesi...	49	1	0.51	0.40086
410	GO:0019222	regulation of metabolic process	2643	29	27.45	0.40502
411	GO:0031669	cellular response to nutrient levels	312	4	3.24	0.4072
412	GO:0034599	cellular response to oxidative stress	51	1	0.53	0.41327
413	GO:0042737	drug catabolic process	137	2	1.42	0.41734
414	GO:0006644	phospholipid metabolic process	408	5	4.24	0.4182
415	GO:0006546	glycine catabolic process	52	1	0.54	0.41938
416	GO:0014070	response to organic cyclic compound	721	12	7.49	0.42452
417	GO:0010039	response to iron ion	53	1	0.55	0.42543
418	GO:0006833	water transport	140	2	1.45	0.42807
419	GO:0042044	fluid transport	140	2	1.45	0.42807
420	GO:0071103	DNA conformation change	54	1	0.56	0.43141
421	GO:0019722	calcium-mediated signaling	54	1	0.56	0.43141
422	GO:0009071	serine family amino acid catabolic proce...	54	1	0.56	0.43141
423	GO:0042135	neurotransmitter catabolic process	54	1	0.56	0.43141
424	GO:0046165	alcohol biosynthetic process	120	5	1.25	0.43166
425	GO:0006090	pyruvate metabolic process	416	5	4.32	0.43456
426	GO:0071229	cellular response to acid chemical	696	8	7.23	0.43613
427	GO:0008610	lipid biosynthetic process	979	11	10.17	0.43861
428	GO:0042430	indole-containing compound metabolic pro...	143	2	1.49	0.43869
429	GO:0009750	response to fructose	144	2	1.5	0.44221
430	GO:0010074	maintenance of meristem identity	56	1	0.58	0.4432
431	GO:0010440	stomatal lineage progression	56	1	0.58	0.4432
432	GO:0016070	RNA metabolic process	2973	36	30.88	0.44544
433	GO:0009072	aromatic amino acid family metabolic pro...	237	3	2.46	0.44766
434	GO:0008361	regulation of cell size	57	1	0.59	0.449
435	GO:0009409	response to cold	611	7	6.35	0.45027
436	GO:1901657	glycosyl compound metabolic process	238	3	2.47	0.45038
437	GO:0006839	mitochondrial transport	147	2	1.53	0.4527
438	GO:0008202	steroid metabolic process	239	3	2.48	0.45308
439	GO:0006544	glycine metabolic process	58	1	0.6	0.45474
440	GO:0065009	regulation of molecular function	240	3	2.49	0.45579
441	GO:0010103	stomatal complex morphogenesis	149	2	1.55	0.45962
442	GO:0010033	response to organic substance	2684	32	27.88	0.46205
443	GO:0006779	porphyrin-containing compound biosynthet...	150	2	1.56	0.46307
444	GO:0006364	rRNA processing	243	3	2.52	0.46386
445	GO:0009690	cytokinin metabolic process	60	1	0.62	0.46604
446	GO:0009718	anthocyanin-containing compound biosynth...	60	1	0.62	0.46604
447	GO:0022611	dormancy process	151	2	1.57	0.4665
448	GO:0010162	seed dormancy process	151	2	1.57	0.4665
449	GO:0010090	trichome morphogenesis	152	2	1.58	0.46992
450	GO:0016072	rRNA metabolic process	246	3	2.56	0.47188
451	GO:0033014	tetrapyrrole biosynthetic process	153	2	1.59	0.47332
452	GO:0042133	neurotransmitter metabolic process	69	3	0.72	0.47368
453	GO:0001505	regulation of neurotransmitter levels	69	3	0.72	0.47368
454	GO:0006810	transport	2828	30	29.37	0.48061
455	GO:1901606	alpha-amino acid catabolic process	156	2	1.62	0.48346
456	GO:0009063	cellular amino acid catabolic process	157	2	1.63	0.48681
457	GO:0044092	negative regulation of molecular functio...	64	1	0.66	0.48795
458	GO:0051234	establishment of localization	2904	34	30.16	0.49012
459	GO:0034645	cellular macromolecule biosynthetic proc...	3408	40	35.4	0.49477
460	GO:0015698	inorganic anion transport	255	3	2.65	0.49562
461	GO:0009069	serine family amino acid metabolic proce...	255	3	2.65	0.49562
462	GO:0042538	hyperosmotic salinity response	160	2	1.66	0.49679
463	GO:0009735	response to cytokinin	256	3	2.66	0.49823
464	GO:0019827	stem cell population maintenance	66	1	0.69	0.49857
465	GO:0098727	maintenance of cell number	66	1	0.69	0.49857
466	GO:0009723	response to ethylene	353	4	3.67	0.50087
467	GO:0048439	flower morphogenesis	67	1	0.7	0.5038
468	GO:0008652	cellular amino acid biosynthetic process	453	5	4.7	0.50859
469	GO:0048856	anatomical structure development	3820	47	39.68	0.51027
470	GO:0034754	cellular hormone metabolic process	166	2	1.72	0.51636
471	GO:0010015	root morphogenesis	457	5	4.75	0.51638
472	GO:0045036	protein targeting to chloroplast	70	1	0.73	0.51916
473	GO:0019932	second-messenger-mediated signaling	70	1	0.73	0.51916
474	GO:0033559	unsaturated fatty acid metabolic process	70	1	0.73	0.51916
475	GO:0006636	unsaturated fatty acid biosynthetic proc...	70	1	0.73	0.51916
476	GO:0072596	establishment of protein localization to...	70	1	0.73	0.51916
477	GO:0072598	protein localization to chloroplast	70	1	0.73	0.51916
478	GO:0072593	reactive oxygen species metabolic proces...	373	6	3.87	0.52133
479	GO:0009657	plastid organization	385	9	4	0.5217
480	GO:0042744	hydrogen peroxide catabolic process	71	1	0.74	0.52417
481	GO:0090693	plant organ senescence	71	1	0.74	0.52417
482	GO:0010150	leaf senescence	71	1	0.74	0.52417
483	GO:0009648	photoperiodism	169	2	1.76	0.52596
484	GO:0009746	response to hexose	169	2	1.76	0.52596
485	GO:0010608	posttranscriptional regulation of gene e...	267	3	2.77	0.52643
486	GO:0061919	process utilizing autophagic mechanism	72	1	0.75	0.52913
487	GO:0017001	antibiotic catabolic process	72	1	0.75	0.52913
488	GO:0006914	autophagy	72	1	0.75	0.52913
489	GO:0006720	isoprenoid metabolic process	481	7	5	0.5307
490	GO:0006569	tryptophan catabolic process	75	1	0.78	0.54371
491	GO:0046218	indolalkylamine catabolic process	75	1	0.78	0.54371
492	GO:0046474	glycerophospholipid biosynthetic process	175	2	1.82	0.54478
493	GO:0007030	Golgi organization	177	2	1.84	0.55093
494	GO:0055085	transmembrane transport	377	4	3.92	0.5527
495	GO:0042436	indole-containing compound catabolic pro...	77	1	0.8	0.55318
496	GO:0034470	ncRNA processing	278	3	2.89	0.55374
497	GO:0010431	seed maturation	178	2	1.85	0.55399
498	GO:1901576	organic substance biosynthetic process	5801	67	60.25	0.556
499	GO:0009944	polarity specification of adaxial/abaxia...	78	1	0.81	0.55784
500	GO:0048653	anther development	78	1	0.81	0.55784
501	GO:0051186	cofactor metabolic process	1090	18	11.32	0.55887
502	GO:0009058	biosynthetic process	5908	68	61.36	0.55909
503	GO:0006979	response to oxidative stress	480	5	4.99	0.56012
504	GO:0009725	response to hormone	1807	22	18.77	0.56167
505	GO:0009074	aromatic amino acid family catabolic pro...	79	1	0.82	0.56245
506	GO:0071482	cellular response to light stimulus	79	1	0.82	0.56245
507	GO:0071478	cellular response to radiation	79	1	0.82	0.56245
508	GO:0010413	glucuronoxylan metabolic process	181	2	1.88	0.56307
509	GO:0033692	cellular polysaccharide biosynthetic pro...	480	10	4.99	0.56426
510	GO:0045492	xylan biosynthetic process	182	2	1.89	0.56606
511	GO:0009719	response to endogenous stimulus	1812	22	18.82	0.56674
512	GO:0065001	specification of axis polarity	80	1	0.83	0.56701
513	GO:0009943	adaxial/abaxial axis specification	80	1	0.83	0.56701
514	GO:0000904	cell morphogenesis involved in different...	385	4	4	0.56934
515	GO:0009416	response to light stimulus	1178	12	12.23	0.57028
516	GO:0045491	xylan metabolic process	185	2	1.92	0.57497
517	GO:0010310	regulation of hydrogen peroxide metaboli...	186	2	1.93	0.5779
518	GO:0006650	glycerophospholipid metabolic process	186	2	1.93	0.5779
519	GO:0015851	nucleobase transport	84	1	0.87	0.5848
520	GO:0006863	purine nucleobase transport	84	1	0.87	0.5848
521	GO:0032870	cellular response to hormone stimulus	894	9	9.29	0.58621
522	GO:0065007	biological regulation	5351	56	55.58	0.58787
523	GO:0070887	cellular response to chemical stimulus	1193	12	12.39	0.58822
524	GO:0007267	cell-cell signaling	85	1	0.88	0.58913
525	GO:0006084	acetyl-CoA metabolic process	85	1	0.88	0.58913
526	GO:0046283	anthocyanin-containing compound metaboli...	85	1	0.88	0.58913
527	GO:1903409	reactive oxygen species biosynthetic pro...	85	1	0.88	0.58913
528	GO:0009743	response to carbohydrate	395	4	4.1	0.58966
529	GO:0045017	glycerolipid biosynthetic process	191	2	1.98	0.59237
530	GO:0071495	cellular response to endogenous stimulus	899	9	9.34	0.59297
531	GO:0009955	adaxial/abaxial pattern specification	87	1	0.9	0.59766
532	GO:0050790	regulation of catalytic activity	193	2	2	0.59806
533	GO:0010256	endomembrane system organization	194	2	2.01	0.60087
534	GO:0070592	cell wall polysaccharide biosynthetic pr...	194	2	2.01	0.60087
535	GO:0044038	cell wall macromolecule biosynthetic pro...	194	2	2.01	0.60087
536	GO:0070589	cellular component macromolecule biosynt...	194	2	2.01	0.60087
537	GO:0040008	regulation of growth	299	3	3.11	0.60321
538	GO:0050794	regulation of cellular process	3858	39	40.07	0.60427
539	GO:0006637	acyl-CoA metabolic process	89	1	0.92	0.60601
540	GO:0035383	thioester metabolic process	89	1	0.92	0.60601
541	GO:0009798	axis specification	91	1	0.95	0.61419
542	GO:0051510	regulation of unidimensional cell growth	91	1	0.95	0.61419
543	GO:0048366	leaf development	421	13	4.37	0.61563
544	GO:0042493	response to drug	1018	10	10.57	0.6176
545	GO:0006568	tryptophan metabolic process	92	1	0.96	0.61822
546	GO:0006586	indolalkylamine metabolic process	92	1	0.96	0.61822
547	GO:0033865	nucleoside bisphosphate metabolic proces...	94	1	0.98	0.62615
548	GO:0033875	ribonucleoside bisphosphate metabolic pr...	94	1	0.98	0.62615
549	GO:0034032	purine nucleoside bisphosphate metabolic...	94	1	0.98	0.62615
550	GO:0022604	regulation of cell morphogenesis	95	1	0.99	0.63005
551	GO:0019344	cysteine biosynthetic process	205	2	2.13	0.63091
552	GO:0046486	glycerolipid metabolic process	205	2	2.13	0.63091
553	GO:0009250	glucan biosynthetic process	288	8	2.99	0.63162
554	GO:0007154	cell communication	1929	19	20.04	0.63198
555	GO:0010467	gene expression	3213	32	33.37	0.6331
556	GO:0006534	cysteine metabolic process	207	2	2.15	0.63618
557	GO:0051193	regulation of cofactor metabolic process	207	2	2.15	0.63618
558	GO:1901565	organonitrogen compound catabolic proces...	730	7	7.58	0.63836
559	GO:0006970	response to osmotic stress	834	8	8.66	0.641
560	GO:1901605	alpha-amino acid metabolic process	526	5	5.46	0.64124
561	GO:0009070	serine family amino acid biosynthetic pr...	209	2	2.17	0.64139
562	GO:0009744	response to sucrose	209	2	2.17	0.64139
563	GO:0048584	positive regulation of response to stimu...	98	1	1.02	0.64152
564	GO:0010218	response to far red light	98	1	1.02	0.64152
565	GO:0034637	cellular carbohydrate biosynthetic proce...	516	10	5.36	0.6435
566	GO:0051179	localization	3096	34	32.16	0.64373
567	GO:0009266	response to temperature stimulus	938	9	9.74	0.64388
568	GO:0001666	response to hypoxia	99	1	1.03	0.64526
569	GO:0006766	vitamin metabolic process	99	1	1.03	0.64526
570	GO:0034285	response to disaccharide	211	2	2.19	0.64654
571	GO:0010051	xylem and phloem pattern formation	100	1	1.04	0.64897
572	GO:0010114	response to red light	102	1	1.06	0.65626
573	GO:0036293	response to decreased oxygen levels	102	1	1.06	0.65626
574	GO:0009314	response to radiation	1253	12	13.01	0.65651
575	GO:0009308	amine metabolic process	222	4	2.31	0.65861
576	GO:0009860	pollen tube growth	216	2	2.24	0.65917
577	GO:0070482	response to oxygen levels	103	1	1.07	0.65985
578	GO:0009073	aromatic amino acid family biosynthetic ...	103	1	1.07	0.65985
579	GO:0072655	establishment of protein localization to...	105	1	1.09	0.66692
580	GO:0009684	indoleacetic acid biosynthetic process	105	1	1.09	0.66692
581	GO:0006626	protein targeting to mitochondrion	105	1	1.09	0.66692
582	GO:0070585	protein localization to mitochondrion	105	1	1.09	0.66692
583	GO:0065008	regulation of biological quality	1590	17	16.51	0.66799
584	GO:0000165	MAPK cascade	220	2	2.28	0.66901
585	GO:0023014	signal transduction by protein phosphory...	220	2	2.28	0.66901
586	GO:0009683	indoleacetic acid metabolic process	106	1	1.1	0.6704
587	GO:0006857	oligopeptide transport	107	1	1.11	0.67384
588	GO:0042743	hydrogen peroxide metabolic process	333	3	3.46	0.67535
589	GO:0009611	response to wounding	333	3	3.46	0.67535
590	GO:0009756	carbohydrate mediated signaling	108	1	1.12	0.67725
591	GO:0010182	sugar mediated signaling pathway	108	1	1.12	0.67725
592	GO:0042221	response to chemical	3642	41	37.83	0.6789
593	GO:0009755	hormone-mediated signaling pathway	761	7	7.9	0.681
594	GO:0042254	ribosome biogenesis	336	3	3.49	0.68123
595	GO:0000096	sulfur amino acid metabolic process	337	3	3.5	0.68318
596	GO:0006066	alcohol metabolic process	177	5	1.84	0.68413
597	GO:0071310	cellular response to organic substance	1075	10	11.17	0.68518
598	GO:0042546	cell wall biogenesis	341	3	3.54	0.69086
599	GO:0022613	ribonucleoprotein complex biogenesis	342	3	3.55	0.69276
600	GO:0009310	amine catabolic process	113	1	1.17	0.69376
601	GO:0042402	cellular biogenic amine catabolic proces...	113	1	1.17	0.69376
602	GO:0009887	animal organ morphogenesis	114	1	1.18	0.69696
603	GO:0006520	cellular amino acid metabolic process	672	6	6.98	0.70271
604	GO:0071322	cellular response to carbohydrate stimul...	116	1	1.2	0.70326
605	GO:0009651	response to salt stress	780	7	8.1	0.70554
606	GO:0042127	regulation of cell proliferation	117	1	1.22	0.70636
607	GO:0016129	phytosteroid biosynthetic process	117	1	1.22	0.70636
608	GO:0016132	brassinosteroid biosynthetic process	117	1	1.22	0.70636
609	GO:0032502	developmental process	3902	47	40.53	0.70762
610	GO:0010035	response to inorganic substance	1358	15	14.1	0.70857
611	GO:0065002	intracellular protein transmembrane tran...	119	1	1.24	0.71247
612	GO:0071806	protein transmembrane transport	119	1	1.24	0.71247
613	GO:0003002	regionalization	239	2	2.48	0.71265
614	GO:0042023	DNA endoreduplication	120	1	1.25	0.71548
615	GO:0006346	methylation-dependent chromatin silencin...	120	1	1.25	0.71548
616	GO:0009851	auxin biosynthetic process	120	1	1.25	0.71548
617	GO:0044786	cell cycle DNA replication	121	1	1.26	0.71845
618	GO:0016128	phytosteroid metabolic process	122	1	1.27	0.72139
619	GO:0016131	brassinosteroid metabolic process	122	1	1.27	0.72139
620	GO:0009855	determination of bilateral symmetry	122	1	1.27	0.72139
621	GO:0010016	shoot system morphogenesis	467	13	4.85	0.72163
622	GO:0009799	specification of symmetry	123	1	1.28	0.72431
623	GO:0048527	lateral root development	124	1	1.29	0.72719
624	GO:0007005	mitochondrion organization	124	1	1.29	0.72719
625	GO:0009751	response to salicylic acid	473	4	4.91	0.72755
626	GO:0009411	response to UV	247	2	2.57	0.72954
627	GO:0006354	DNA-templated transcription, elongation	125	1	1.3	0.73004
628	GO:0071840	cellular component organization or bioge...	3241	39	33.66	0.73031
629	GO:0019439	aromatic compound catabolic process	476	4	4.94	0.73209
630	GO:0044270	cellular nitrogen compound catabolic pro...	476	4	4.94	0.73209
631	GO:0006972	hyperosmotic response	249	2	2.59	0.73363
632	GO:0046700	heterocycle catabolic process	478	4	4.96	0.73509
633	GO:0044272	sulfur compound biosynthetic process	479	4	4.98	0.73657
634	GO:1905392	plant organ morphogenesis	830	16	8.62	0.73687
635	GO:0007275	multicellular organism development	3317	39	34.45	0.73715
636	GO:0009862	systemic acquired resistance, salicylic ...	251	2	2.61	0.73767
637	GO:0007167	enzyme linked receptor protein signaling...	128	1	1.33	0.73842
638	GO:0007169	transmembrane receptor protein tyrosine ...	128	1	1.33	0.73842
639	GO:0016114	terpenoid biosynthetic process	252	2	2.62	0.73967
640	GO:0042435	indole-containing compound biosynthetic ...	129	1	1.34	0.74116
641	GO:1901361	organic cyclic compound catabolic proces...	484	4	5.03	0.74393
642	GO:0022603	regulation of anatomical structure morph...	131	1	1.36	0.74655
643	GO:0048609	multicellular organismal reproductive pr...	374	3	3.88	0.74897
644	GO:0007166	cell surface receptor signaling pathway	132	1	1.37	0.7492
645	GO:0048229	gametophyte development	488	4	5.07	0.7497
646	GO:0009628	response to abiotic stimulus	2761	31	28.68	0.75065
647	GO:0090698	post-embryonic plant morphogenesis	489	4	5.08	0.75112
648	GO:0016036	cellular response to phosphate starvatio...	133	1	1.38	0.75182
649	GO:0035556	intracellular signal transduction	490	4	5.09	0.75254
650	GO:0006275	regulation of DNA replication	134	1	1.39	0.75442
651	GO:0009695	jasmonic acid biosynthetic process	135	1	1.4	0.75699
652	GO:0048868	pollen tube development	261	2	2.71	0.75708
653	GO:0048528	post-embryonic root development	136	1	1.41	0.75953
654	GO:0000160	phosphorelay signal transduction system	136	1	1.41	0.75953
655	GO:0008219	cell death	495	4	5.14	0.75955
656	GO:1901607	alpha-amino acid biosynthetic process	381	3	3.96	0.76012
657	GO:1901617	organic hydroxy compound biosynthetic pr...	573	8	5.95	0.76534
658	GO:0016043	cellular component organization	2871	35	29.82	0.76587
659	GO:0010564	regulation of cell cycle process	139	1	1.44	0.767
660	GO:0009850	auxin metabolic process	139	1	1.44	0.767
661	GO:0034622	cellular protein-containing complex asse...	613	5	6.37	0.76717
662	GO:0048638	regulation of developmental growth	270	2	2.8	0.77349
663	GO:0035690	cellular response to drug	390	3	4.05	0.77386
664	GO:0071407	cellular response to organic cyclic comp...	391	3	4.06	0.77534
665	GO:0071369	cellular response to ethylene stimulus	144	1	1.5	0.77894
666	GO:0090304	nucleic acid metabolic process	3437	36	35.7	0.78352
667	GO:0006091	generation of precursor metabolites and ...	603	11	6.26	0.78445
668	GO:0006576	cellular biogenic amine metabolic proces...	152	3	1.58	0.78465
669	GO:0031348	negative regulation of defense response	277	2	2.88	0.78558
670	GO:0032504	multicellular organism reproduction	400	3	4.15	0.78837
671	GO:0019682	glyceraldehyde-3-phosphate metabolic pro...	336	10	3.49	0.78859
672	GO:0065003	protein-containing complex assembly	632	5	6.56	0.78971
673	GO:0006412	translation	518	4	5.38	0.78985
674	GO:0007568	aging	150	1	1.56	0.79247
675	GO:0006633	fatty acid biosynthetic process	151	1	1.57	0.79464
676	GO:0043043	peptide biosynthetic process	522	4	5.42	0.79479
677	GO:0010073	meristem maintenance	284	2	2.95	0.7971
678	GO:0071395	cellular response to jasmonic acid stimu...	285	2	2.96	0.7987
679	GO:0009867	jasmonic acid mediated signaling pathway	285	2	2.96	0.7987
680	GO:0046483	heterocycle metabolic process	4425	51	45.96	0.80034
681	GO:0048481	plant ovule development	155	1	1.61	0.80311
682	GO:0009856	pollination	288	2	2.99	0.80343
683	GO:0044706	multi-multicellular organism process	288	2	2.99	0.80343
684	GO:0035670	plant-type ovary development	156	1	1.62	0.80517
685	GO:0043933	protein-containing complex subunit organ...	646	5	6.71	0.80521
686	GO:0044106	cellular amine metabolic process	162	3	1.68	0.80596
687	GO:0051726	regulation of cell cycle	290	2	3.01	0.80653
688	GO:0009694	jasmonic acid metabolic process	158	1	1.64	0.80923
689	GO:0006518	peptide metabolic process	535	4	5.56	0.81023
690	GO:0006325	chromatin organization	535	4	5.56	0.81023
691	GO:0045088	regulation of innate immune response	418	3	4.34	0.81255
692	GO:0050776	regulation of immune response	420	3	4.36	0.81509
693	GO:0048573	photoperiodism, flowering	162	1	1.68	0.8171
694	GO:0000097	sulfur amino acid biosynthetic process	298	2	3.1	0.81851
695	GO:0002682	regulation of immune system process	423	3	4.39	0.81884
696	GO:0006094	gluconeogenesis	163	1	1.69	0.81902
697	GO:0048466	androecium development	164	1	1.7	0.82091
698	GO:0048443	stamen development	164	1	1.7	0.82091
699	GO:0030036	actin cytoskeleton organization	165	1	1.71	0.82279
700	GO:0009832	plant-type cell wall biogenesis	165	1	1.71	0.82279
701	GO:0019319	hexose biosynthetic process	166	1	1.72	0.82465
702	GO:0032535	regulation of cellular component size	166	1	1.72	0.82465
703	GO:0090066	regulation of anatomical structure size	166	1	1.72	0.82465
704	GO:0048513	animal organ development	167	1	1.73	0.82648
705	GO:0043603	cellular amide metabolic process	667	5	6.93	0.82676
706	GO:0050789	regulation of biological process	4548	42	47.24	0.83287
707	GO:0010075	regulation of meristem growth	171	1	1.78	0.83365
708	GO:0010014	meristem initiation	171	1	1.78	0.83365
709	GO:0043604	amide biosynthetic process	558	4	5.8	0.83523
710	GO:0019761	glucosinolate biosynthetic process	172	1	1.79	0.83539
711	GO:0019758	glycosinolate biosynthetic process	172	1	1.79	0.83539
712	GO:0048449	floral organ formation	172	1	1.79	0.83539
713	GO:0016144	S-glycoside biosynthetic process	172	1	1.79	0.83539
714	GO:0032501	multicellular organismal process	3610	40	37.49	0.83895
715	GO:0017144	drug metabolic process	907	14	9.42	0.84268
716	GO:0048731	system development	2533	30	26.31	0.84341
717	GO:0046677	response to antibiotic	685	5	7.11	0.84367
718	GO:0016246	RNA interference	178	1	1.85	0.84548
719	GO:0035266	meristem growth	178	1	1.85	0.84548
720	GO:0000302	response to reactive oxygen species	318	2	3.3	0.84561
721	GO:0012501	programmed cell death	447	3	4.64	0.8466
722	GO:0044085	cellular component biogenesis	1368	11	14.21	0.84907
723	GO:0046364	monosaccharide biosynthetic process	181	1	1.88	0.85029
724	GO:1901659	glycosyl compound biosynthetic process	181	1	1.88	0.85029
725	GO:0043094	cellular metabolic compound salvage	182	1	1.89	0.85186
726	GO:0043436	oxoacid metabolic process	1938	18	20.13	0.8528
727	GO:0006082	organic acid metabolic process	1939	18	20.14	0.85334
728	GO:0006305	DNA alkylation	183	1	1.9	0.85341
729	GO:0006306	DNA methylation	183	1	1.9	0.85341
730	GO:0044728	DNA methylation or demethylation	185	1	1.92	0.85647
731	GO:0009617	response to bacterium	581	4	6.03	0.85743
732	GO:0006304	DNA modification	186	1	1.93	0.85798
733	GO:0034641	cellular nitrogen compound metabolic pro...	4676	52	48.57	0.86173
734	GO:0035194	posttranscriptional gene silencing by RN...	189	1	1.96	0.8624
735	GO:0048827	phyllome development	832	15	8.64	0.86669
736	GO:0016999	antibiotic metabolic process	468	3	4.86	0.8678
737	GO:0023052	signaling	1620	13	16.83	0.86883
738	GO:0007276	gamete generation	194	1	2.01	0.86947
739	GO:0042542	response to hydrogen peroxide	194	1	2.01	0.86947
740	GO:0048580	regulation of post-embryonic development	473	3	4.91	0.87246
741	GO:0009753	response to jasmonic acid	473	3	4.91	0.87246
742	GO:0016441	posttranscriptional gene silencing	197	1	2.05	0.87354
743	GO:0009605	response to external stimulus	2055	20	21.34	0.8752
744	GO:0007389	pattern specification process	344	2	3.57	0.87536
745	GO:0090696	post-embryonic plant organ development	345	2	3.58	0.87639
746	GO:0051716	cellular response to stimulus	2501	21	25.98	0.87947
747	GO:0022607	cellular component assembly	849	6	8.82	0.87992
748	GO:0051052	regulation of DNA metabolic process	203	1	2.11	0.8813
749	GO:0009909	regulation of flower development	350	2	3.64	0.88143
750	GO:0051128	regulation of cellular component organiz...	350	2	3.64	0.88143
751	GO:0009863	salicylic acid mediated signaling pathwa...	353	2	3.67	0.88437
752	GO:1901360	organic cyclic compound metabolic proces...	4854	53	50.41	0.88591
753	GO:0010498	proteasomal protein catabolic process	207	1	2.15	0.88621
754	GO:0071446	cellular response to salicylic acid stim...	355	2	3.69	0.88628
755	GO:0007165	signal transduction	1546	12	16.06	0.88763
756	GO:0006629	lipid metabolic process	1352	12	14.04	0.89012
757	GO:0048444	floral organ morphogenesis	212	1	2.2	0.89206
758	GO:0009813	flavonoid biosynthetic process	214	1	2.22	0.89432
759	GO:0071236	cellular response to antibiotic	364	2	3.78	0.89456
760	GO:0048585	negative regulation of response to stimu...	365	2	3.79	0.89545
761	GO:0019748	secondary metabolic process	629	4	6.53	0.89571
762	GO:0017038	protein import	217	1	2.25	0.89761
763	GO:0010363	regulation of plant-type hypersensitive ...	371	2	3.85	0.90061
764	GO:0006612	protein targeting to membrane	374	2	3.88	0.9031
765	GO:0048509	regulation of meristem development	223	1	2.32	0.9039
766	GO:0044249	cellular biosynthetic process	5435	54	56.45	0.90534
767	GO:0072657	protein localization to membrane	377	2	3.92	0.90554
768	GO:0090150	establishment of protein localization to...	377	2	3.92	0.90554
769	GO:0009845	seed germination	228	1	2.37	0.90885
770	GO:0016054	organic acid catabolic process	382	2	3.97	0.90947
771	GO:0046395	carboxylic acid catabolic process	382	2	3.97	0.90947
772	GO:0030029	actin filament-based process	229	1	2.38	0.90981
773	GO:0048831	regulation of shoot system development	383	2	3.98	0.91023
774	GO:0072521	purine-containing compound metabolic pro...	384	2	3.99	0.911
775	GO:1905393	plant organ formation	231	1	2.4	0.9117
776	GO:0080135	regulation of cellular response to stres...	385	2	4	0.91175
777	GO:2000026	regulation of multicellular organismal d...	531	3	5.52	0.91675
778	GO:0090351	seedling development	239	1	2.48	0.91886
779	GO:0043067	regulation of programmed cell death	395	2	4.1	0.91898
780	GO:0006725	cellular aromatic compound metabolic pro...	4700	49	48.82	0.91899
781	GO:0048440	carpel development	240	1	2.49	0.91971
782	GO:0006081	cellular aldehyde metabolic process	432	10	4.49	0.92029
783	GO:0009812	flavonoid metabolic process	241	1	2.5	0.92056
784	GO:0006342	chromatin silencing	243	1	2.52	0.92222
785	GO:0009626	plant-type hypersensitive response	400	2	4.15	0.92239
786	GO:0042545	cell wall modification	277	6	2.88	0.92292
787	GO:0034050	host programmed cell death induced by sy...	401	2	4.16	0.92305
788	GO:1901615	organic hydroxy compound metabolic proce...	751	8	7.8	0.92323
789	GO:0031347	regulation of defense response	542	3	5.63	0.92339
790	GO:0010941	regulation of cell death	403	2	4.19	0.92437
791	GO:0009639	response to red or far red light	403	2	4.19	0.92437
792	GO:0045814	negative regulation of gene expression, ...	246	1	2.56	0.92465
793	GO:0010558	negative regulation of macromolecule bio...	404	2	4.2	0.92502
794	GO:2000113	negative regulation of cellular macromol...	404	2	4.2	0.92502
795	GO:0009738	abscisic acid-activated signaling pathwa...	247	1	2.57	0.92545
796	GO:0016569	covalent chromatin modification	406	2	4.22	0.9263
797	GO:0045934	negative regulation of nucleobase-contai...	407	2	4.23	0.92693
798	GO:0048467	gynoecium development	250	1	2.6	0.92778
799	GO:0006468	protein phosphorylation	710	9	7.37	0.92785
800	GO:0006261	DNA-dependent DNA replication	251	1	2.61	0.92854
801	GO:2000241	regulation of reproductive process	411	2	4.27	0.92941
802	GO:0051239	regulation of multicellular organismal p...	555	3	5.76	0.9306
803	GO:0031327	negative regulation of cellular biosynth...	413	2	4.29	0.93063
804	GO:0009733	response to auxin	413	2	4.29	0.93063
805	GO:0009933	meristem structural organization	254	1	2.64	0.93077
806	GO:0006508	proteolysis	819	5	8.51	0.93134
807	GO:0006006	glucose metabolic process	255	1	2.65	0.9315
808	GO:0071702	organic substance transport	1542	11	16.02	0.93273
809	GO:0006631	fatty acid metabolic process	417	2	4.33	0.93299
810	GO:0009890	negative regulation of biosynthetic proc...	417	2	4.33	0.93299
811	GO:0048532	anatomical structure arrangement	258	1	2.68	0.93364
812	GO:0071215	cellular response to abscisic acid stimu...	260	1	2.7	0.93503
813	GO:0097306	cellular response to alcohol	260	1	2.7	0.93503
814	GO:0090697	post-embryonic plant organ morphogenesis	261	1	2.71	0.93572
815	GO:0048437	floral organ development	565	3	5.87	0.93573
816	GO:0090407	organophosphate biosynthetic process	909	9	9.44	0.93588
817	GO:0005975	carbohydrate metabolic process	1266	21	13.15	0.93595
818	GO:0044260	cellular macromolecule metabolic process	5107	51	53.04	0.93653
819	GO:0051276	chromosome organization	702	4	7.29	0.93675
820	GO:0008283	cell proliferation	263	1	2.73	0.93706
821	GO:0080134	regulation of response to stress	570	3	5.92	0.93815
822	GO:0006820	anion transport	575	3	5.97	0.9405
823	GO:0048367	shoot system development	1360	18	14.13	0.94212
824	GO:0050793	regulation of developmental process	851	5	8.84	0.94435
825	GO:0072522	purine-containing compound biosynthetic ...	275	1	2.86	0.94458
826	GO:0006139	nucleobase-containing compound metabolic...	4046	42	42.02	0.94515
827	GO:0010228	vegetative to reproductive phase transit...	440	2	4.57	0.94517
828	GO:0044257	cellular protein catabolic process	440	2	4.57	0.94517
829	GO:0010038	response to metal ion	586	3	6.09	0.94537
830	GO:0019318	hexose metabolic process	278	1	2.89	0.94631
831	GO:0033554	cellular response to stress	1351	9	14.03	0.94643
832	GO:0009627	systemic acquired resistance	446	2	4.63	0.94799
833	GO:0009642	response to light intensity	282	1	2.93	0.94854
834	GO:0030163	protein catabolic process	452	2	4.69	0.95067
835	GO:0019953	sexual reproduction	290	1	3.01	0.95273
836	GO:0044703	multi-organism reproductive process	294	1	3.05	0.95469
837	GO:0006605	protein targeting	750	4	7.79	0.95513
838	GO:0033036	macromolecule localization	1263	8	13.12	0.95555
839	GO:0044283	small molecule biosynthetic process	1370	14	14.23	0.95624
840	GO:0044281	small molecule metabolic process	2724	32	28.29	0.95678
841	GO:0051172	negative regulation of nitrogen compound...	471	2	4.89	0.95831
842	GO:0048438	floral whorl development	471	2	4.89	0.95831
843	GO:0016053	organic acid biosynthetic process	1167	9	12.12	0.95866
844	GO:0046394	carboxylic acid biosynthetic process	1167	9	12.12	0.95866
845	GO:0006260	DNA replication	303	1	3.15	0.95882
846	GO:0072594	establishment of protein localization to...	474	2	4.92	0.95941
847	GO:0009908	flower development	898	5	9.33	0.95947
848	GO:1901566	organonitrogen compound biosynthetic pro...	2014	16	20.92	0.95951
849	GO:0031047	gene silencing by RNA	310	1	3.22	0.96177
850	GO:0009057	macromolecule catabolic process	632	3	6.56	0.96201
851	GO:0090567	reproductive shoot system development	908	5	9.43	0.96216
852	GO:0055086	nucleobase-containing small molecule met...	840	12	8.72	0.96252
853	GO:0033365	protein localization to organelle	483	2	5.02	0.96254
854	GO:0044550	secondary metabolite biosynthetic proces...	313	1	3.25	0.96297
855	GO:0048646	anatomical structure formation involved ...	314	1	3.26	0.96336
856	GO:0031324	negative regulation of cellular metaboli...	489	2	5.08	0.9645
857	GO:0048507	meristem development	493	2	5.12	0.96575
858	GO:0032787	monocarboxylic acid metabolic process	1312	8	13.63	0.96679
859	GO:0006396	RNA processing	791	4	8.22	0.96681
860	GO:0005996	monosaccharide metabolic process	328	1	3.41	0.96842
861	GO:1901135	carbohydrate derivative metabolic proces...	1290	15	13.4	0.96871
862	GO:0009620	response to fungus	505	2	5.25	0.96925
863	GO:0009150	purine ribonucleotide metabolic process	331	1	3.44	0.96941
864	GO:0019752	carboxylic acid metabolic process	1835	14	19.06	0.96969
865	GO:0016052	carbohydrate catabolic process	333	1	3.46	0.97006
866	GO:0071705	nitrogen compound transport	1578	10	16.39	0.97053
867	GO:0051301	cell division	335	1	3.48	0.97069
868	GO:0009108	coenzyme biosynthetic process	338	1	3.51	0.97161
869	GO:0042886	amide transport	1084	6	11.26	0.972
870	GO:0010817	regulation of hormone levels	952	5	9.89	0.97217
871	GO:0042445	hormone metabolic process	817	4	8.49	0.97268
872	GO:0016570	histone modification	356	1	3.7	0.97656
873	GO:0009814	defense response, incompatible interacti...	538	2	5.59	0.9772
874	GO:0048316	seed development	695	3	7.22	0.97723
875	GO:0006163	purine nucleotide metabolic process	360	1	3.74	0.97753
876	GO:0051188	cofactor biosynthetic process	540	2	5.61	0.97762
877	GO:0044248	cellular catabolic process	1509	9	15.67	0.97857
878	GO:0044255	cellular lipid metabolic process	1148	8	11.92	0.9788
879	GO:0040029	regulation of gene expression, epigeneti...	366	1	3.8	0.97893
880	GO:0010154	fruit development	718	3	7.46	0.98118
881	GO:0045087	innate immune response	866	4	8.99	0.98121
882	GO:1901575	organic substance catabolic process	1405	8	14.59	0.98136
883	GO:0006732	coenzyme metabolic process	577	10	5.99	0.98191
884	GO:0009791	post-embryonic development	2148	14	22.31	0.98217
885	GO:0006955	immune response	873	4	9.07	0.9822
886	GO:0048583	regulation of response to stimulus	727	3	7.55	0.98254
887	GO:0016458	gene silencing	388	1	4.03	0.98333
888	GO:0045892	negative regulation of transcription, DN...	389	1	4.04	0.98351
889	GO:1903507	negative regulation of nucleic acid-temp...	389	1	4.04	0.98351
890	GO:1902679	negative regulation of RNA biosynthetic ...	389	1	4.04	0.98351
891	GO:0042446	hormone biosynthetic process	736	3	7.64	0.98381
892	GO:0044265	cellular macromolecule catabolic process	576	2	5.98	0.98392
893	GO:0009056	catabolic process	1684	10	17.49	0.9842
894	GO:0006996	organelle organization	1941	17	20.16	0.98438
895	GO:0051253	negative regulation of RNA metabolic pro...	395	1	4.1	0.98453
896	GO:0042742	defense response to bacterium	401	1	4.16	0.98549
897	GO:0072330	monocarboxylic acid biosynthetic process	751	3	7.8	0.98573
898	GO:0051603	proteolysis involved in cellular protein...	411	1	4.27	0.98696
899	GO:0044282	small molecule catabolic process	600	2	6.23	0.98712
900	GO:0006807	nitrogen compound metabolic process	6567	66	68.21	0.98746
901	GO:0016310	phosphorylation	935	9	9.71	0.98783
902	GO:0006886	intracellular protein transport	931	4	9.67	0.98871
903	GO:0015833	peptide transport	1078	5	11.2	0.98891
904	GO:0019693	ribose phosphate metabolic process	628	10	6.52	0.9893
905	GO:0009636	response to toxic substance	430	1	4.47	0.98935
906	GO:0034613	cellular protein localization	948	4	9.85	0.99015
907	GO:0050896	response to stimulus	6289	57	65.32	0.99126
908	GO:0045184	establishment of protein localization	974	4	10.12	0.99201
909	GO:0015031	protein transport	974	4	10.12	0.99201
910	GO:0009259	ribonucleotide metabolic process	461	1	4.79	0.99236
911	GO:0070727	cellular macromolecule localization	983	4	10.21	0.99257
912	GO:0002376	immune system process	984	4	10.22	0.99263
913	GO:0046686	response to cadmium ion	467	1	4.85	0.99284
914	GO:0051707	response to other organism	1421	7	14.76	0.99312
915	GO:0043207	response to external biotic stimulus	1421	7	14.76	0.99312
916	GO:0009607	response to biotic stimulus	1422	7	14.77	0.99317
917	GO:0051649	establishment of localization in cell	1117	9	11.6	0.99318
918	GO:0043170	macromolecule metabolic process	5955	61	61.85	0.99346
919	GO:0007010	cytoskeleton organization	484	1	5.03	0.99403
920	GO:0046907	intracellular transport	1027	4	10.67	0.99482
921	GO:0008104	protein localization	1027	4	10.67	0.99482
922	GO:0016192	vesicle-mediated transport	500	1	5.19	0.99497
923	GO:0098542	defense response to other organism	1035	4	10.75	0.99515
924	GO:0010605	negative regulation of macromolecule met...	704	2	7.31	0.99517
925	GO:0043414	macromolecule methylation	519	1	5.39	0.9959
926	GO:0032259	methylation	519	1	5.39	0.9959
927	GO:0009892	negative regulation of metabolic process	732	2	7.6	0.99631
928	GO:0007049	cell cycle	746	2	7.75	0.99677
929	GO:0048523	negative regulation of cellular process	750	2	7.79	0.99689
930	GO:0009793	embryo development ending in seed dorman...	558	1	5.8	0.9973
931	GO:0051641	cellular localization	1233	9	12.81	0.99735
932	GO:0009117	nucleotide metabolic process	764	10	7.94	0.99738
933	GO:1901564	organonitrogen compound metabolic proces...	4247	40	44.11	0.99741
934	GO:0006259	DNA metabolic process	769	2	7.99	0.99741
935	GO:0006753	nucleoside phosphate metabolic process	767	10	7.97	0.99746
936	GO:0009790	embryo development	571	1	5.93	0.99766
937	GO:0044237	cellular metabolic process	8181	82	84.97	0.99768
938	GO:0051704	multi-organism process	1989	10	20.66	0.99783
939	GO:0022402	cell cycle process	579	1	6.01	0.99785
940	GO:0009987	cellular process	10395	108	107.96	0.9984
941	GO:1901137	carbohydrate derivative biosynthetic pro...	841	2	8.73	0.99872
942	GO:0071704	organic substance metabolic process	8466	85	87.93	0.99876
943	GO:0010629	negative regulation of gene expression	639	1	6.64	0.99888
944	GO:0061458	reproductive system development	1668	7	17.32	0.99891
945	GO:0048608	reproductive structure development	1668	7	17.32	0.99891
946	GO:0019637	organophosphate metabolic process	1158	15	12.03	0.99898
947	GO:0006950	response to stress	3809	26	39.56	0.99902
948	GO:0008152	metabolic process	9017	92	93.65	0.99907
949	GO:0048519	negative regulation of biological proces...	1258	4	13.07	0.99928
950	GO:0006952	defense response	1577	6	16.38	0.9993
951	GO:0006793	phosphorus metabolic process	1930	23	20.05	0.99935
952	GO:0044238	primary metabolic process	7676	74	79.72	0.99945
953	GO:0003006	developmental process involved in reprod...	2043	9	21.22	0.99945
954	GO:0019538	protein metabolic process	2916	19	30.29	0.99978
955	GO:0036211	protein modification process	1751	11	18.19	0.9998
956	GO:0006464	cellular protein modification process	1751	11	18.19	0.9998
957	GO:0006796	phosphate-containing compound metabolic ...	1908	22	19.82	0.99982
958	GO:0022414	reproductive process	2226	9	23.12	0.99987
959	GO:0000003	reproduction	2229	9	23.15	0.99987
960	GO:0043412	macromolecule modification	2122	17	22.04	0.99988
961	GO:0044267	cellular protein metabolic process	2624	15	27.25	0.99997
962	GO:0051640	organelle localization	174	5	1.81	1
963	GO:0072350	tricarboxylic acid metabolic process	23	2	0.24	1
964	GO:0072351	tricarboxylic acid biosynthetic process	4	2	0.04	1
965	GO:0051644	plastid localization	104	5	1.08	1
966	GO:0030417	nicotianamine metabolic process	4	2	0.04	1
967	GO:0019750	chloroplast localization	104	5	1.08	1
968	GO:0019751	polyol metabolic process	113	4	1.17	1
969	GO:0061024	membrane organization	211	7	2.19	1
970	GO:0016071	mRNA metabolic process	352	6	3.66	1
971	GO:0055114	oxidation-reduction process	399	7	4.14	1
972	GO:0046173	polyol biosynthetic process	70	4	0.73	1
973	GO:2001057	reactive nitrogen species metabolic proc...	16	2	0.17	1
974	GO:0009311	oligosaccharide metabolic process	210	7	2.18	1
975	GO:0009668	plastid membrane organization	196	7	2.04	1
976	GO:0042401	cellular biogenic amine biosynthetic pro...	37	2	0.38	1
977	GO:0051156	glucose 6-phosphate metabolic process	182	9	1.89	1
978	GO:0033517	myo-inositol hexakisphosphate metabolic ...	65	4	0.68	1
979	GO:0009309	amine biosynthetic process	37	2	0.38	1
980	GO:0009451	RNA modification	325	6	3.38	1
981	GO:0005984	disaccharide metabolic process	193	7	2	1
982	GO:0008150	biological_process	18486	192	192	1
983	GO:0006721	terpenoid metabolic process	277	2	2.88	1
984	GO:0006733	oxidoreduction coenzyme metabolic proces...	423	9	4.39	1
985	GO:0006739	NADP metabolic process	186	9	1.93	1
986	GO:0022900	electron transport chain	96	7	1	1
987	GO:0016116	carotenoid metabolic process	106	2	1.1	1
988	GO:0032958	inositol phosphate biosynthetic process	66	4	0.69	1
989	GO:0016108	tetraterpenoid metabolic process	106	2	1.1	1
990	GO:0009827	plant-type cell wall modification	175	5	1.82	1
991	GO:0046496	nicotinamide nucleotide metabolic proces...	370	9	3.84	1
992	GO:0072524	pyridine-containing compound metabolic p...	381	9	3.96	1
993	GO:0019362	pyridine nucleotide metabolic process	374	9	3.88	1
994	GO:0051667	establishment of plastid localization	103	5	1.07	1
995	GO:0051656	establishment of organelle localization	106	5	1.1	1
996	GO:0043647	inositol phosphate metabolic process	89	4	0.92	1
997	GO:0000002	mitochondrial genome maintenance	5	0	0.05	1
998	GO:0000012	single strand break repair	1	0	0.01	1
999	GO:0000018	regulation of DNA recombination	7	0	0.07	1
1000	GO:0000024	maltose biosynthetic process	1	0	0.01	1
1001	GO:0000025	maltose catabolic process	2	0	0.02	1
1002	GO:0000028	ribosomal small subunit assembly	6	0	0.06	1
1003	GO:0000038	very long-chain fatty acid metabolic pro...	51	0	0.53	1
1004	GO:0000045	autophagosome assembly	1	0	0.01	1
1005	GO:0000060	protein import into nucleus, translocati...	5	0	0.05	1
1006	GO:0000070	mitotic sister chromatid segregation	6	0	0.06	1
1007	GO:0000075	cell cycle checkpoint	11	0	0.11	1
1008	GO:0000076	DNA replication checkpoint	2	0	0.02	1
1009	GO:0000077	DNA damage checkpoint	1	0	0.01	1
1010	GO:0000079	regulation of cyclin-dependent protein s...	27	0	0.28	1
1011	GO:0000082	G1/S transition of mitotic cell cycle	4	0	0.04	1
1012	GO:0000086	G2/M transition of mitotic cell cycle	65	0	0.68	1
1013	GO:0000087	mitotic M phase	1	0	0.01	1
1014	GO:0000098	sulfur amino acid catabolic process	3	0	0.03	1
1015	GO:0000103	sulfate assimilation	14	0	0.15	1
1016	GO:0000105	histidine biosynthetic process	9	0	0.09	1
1017	GO:0000154	rRNA modification	2	0	0.02	1
1018	GO:0000162	tryptophan biosynthetic process	19	0	0.2	1
1019	GO:0000169	activation of MAPK activity involved in ...	1	0	0.01	1
1020	GO:0000184	nuclear-transcribed mRNA catabolic proce...	5	0	0.05	1
1021	GO:0000187	activation of MAPK activity	1	0	0.01	1
1022	GO:0000209	protein polyubiquitination	2	0	0.02	1
1023	GO:0000212	meiotic spindle organization	3	0	0.03	1
1024	GO:0000226	microtubule cytoskeleton organization	243	0	2.52	1
1025	GO:0000237	leptotene	1	0	0.01	1
1026	GO:0000238	zygotene	1	0	0.01	1
1027	GO:0000245	spliceosomal complex assembly	3	0	0.03	1
1028	GO:0000255	allantoin metabolic process	3	0	0.03	1
1029	GO:0000256	allantoin catabolic process	2	0	0.02	1
1030	GO:0000266	mitochondrial fission	5	0	0.05	1
1031	GO:0000278	mitotic cell cycle	403	0	4.19	1
1032	GO:0000279	M phase	2	0	0.02	1
1033	GO:0000280	nuclear division	244	0	2.53	1
1034	GO:0000281	mitotic cytokinesis	210	0	2.18	1
1035	GO:0000288	nuclear-transcribed mRNA catabolic proce...	5	0	0.05	1
1036	GO:0000289	nuclear-transcribed mRNA poly(A) tail sh...	5	0	0.05	1
1037	GO:0000291	nuclear-transcribed mRNA catabolic proce...	1	0	0.01	1
1038	GO:0000303	response to superoxide	43	0	0.45	1
1039	GO:0000304	response to singlet oxygen	10	0	0.1	1
1040	GO:0000305	response to oxygen radical	43	0	0.45	1
1041	GO:0000338	protein deneddylation	5	0	0.05	1
1042	GO:0000354	cis assembly of pre-catalytic spliceosom...	1	0	0.01	1
1043	GO:0000372	Group I intron splicing	1	0	0.01	1
1044	GO:0000373	Group II intron splicing	11	0	0.11	1
1045	GO:0000374	Group III intron splicing	1	0	0.01	1
1046	GO:0000375	RNA splicing, via transesterification re...	108	0	1.12	1
1047	GO:0000376	RNA splicing, via transesterification re...	1	0	0.01	1
1048	GO:0000377	RNA splicing, via transesterification re...	108	0	1.12	1
1049	GO:0000380	alternative mRNA splicing, via spliceoso...	4	0	0.04	1
1050	GO:0000381	regulation of alternative mRNA splicing,...	2	0	0.02	1
1051	GO:0000394	RNA splicing, via endonucleolytic cleava...	142	0	1.47	1
1052	GO:0000398	mRNA splicing, via spliceosome	97	0	1.01	1
1053	GO:0000412	histone peptidyl-prolyl isomerization	3	0	0.03	1
1054	GO:0000413	protein peptidyl-prolyl isomerization	21	0	0.22	1
1055	GO:0000447	endonucleolytic cleavage in ITS1 to sepa...	4	0	0.04	1
1056	GO:0000460	maturation of 5.8S rRNA	4	0	0.04	1
1057	GO:0000461	endonucleolytic cleavage to generate mat...	4	0	0.04	1
1058	GO:0000462	maturation of SSU-rRNA from tricistronic...	8	0	0.08	1
1059	GO:0000466	maturation of 5.8S rRNA from tricistroni...	4	0	0.04	1
1060	GO:0000469	cleavage involved in rRNA processing	17	0	0.18	1
1061	GO:0000470	maturation of LSU-rRNA	1	0	0.01	1
1062	GO:0000478	endonucleolytic cleavage involved in rRN...	16	0	0.17	1
1063	GO:0000479	endonucleolytic cleavage of tricistronic...	4	0	0.04	1
1064	GO:0000488	maturation of LSU-rRNA from tetracistron...	1	0	0.01	1
1065	GO:0000489	maturation of SSU-rRNA from tetracistron...	1	0	0.01	1
1066	GO:0000491	small nucleolar ribonucleoprotein comple...	1	0	0.01	1
1067	GO:0000578	embryonic axis specification	10	0	0.1	1
1068	GO:0000706	meiotic DNA double-strand break processi...	2	0	0.02	1
1069	GO:0000710	meiotic mismatch repair	8	0	0.08	1
1070	GO:0000712	resolution of meiotic recombination inte...	6	0	0.06	1
1071	GO:0000719	photoreactive repair	3	0	0.03	1
1072	GO:0000723	telomere maintenance	63	0	0.65	1
1073	GO:0000724	double-strand break repair via homologou...	66	0	0.69	1
1074	GO:0000725	recombinational repair	66	0	0.69	1
1075	GO:0000726	non-recombinational repair	2	0	0.02	1
1076	GO:0000729	DNA double-strand break processing	2	0	0.02	1
1077	GO:0000731	DNA synthesis involved in DNA repair	4	0	0.04	1
1078	GO:0000738	DNA catabolic process, exonucleolytic	1	0	0.01	1
1079	GO:0000740	nuclear membrane fusion	1	0	0.01	1
1080	GO:0000741	karyogamy	50	0	0.52	1
1081	GO:0000819	sister chromatid segregation	146	0	1.52	1
1082	GO:0000820	regulation of glutamine family amino aci...	2	0	0.02	1
1083	GO:0000821	regulation of arginine metabolic process	1	0	0.01	1
1084	GO:0000910	cytokinesis	212	0	2.2	1
1085	GO:0000911	cytokinesis by cell plate formation	204	0	2.12	1
1086	GO:0000912	assembly of actomyosin apparatus involve...	6	0	0.06	1
1087	GO:0000913	preprophase band assembly	4	0	0.04	1
1088	GO:0000914	phragmoplast assembly	6	0	0.06	1
1089	GO:0000919	cell plate assembly	11	0	0.11	1
1090	GO:0000956	nuclear-transcribed mRNA catabolic proce...	107	0	1.11	1
1091	GO:0000957	mitochondrial RNA catabolic process	1	0	0.01	1
1092	GO:0000959	mitochondrial RNA metabolic process	15	0	0.16	1
1093	GO:0000963	mitochondrial RNA processing	2	0	0.02	1
1094	GO:0000966	RNA 5'-end processing	3	0	0.03	1
1095	GO:0001510	RNA methylation	172	0	1.79	1
1096	GO:0001560	regulation of cell growth by extracellul...	2	0	0.02	1
1097	GO:0001561	fatty acid alpha-oxidation	1	0	0.01	1
1098	GO:0001578	microtubule bundle formation	3	0	0.03	1
1099	GO:0001676	long-chain fatty acid metabolic process	27	0	0.28	1
1100	GO:0001678	cellular glucose homeostasis	8	0	0.08	1
1101	GO:0001682	tRNA 5'-leader removal	2	0	0.02	1
1102	GO:0001709	cell fate determination	6	0	0.06	1
1103	GO:0001736	establishment of planar polarity	3	0	0.03	1
1104	GO:0001738	morphogenesis of a polarized epithelium	3	0	0.03	1
1105	GO:0001763	morphogenesis of a branching structure	22	0	0.23	1
1106	GO:0001778	plasma membrane repair	1	0	0.01	1
1107	GO:0001881	receptor recycling	1	0	0.01	1
1108	GO:0001887	selenium compound metabolic process	4	0	0.04	1
1109	GO:0001932	regulation of protein phosphorylation	47	0	0.49	1
1110	GO:0001933	negative regulation of protein phosphory...	42	0	0.44	1
1111	GO:0001934	positive regulation of protein phosphory...	2	0	0.02	1
1112	GO:0001944	vasculature development	5	0	0.05	1
1113	GO:0002009	morphogenesis of an epithelium	3	0	0.03	1
1114	GO:0002097	tRNA wobble base modification	4	0	0.04	1
1115	GO:0002098	tRNA wobble uridine modification	3	0	0.03	1
1116	GO:0002100	tRNA wobble adenosine to inosine editing	1	0	0.01	1
1117	GO:0002119	nematode larval development	2	0	0.02	1
1118	GO:0002164	larval development	2	0	0.02	1
1119	GO:0002181	cytoplasmic translation	1	0	0.01	1
1120	GO:0002182	cytoplasmic translational elongation	1	0	0.01	1
1121	GO:0002215	defense response to nematode	2	0	0.02	1
1122	GO:0002220	innate immune response activating cell s...	1	0	0.01	1
1123	GO:0002221	pattern recognition receptor signaling p...	1	0	0.01	1
1124	GO:0002229	defense response to oomycetes	11	0	0.11	1
1125	GO:0002237	response to molecule of bacterial origin	101	0	1.05	1
1126	GO:0002239	response to oomycetes	14	0	0.15	1
1127	GO:0002240	response to molecule of oomycetes origin	2	0	0.02	1
1128	GO:0002252	immune effector process	279	0	2.9	1
1129	GO:0002429	immune response-activating cell surface ...	1	0	0.01	1
1130	GO:0002532	production of molecular mediator involve...	1	0	0.01	1
1131	GO:0002538	arachidonic acid metabolite production i...	1	0	0.01	1
1132	GO:0002540	leukotriene production involved in infla...	1	0	0.01	1
1133	GO:0002679	respiratory burst involved in defense re...	121	0	1.26	1
1134	GO:0002683	negative regulation of immune system pro...	7	0	0.07	1
1135	GO:0002697	regulation of immune effector process	4	0	0.04	1
1136	GO:0002698	negative regulation of immune effector p...	1	0	0.01	1
1137	GO:0002752	cell surface pattern recognition recepto...	1	0	0.01	1
1138	GO:0002757	immune response-activating signal transd...	1	0	0.01	1
1139	GO:0002758	innate immune response-activating signal...	1	0	0.01	1
1140	GO:0002764	immune response-regulating signaling pat...	2	0	0.02	1
1141	GO:0002768	immune response-regulating cell surface ...	1	0	0.01	1
1142	GO:0002790	peptide secretion	19	0	0.2	1
1143	GO:0002791	regulation of peptide secretion	1	0	0.01	1
1144	GO:0002831	regulation of response to biotic stimulu...	30	0	0.31	1
1145	GO:0002832	negative regulation of response to bioti...	7	0	0.07	1
1146	GO:0002833	positive regulation of response to bioti...	2	0	0.02	1
1147	GO:0003032	detection of oxygen	1	0	0.01	1
1148	GO:0003156	regulation of animal organ formation	2	0	0.02	1
1149	GO:0003333	amino acid transmembrane transport	10	0	0.1	1
1150	GO:0005513	detection of calcium ion	7	0	0.07	1
1151	GO:0005983	starch catabolic process	16	0	0.17	1
1152	GO:0005985	sucrose metabolic process	22	0	0.23	1
1153	GO:0005986	sucrose biosynthetic process	13	0	0.14	1
1154	GO:0005987	sucrose catabolic process	5	0	0.05	1
1155	GO:0005991	trehalose metabolic process	25	0	0.26	1
1156	GO:0005992	trehalose biosynthetic process	22	0	0.23	1
1157	GO:0005993	trehalose catabolic process	1	0	0.01	1
1158	GO:0005997	xylulose metabolic process	1	0	0.01	1
1159	GO:0006000	fructose metabolic process	3	0	0.03	1
1160	GO:0006002	fructose 6-phosphate metabolic process	1	0	0.01	1
1161	GO:0006003	fructose 2,6-bisphosphate metabolic proc...	1	0	0.01	1
1162	GO:0006004	fucose metabolic process	2	0	0.02	1
1163	GO:0006005	L-fucose biosynthetic process	1	0	0.01	1
1164	GO:0006007	glucose catabolic process	93	0	0.97	1
1165	GO:0006011	UDP-glucose metabolic process	2	0	0.02	1
1166	GO:0006012	galactose metabolic process	18	0	0.19	1
1167	GO:0006013	mannose metabolic process	1	0	0.01	1
1168	GO:0006020	inositol metabolic process	8	0	0.08	1
1169	GO:0006021	inositol biosynthetic process	5	0	0.05	1
1170	GO:0006022	aminoglycan metabolic process	1	0	0.01	1
1171	GO:0006026	aminoglycan catabolic process	1	0	0.01	1
1172	GO:0006029	proteoglycan metabolic process	1	0	0.01	1
1173	GO:0006030	chitin metabolic process	1	0	0.01	1
1174	GO:0006032	chitin catabolic process	1	0	0.01	1
1175	GO:0006041	glucosamine metabolic process	1	0	0.01	1
1176	GO:0006042	glucosamine biosynthetic process	1	0	0.01	1
1177	GO:0006044	N-acetylglucosamine metabolic process	1	0	0.01	1
1178	GO:0006059	hexitol metabolic process	1	0	0.01	1
1179	GO:0006063	uronic acid metabolic process	1	0	0.01	1
1180	GO:0006065	UDP-glucuronate biosynthetic process	4	0	0.04	1
1181	GO:0006071	glycerol metabolic process	17	0	0.18	1
1182	GO:0006072	glycerol-3-phosphate metabolic process	5	0	0.05	1
1183	GO:0006074	(1->3)-beta-D-glucan metabolic process	13	0	0.14	1
1184	GO:0006075	(1->3)-beta-D-glucan biosynthetic proces...	13	0	0.14	1
1185	GO:0006083	acetate metabolic process	2	0	0.02	1
1186	GO:0006085	acetyl-CoA biosynthetic process	12	0	0.12	1
1187	GO:0006086	acetyl-CoA biosynthetic process from pyr...	2	0	0.02	1
1188	GO:0006089	lactate metabolic process	94	0	0.98	1
1189	GO:0006096	glycolytic process	194	0	2.01	1
1190	GO:0006097	glyoxylate cycle	1	0	0.01	1
1191	GO:0006099	tricarboxylic acid cycle	15	0	0.16	1
1192	GO:0006101	citrate metabolic process	18	0	0.19	1
1193	GO:0006102	isocitrate metabolic process	9	0	0.09	1
1194	GO:0006104	succinyl-CoA metabolic process	1	0	0.01	1
1195	GO:0006105	succinate metabolic process	2	0	0.02	1
1196	GO:0006106	fumarate metabolic process	1	0	0.01	1
1197	GO:0006108	malate metabolic process	6	0	0.06	1
1198	GO:0006109	regulation of carbohydrate metabolic pro...	37	0	0.38	1
1199	GO:0006110	regulation of glycolytic process	1	0	0.01	1
1200	GO:0006116	NADH oxidation	1	0	0.01	1
1201	GO:0006119	oxidative phosphorylation	21	0	0.22	1
1202	GO:0006120	mitochondrial electron transport, NADH t...	6	0	0.06	1
1203	GO:0006121	mitochondrial electron transport, succin...	7	0	0.07	1
1204	GO:0006122	mitochondrial electron transport, ubiqui...	5	0	0.05	1
1205	GO:0006127	glycerophosphate shuttle	1	0	0.01	1
1206	GO:0006140	regulation of nucleotide metabolic proce...	2	0	0.02	1
1207	GO:0006145	purine nucleobase catabolic process	5	0	0.05	1
1208	GO:0006148	inosine catabolic process	2	0	0.02	1
1209	GO:0006152	purine nucleoside catabolic process	5	0	0.05	1
1210	GO:0006154	adenosine catabolic process	2	0	0.02	1
1211	GO:0006164	purine nucleotide biosynthetic process	266	0	2.76	1
1212	GO:0006165	nucleoside diphosphate phosphorylation	194	0	2.01	1
1213	GO:0006166	purine ribonucleoside salvage	3	0	0.03	1
1214	GO:0006167	AMP biosynthetic process	1	0	0.01	1
1215	GO:0006169	adenosine salvage	2	0	0.02	1
1216	GO:0006175	dATP biosynthetic process	2	0	0.02	1
1217	GO:0006176	dATP biosynthetic process from ADP	2	0	0.02	1
1218	GO:0006177	GMP biosynthetic process	3	0	0.03	1
1219	GO:0006178	guanine salvage	1	0	0.01	1
1220	GO:0006182	cGMP biosynthetic process	1	0	0.01	1
1221	GO:0006188	IMP biosynthetic process	3	0	0.03	1
1222	GO:0006189	'de novo' IMP biosynthetic process	2	0	0.02	1
1223	GO:0006195	purine nucleotide catabolic process	1	0	0.01	1
1224	GO:0006206	pyrimidine nucleobase metabolic process	6	0	0.06	1
1225	GO:0006207	'de novo' pyrimidine nucleobase biosynth...	3	0	0.03	1
1226	GO:0006208	pyrimidine nucleobase catabolic process	3	0	0.03	1
1227	GO:0006212	uracil catabolic process	3	0	0.03	1
1228	GO:0006213	pyrimidine nucleoside metabolic process	8	0	0.08	1
1229	GO:0006216	cytidine catabolic process	4	0	0.04	1
1230	GO:0006218	uridine catabolic process	1	0	0.01	1
1231	GO:0006220	pyrimidine nucleotide metabolic process	134	0	1.39	1
1232	GO:0006221	pyrimidine nucleotide biosynthetic proce...	134	0	1.39	1
1233	GO:0006222	UMP biosynthetic process	2	0	0.02	1
1234	GO:0006264	mitochondrial DNA replication	2	0	0.02	1
1235	GO:0006265	DNA topological change	13	0	0.14	1
1236	GO:0006266	DNA ligation	5	0	0.05	1
1237	GO:0006268	DNA unwinding involved in DNA replicatio...	9	0	0.09	1
1238	GO:0006269	DNA replication, synthesis of RNA primer	1	0	0.01	1
1239	GO:0006270	DNA replication initiation	65	0	0.68	1
1240	GO:0006271	DNA strand elongation involved in DNA re...	3	0	0.03	1
1241	GO:0006273	lagging strand elongation	1	0	0.01	1
1242	GO:0006278	RNA-dependent DNA biosynthetic process	7	0	0.07	1
1243	GO:0006279	premeiotic DNA replication	1	0	0.01	1
1244	GO:0006281	DNA repair	251	0	2.61	1
1245	GO:0006282	regulation of DNA repair	5	0	0.05	1
1246	GO:0006284	base-excision repair	14	0	0.15	1
1247	GO:0006287	base-excision repair, gap-filling	1	0	0.01	1
1248	GO:0006289	nucleotide-excision repair	9	0	0.09	1
1249	GO:0006290	pyrimidine dimer repair	6	0	0.06	1
1250	GO:0006294	nucleotide-excision repair, preincision ...	1	0	0.01	1
1251	GO:0006296	nucleotide-excision repair, DNA incision...	1	0	0.01	1
1252	GO:0006297	nucleotide-excision repair, DNA gap fill...	1	0	0.01	1
1253	GO:0006298	mismatch repair	15	0	0.16	1
1254	GO:0006301	postreplication repair	36	0	0.37	1
1255	GO:0006302	double-strand break repair	105	0	1.09	1
1256	GO:0006303	double-strand break repair via nonhomolo...	2	0	0.02	1
1257	GO:0006308	DNA catabolic process	7	0	0.07	1
1258	GO:0006310	DNA recombination	241	0	2.5	1
1259	GO:0006311	meiotic gene conversion	1	0	0.01	1
1260	GO:0006312	mitotic recombination	57	0	0.59	1
1261	GO:0006338	chromatin remodeling	28	0	0.29	1
1262	GO:0006344	maintenance of chromatin silencing	2	0	0.02	1
1263	GO:0006349	regulation of gene expression by genetic...	12	0	0.12	1
1264	GO:0006353	DNA-templated transcription, termination	2	0	0.02	1
1265	GO:0006357	regulation of transcription by RNA polym...	6	0	0.06	1
1266	GO:0006360	transcription by RNA polymerase I	3	0	0.03	1
1267	GO:0006366	transcription by RNA polymerase II	54	0	0.56	1
1268	GO:0006367	transcription initiation from RNA polyme...	2	0	0.02	1
1269	GO:0006368	transcription elongation from RNA polyme...	1	0	0.01	1
1270	GO:0006370	7-methylguanosine mRNA capping	4	0	0.04	1
1271	GO:0006376	mRNA splice site selection	1	0	0.01	1
1272	GO:0006378	mRNA polyadenylation	6	0	0.06	1
1273	GO:0006379	mRNA cleavage	5	0	0.05	1
1274	GO:0006382	adenosine to inosine editing	1	0	0.01	1
1275	GO:0006388	tRNA splicing, via endonucleolytic cleav...	6	0	0.06	1
1276	GO:0006397	mRNA processing	127	0	1.32	1
1277	GO:0006399	tRNA metabolic process	107	0	1.11	1
1278	GO:0006400	tRNA modification	11	0	0.11	1
1279	GO:0006401	RNA catabolic process	122	0	1.27	1
1280	GO:0006402	mRNA catabolic process	111	0	1.15	1
1281	GO:0006403	RNA localization	67	0	0.7	1
1282	GO:0006405	RNA export from nucleus	67	0	0.7	1
1283	GO:0006406	mRNA export from nucleus	60	0	0.62	1
1284	GO:0006407	rRNA export from nucleus	5	0	0.05	1
1285	GO:0006409	tRNA export from nucleus	2	0	0.02	1
1286	GO:0006414	translational elongation	34	0	0.35	1
1287	GO:0006415	translational termination	10	0	0.1	1
1288	GO:0006418	tRNA aminoacylation for protein translat...	46	0	0.48	1
1289	GO:0006419	alanyl-tRNA aminoacylation	2	0	0.02	1
1290	GO:0006420	arginyl-tRNA aminoacylation	2	0	0.02	1
1291	GO:0006421	asparaginyl-tRNA aminoacylation	2	0	0.02	1
1292	GO:0006422	aspartyl-tRNA aminoacylation	1	0	0.01	1
1293	GO:0006423	cysteinyl-tRNA aminoacylation	3	0	0.03	1
1294	GO:0006424	glutamyl-tRNA aminoacylation	4	0	0.04	1
1295	GO:0006426	glycyl-tRNA aminoacylation	2	0	0.02	1
1296	GO:0006427	histidyl-tRNA aminoacylation	2	0	0.02	1
1297	GO:0006430	lysyl-tRNA aminoacylation	1	0	0.01	1
1298	GO:0006431	methionyl-tRNA aminoacylation	1	0	0.01	1
1299	GO:0006432	phenylalanyl-tRNA aminoacylation	3	0	0.03	1
1300	GO:0006434	seryl-tRNA aminoacylation	2	0	0.02	1
1301	GO:0006435	threonyl-tRNA aminoacylation	3	0	0.03	1
1302	GO:0006436	tryptophanyl-tRNA aminoacylation	1	0	0.01	1
1303	GO:0006446	regulation of translational initiation	13	0	0.14	1
1304	GO:0006448	regulation of translational elongation	1	0	0.01	1
1305	GO:0006457	protein folding	288	0	2.99	1
1306	GO:0006458	'de novo' protein folding	2	0	0.02	1
1307	GO:0006465	signal peptide processing	3	0	0.03	1
1308	GO:0006469	negative regulation of protein kinase ac...	41	0	0.43	1
1309	GO:0006471	protein ADP-ribosylation	3	0	0.03	1
1310	GO:0006473	protein acetylation	29	0	0.3	1
1311	GO:0006475	internal protein amino acid acetylation	14	0	0.15	1
1312	GO:0006476	protein deacetylation	13	0	0.14	1
1313	GO:0006479	protein methylation	292	0	3.03	1
1314	GO:0006481	C-terminal protein methylation	2	0	0.02	1
1315	GO:0006482	protein demethylation	4	0	0.04	1
1316	GO:0006486	protein glycosylation	183	0	1.9	1
1317	GO:0006487	protein N-linked glycosylation	94	0	0.98	1
1318	GO:0006490	oligosaccharide-lipid intermediate biosy...	1	0	0.01	1
1319	GO:0006491	N-glycan processing	6	0	0.06	1
1320	GO:0006493	protein O-linked glycosylation	2	0	0.02	1
1321	GO:0006497	protein lipidation	159	0	1.65	1
1322	GO:0006498	N-terminal protein lipidation	149	0	1.55	1
1323	GO:0006499	N-terminal protein myristoylation	149	0	1.55	1
1324	GO:0006505	GPI anchor metabolic process	7	0	0.07	1
1325	GO:0006506	GPI anchor biosynthetic process	6	0	0.06	1
1326	GO:0006511	ubiquitin-dependent protein catabolic pr...	323	0	3.35	1
1327	GO:0006513	protein monoubiquitination	5	0	0.05	1
1328	GO:0006515	protein quality control for misfolded or...	4	0	0.04	1
1329	GO:0006516	glycoprotein catabolic process	4	0	0.04	1
1330	GO:0006517	protein deglycosylation	2	0	0.02	1
1331	GO:0006521	regulation of cellular amino acid metabo...	12	0	0.12	1
1332	GO:0006522	alanine metabolic process	1	0	0.01	1
1333	GO:0006524	alanine catabolic process	1	0	0.01	1
1334	GO:0006525	arginine metabolic process	11	0	0.11	1
1335	GO:0006526	arginine biosynthetic process	8	0	0.08	1
1336	GO:0006527	arginine catabolic process	3	0	0.03	1
1337	GO:0006528	asparagine metabolic process	7	0	0.07	1
1338	GO:0006529	asparagine biosynthetic process	3	0	0.03	1
1339	GO:0006530	asparagine catabolic process	4	0	0.04	1
1340	GO:0006535	cysteine biosynthetic process from serin...	1	0	0.01	1
1341	GO:0006536	glutamate metabolic process	12	0	0.12	1
1342	GO:0006537	glutamate biosynthetic process	3	0	0.03	1
1343	GO:0006538	glutamate catabolic process	2	0	0.02	1
1344	GO:0006540	glutamate decarboxylation to succinate	2	0	0.02	1
1345	GO:0006541	glutamine metabolic process	6	0	0.06	1
1346	GO:0006542	glutamine biosynthetic process	1	0	0.01	1
1347	GO:0006547	histidine metabolic process	9	0	0.09	1
1348	GO:0006549	isoleucine metabolic process	1	0	0.01	1
1349	GO:0006551	leucine metabolic process	13	0	0.14	1
1350	GO:0006552	leucine catabolic process	5	0	0.05	1
1351	GO:0006553	lysine metabolic process	9	0	0.09	1
1352	GO:0006554	lysine catabolic process	1	0	0.01	1
1353	GO:0006555	methionine metabolic process	103	0	1.07	1
1354	GO:0006556	S-adenosylmethionine biosynthetic proces...	4	0	0.04	1
1355	GO:0006558	L-phenylalanine metabolic process	11	0	0.11	1
1356	GO:0006559	L-phenylalanine catabolic process	3	0	0.03	1
1357	GO:0006562	proline catabolic process	3	0	0.03	1
1358	GO:0006563	L-serine metabolic process	13	0	0.14	1
1359	GO:0006564	L-serine biosynthetic process	4	0	0.04	1
1360	GO:0006566	threonine metabolic process	16	0	0.17	1
1361	GO:0006567	threonine catabolic process	12	0	0.12	1
1362	GO:0006570	tyrosine metabolic process	9	0	0.09	1
1363	GO:0006571	tyrosine biosynthetic process	5	0	0.05	1
1364	GO:0006572	tyrosine catabolic process	3	0	0.03	1
1365	GO:0006573	valine metabolic process	2	0	0.02	1
1366	GO:0006574	valine catabolic process	1	0	0.01	1
1367	GO:0006575	cellular modified amino acid metabolic p...	49	0	0.51	1
1368	GO:0006580	ethanolamine metabolic process	1	0	0.01	1
1369	GO:0006591	ornithine metabolic process	5	0	0.05	1
1370	GO:0006593	ornithine catabolic process	1	0	0.01	1
1371	GO:0006595	polyamine metabolic process	53	0	0.55	1
1372	GO:0006596	polyamine biosynthetic process	13	0	0.14	1
1373	GO:0006598	polyamine catabolic process	38	0	0.39	1
1374	GO:0006606	protein import into nucleus	100	0	1.04	1
1375	GO:0006611	protein export from nucleus	70	0	0.73	1
1376	GO:0006613	cotranslational protein targeting to mem...	4	0	0.04	1
1377	GO:0006614	SRP-dependent cotranslational protein ta...	4	0	0.04	1
1378	GO:0006617	SRP-dependent cotranslational protein ta...	4	0	0.04	1
1379	GO:0006620	posttranslational protein targeting to e...	1	0	0.01	1
1380	GO:0006621	protein retention in ER lumen	1	0	0.01	1
1381	GO:0006623	protein targeting to vacuole	117	0	1.22	1
1382	GO:0006624	vacuolar protein processing	4	0	0.04	1
1383	GO:0006625	protein targeting to peroxisome	96	0	1	1
1384	GO:0006635	fatty acid beta-oxidation	170	0	1.77	1
1385	GO:0006638	neutral lipid metabolic process	19	0	0.2	1
1386	GO:0006639	acylglycerol metabolic process	19	0	0.2	1
1387	GO:0006641	triglyceride metabolic process	15	0	0.16	1
1388	GO:0006642	triglyceride mobilization	1	0	0.01	1
1389	GO:0006643	membrane lipid metabolic process	164	0	1.7	1
1390	GO:0006646	phosphatidylethanolamine biosynthetic pr...	1	0	0.01	1
1391	GO:0006649	phospholipid transfer to membrane	1	0	0.01	1
1392	GO:0006651	diacylglycerol biosynthetic process	4	0	0.04	1
1393	GO:0006656	phosphatidylcholine biosynthetic process	5	0	0.05	1
1394	GO:0006658	phosphatidylserine metabolic process	2	0	0.02	1
1395	GO:0006659	phosphatidylserine biosynthetic process	2	0	0.02	1
1396	GO:0006661	phosphatidylinositol biosynthetic proces...	104	0	1.08	1
1397	GO:0006664	glycolipid metabolic process	113	0	1.17	1
1398	GO:0006665	sphingolipid metabolic process	53	0	0.55	1
1399	GO:0006670	sphingosine metabolic process	1	0	0.01	1
1400	GO:0006671	phytosphingosine metabolic process	1	0	0.01	1
1401	GO:0006672	ceramide metabolic process	5	0	0.05	1
1402	GO:0006677	glycosylceramide metabolic process	4	0	0.04	1
1403	GO:0006687	glycosphingolipid metabolic process	4	0	0.04	1
1404	GO:0006691	leukotriene metabolic process	1	0	0.01	1
1405	GO:0006706	steroid catabolic process	2	0	0.02	1
1406	GO:0006722	triterpenoid metabolic process	42	0	0.44	1
1407	GO:0006723	cuticle hydrocarbon biosynthetic process	2	0	0.02	1
1408	GO:0006734	NADH metabolic process	1	0	0.01	1
1409	GO:0006740	NADPH regeneration	1	0	0.01	1
1410	GO:0006741	NADP biosynthetic process	2	0	0.02	1
1411	GO:0006743	ubiquinone metabolic process	23	0	0.24	1
1412	GO:0006744	ubiquinone biosynthetic process	23	0	0.24	1
1413	GO:0006749	glutathione metabolic process	12	0	0.12	1
1414	GO:0006750	glutathione biosynthetic process	2	0	0.02	1
1415	GO:0006751	glutathione catabolic process	4	0	0.04	1
1416	GO:0006754	ATP biosynthetic process	206	0	2.14	1
1417	GO:0006757	ATP generation from ADP	194	0	2.01	1
1418	GO:0006760	folic acid-containing compound metabolic...	19	0	0.2	1
1419	GO:0006767	water-soluble vitamin metabolic process	44	0	0.46	1
1420	GO:0006768	biotin metabolic process	3	0	0.03	1
1421	GO:0006771	riboflavin metabolic process	7	0	0.07	1
1422	GO:0006772	thiamine metabolic process	6	0	0.06	1
1423	GO:0006775	fat-soluble vitamin metabolic process	8	0	0.08	1
1424	GO:0006777	Mo-molybdopterin cofactor biosynthetic p...	6	0	0.06	1
1425	GO:0006780	uroporphyrinogen III biosynthetic proces...	1	0	0.01	1
1426	GO:0006783	heme biosynthetic process	24	0	0.25	1
1427	GO:0006788	heme oxidation	3	0	0.03	1
1428	GO:0006791	sulfur utilization	1	0	0.01	1
1429	GO:0006792	regulation of sulfur utilization	1	0	0.01	1
1430	GO:0006801	superoxide metabolic process	14	0	0.15	1
1431	GO:0006805	xenobiotic metabolic process	2	0	0.02	1
1432	GO:0006808	regulation of nitrogen utilization	6	0	0.06	1
1433	GO:0006814	sodium ion transport	45	0	0.47	1
1434	GO:0006817	phosphate ion transport	25	0	0.26	1
1435	GO:0006821	chloride transport	6	0	0.06	1
1436	GO:0006824	cobalt ion transport	2	0	0.02	1
1437	GO:0006828	manganese ion transport	9	0	0.09	1
1438	GO:0006829	zinc ion transport	14	0	0.15	1
1439	GO:0006835	dicarboxylic acid transport	14	0	0.15	1
1440	GO:0006836	neurotransmitter transport	5	0	0.05	1
1441	GO:0006842	tricarboxylic acid transport	1	0	0.01	1
1442	GO:0006848	pyruvate transport	2	0	0.02	1
1443	GO:0006849	plasma membrane pyruvate transport	1	0	0.01	1
1444	GO:0006855	drug transmembrane transport	21	0	0.22	1
1445	GO:0006858	extracellular transport	1	0	0.01	1
1446	GO:0006862	nucleotide transport	39	0	0.41	1
1447	GO:0006865	amino acid transport	252	0	2.62	1
1448	GO:0006868	glutamine transport	1	0	0.01	1
1449	GO:0006874	cellular calcium ion homeostasis	28	0	0.29	1
1450	GO:0006878	cellular copper ion homeostasis	6	0	0.06	1
1451	GO:0006880	intracellular sequestering of iron ion	1	0	0.01	1
1452	GO:0006882	cellular zinc ion homeostasis	20	0	0.21	1
1453	GO:0006883	cellular sodium ion homeostasis	2	0	0.02	1
1454	GO:0006884	cell volume homeostasis	2	0	0.02	1
1455	GO:0006885	regulation of pH	8	0	0.08	1
1456	GO:0006887	exocytosis	25	0	0.26	1
1457	GO:0006888	ER to Golgi vesicle-mediated transport	89	0	0.92	1
1458	GO:0006890	retrograde vesicle-mediated transport, G...	7	0	0.07	1
1459	GO:0006891	intra-Golgi vesicle-mediated transport	68	0	0.71	1
1460	GO:0006892	post-Golgi vesicle-mediated transport	6	0	0.06	1
1461	GO:0006896	Golgi to vacuole transport	6	0	0.06	1
1462	GO:0006897	endocytosis	31	0	0.32	1
1463	GO:0006898	receptor-mediated endocytosis	4	0	0.04	1
1464	GO:0006900	vesicle budding from membrane	3	0	0.03	1
1465	GO:0006903	vesicle targeting	1	0	0.01	1
1466	GO:0006904	vesicle docking involved in exocytosis	22	0	0.23	1
1467	GO:0006907	pinocytosis	1	0	0.01	1
1468	GO:0006913	nucleocytoplasmic transport	153	0	1.59	1
1469	GO:0006928	movement of cell or subcellular componen...	69	0	0.72	1
1470	GO:0006935	chemotaxis	18	0	0.19	1
1471	GO:0006949	syncytium formation	20	0	0.21	1
1472	GO:0006954	inflammatory response	5	0	0.05	1
1473	GO:0006968	cellular defense response	4	0	0.04	1
1474	GO:0006971	hypotonic response	2	0	0.02	1
1475	GO:0006974	cellular response to DNA damage stimulus	297	0	3.08	1
1476	GO:0006982	response to lipid hydroperoxide	1	0	0.01	1
1477	GO:0006983	ER overload response	2	0	0.02	1
1478	GO:0006984	ER-nucleus signaling pathway	16	0	0.17	1
1479	GO:0006986	response to unfolded protein	184	0	1.91	1
1480	GO:0006990	positive regulation of transcription fro...	1	0	0.01	1
1481	GO:0006997	nucleus organization	82	0	0.85	1
1482	GO:0007000	nucleolus organization	24	0	0.25	1
1483	GO:0007004	telomere maintenance via telomerase	4	0	0.04	1
1484	GO:0007006	mitochondrial membrane organization	4	0	0.04	1
1485	GO:0007007	inner mitochondrial membrane organizatio...	4	0	0.04	1
1486	GO:0007009	plasma membrane organization	3	0	0.03	1
1487	GO:0007015	actin filament organization	155	0	1.61	1
1488	GO:0007017	microtubule-based process	262	0	2.72	1
1489	GO:0007019	microtubule depolymerization	3	0	0.03	1
1490	GO:0007020	microtubule nucleation	66	0	0.69	1
1491	GO:0007021	tubulin complex assembly	6	0	0.06	1
1492	GO:0007026	negative regulation of microtubule depol...	1	0	0.01	1
1493	GO:0007029	endoplasmic reticulum organization	7	0	0.07	1
1494	GO:0007031	peroxisome organization	124	0	1.29	1
1495	GO:0007032	endosome organization	3	0	0.03	1
1496	GO:0007033	vacuole organization	55	0	0.57	1
1497	GO:0007034	vacuolar transport	128	0	1.33	1
1498	GO:0007035	vacuolar acidification	1	0	0.01	1
1499	GO:0007041	lysosomal transport	4	0	0.04	1
1500	GO:0007043	cell-cell junction assembly	5	0	0.05	1
1501	GO:0007044	cell-substrate junction assembly	1	0	0.01	1
1502	GO:0007045	cell-substrate adherens junction assembl...	1	0	0.01	1
1503	GO:0007050	cell cycle arrest	3	0	0.03	1
1504	GO:0007051	spindle organization	49	0	0.51	1
1505	GO:0007052	mitotic spindle organization	2	0	0.02	1
1506	GO:0007053	spindle assembly involved in male meiosi...	1	0	0.01	1
1507	GO:0007059	chromosome segregation	191	0	1.98	1
1508	GO:0007062	sister chromatid cohesion	140	0	1.45	1
1509	GO:0007063	regulation of sister chromatid cohesion	1	0	0.01	1
1510	GO:0007065	male meiosis sister chromatid cohesion	1	0	0.01	1
1511	GO:0007066	female meiosis sister chromatid cohesion	1	0	0.01	1
1512	GO:0007076	mitotic chromosome condensation	1	0	0.01	1
1513	GO:0007088	regulation of mitotic nuclear division	6	0	0.06	1
1514	GO:0007091	metaphase/anaphase transition of mitotic...	4	0	0.04	1
1515	GO:0007093	mitotic cell cycle checkpoint	8	0	0.08	1
1516	GO:0007094	mitotic spindle assembly checkpoint	4	0	0.04	1
1517	GO:0007112	male meiosis cytokinesis	2	0	0.02	1
1518	GO:0007113	endomitotic cell cycle	1	0	0.01	1
1519	GO:0007127	meiosis I	147	0	1.53	1
1520	GO:0007128	meiotic prophase I	1	0	0.01	1
1521	GO:0007129	synapsis	86	0	0.89	1
1522	GO:0007130	synaptonemal complex assembly	2	0	0.02	1
1523	GO:0007131	reciprocal meiotic recombination	145	0	1.51	1
1524	GO:0007135	meiosis II	8	0	0.08	1
1525	GO:0007140	male meiotic nuclear division	23	0	0.24	1
1526	GO:0007141	male meiosis I	1	0	0.01	1
1527	GO:0007142	male meiosis II	1	0	0.01	1
1528	GO:0007143	female meiotic nuclear division	6	0	0.06	1
1529	GO:0007155	cell adhesion	92	0	0.96	1
1530	GO:0007160	cell-matrix adhesion	2	0	0.02	1
1531	GO:0007163	establishment or maintenance of cell pol...	5	0	0.05	1
1532	GO:0007164	establishment of tissue polarity	4	0	0.04	1
1533	GO:0007172	signal complex assembly	1	0	0.01	1
1534	GO:0007186	G protein-coupled receptor signaling pat...	16	0	0.17	1
1535	GO:0007187	G protein-coupled receptor signaling pat...	4	0	0.04	1
1536	GO:0007188	adenylate cyclase-modulating G protein-c...	4	0	0.04	1
1537	GO:0007202	activation of phospholipase C activity	1	0	0.01	1
1538	GO:0007205	protein kinase C-activating G protein-co...	10	0	0.1	1
1539	GO:0007231	osmosensory signaling pathway	5	0	0.05	1
1540	GO:0007263	nitric oxide mediated signal transductio...	2	0	0.02	1
1541	GO:0007264	small GTPase mediated signal transductio...	1	0	0.01	1
1542	GO:0007265	Ras protein signal transduction	1	0	0.01	1
1543	GO:0007266	Rho protein signal transduction	1	0	0.01	1
1544	GO:0007292	female gamete generation	146	0	1.52	1
1545	GO:0007338	single fertilization	1	0	0.01	1
1546	GO:0007346	regulation of mitotic cell cycle	103	0	1.07	1
1547	GO:0007349	cellularization	7	0	0.07	1
1548	GO:0007530	sex determination	1	0	0.01	1
1549	GO:0007569	cell aging	4	0	0.04	1
1550	GO:0007602	phototransduction	14	0	0.15	1
1551	GO:0007610	behavior	1	0	0.01	1
1552	GO:0007638	mechanosensory behavior	1	0	0.01	1
1553	GO:0008033	tRNA processing	31	0	0.32	1
1554	GO:0008037	cell recognition	4	0	0.04	1
1555	GO:0008064	regulation of actin polymerization or de...	109	0	1.13	1
1556	GO:0008153	para-aminobenzoic acid biosynthetic proc...	2	0	0.02	1
1557	GO:0008154	actin polymerization or depolymerization	117	0	1.22	1
1558	GO:0008213	protein alkylation	292	0	3.03	1
1559	GO:0008214	protein dealkylation	4	0	0.04	1
1560	GO:0008216	spermidine metabolic process	9	0	0.09	1
1561	GO:0008272	sulfate transport	6	0	0.06	1
1562	GO:0008284	positive regulation of cell proliferatio...	71	0	0.74	1
1563	GO:0008285	negative regulation of cell proliferatio...	5	0	0.05	1
1564	GO:0008295	spermidine biosynthetic process	8	0	0.08	1
1565	GO:0008300	isoprenoid catabolic process	11	0	0.11	1
1566	GO:0008333	endosome to lysosome transport	4	0	0.04	1
1567	GO:0008360	regulation of cell shape	3	0	0.03	1
1568	GO:0008380	RNA splicing	278	0	2.89	1
1569	GO:0008535	respiratory chain complex IV assembly	2	0	0.02	1
1570	GO:0008608	attachment of spindle microtubules to ki...	2	0	0.02	1
1571	GO:0008612	peptidyl-lysine modification to peptidyl...	1	0	0.01	1
1572	GO:0008614	pyridoxine metabolic process	4	0	0.04	1
1573	GO:0008615	pyridoxine biosynthetic process	4	0	0.04	1
1574	GO:0008618	7-methylguanosine metabolic process	1	0	0.01	1
1575	GO:0008643	carbohydrate transport	31	0	0.32	1
1576	GO:0008645	hexose transmembrane transport	2	0	0.02	1
1577	GO:0008653	lipopolysaccharide metabolic process	3	0	0.03	1
1578	GO:0008655	pyrimidine-containing compound salvage	4	0	0.04	1
1579	GO:0009051	pentose-phosphate shunt, oxidative branc...	6	0	0.06	1
1580	GO:0009060	aerobic respiration	45	0	0.47	1
1581	GO:0009061	anaerobic respiration	9	0	0.09	1
1582	GO:0009062	fatty acid catabolic process	219	0	2.27	1
1583	GO:0009065	glutamine family amino acid catabolic pr...	12	0	0.12	1
1584	GO:0009066	aspartate family amino acid metabolic pr...	139	0	1.44	1
1585	GO:0009067	aspartate family amino acid biosynthetic...	116	0	1.2	1
1586	GO:0009068	aspartate family amino acid catabolic pr...	18	0	0.19	1
1587	GO:0009078	pyruvate family amino acid metabolic pro...	1	0	0.01	1
1588	GO:0009080	pyruvate family amino acid catabolic pro...	1	0	0.01	1
1589	GO:0009081	branched-chain amino acid metabolic proc...	18	0	0.19	1
1590	GO:0009082	branched-chain amino acid biosynthetic p...	11	0	0.11	1
1591	GO:0009083	branched-chain amino acid catabolic proc...	6	0	0.06	1
1592	GO:0009085	lysine biosynthetic process	8	0	0.08	1
1593	GO:0009086	methionine biosynthetic process	98	0	1.02	1
1594	GO:0009087	methionine catabolic process	1	0	0.01	1
1595	GO:0009088	threonine biosynthetic process	3	0	0.03	1
1596	GO:0009089	lysine biosynthetic process via diaminop...	8	0	0.08	1
1597	GO:0009092	homoserine metabolic process	1	0	0.01	1
1598	GO:0009093	cysteine catabolic process	2	0	0.02	1
1599	GO:0009094	L-phenylalanine biosynthetic process	8	0	0.08	1
1600	GO:0009095	aromatic amino acid family biosynthetic ...	11	0	0.11	1
1601	GO:0009097	isoleucine biosynthetic process	1	0	0.01	1
1602	GO:0009098	leucine biosynthetic process	6	0	0.06	1
1603	GO:0009100	glycoprotein metabolic process	191	0	1.98	1
1604	GO:0009101	glycoprotein biosynthetic process	183	0	1.9	1
1605	GO:0009102	biotin biosynthetic process	3	0	0.03	1
1606	GO:0009103	lipopolysaccharide biosynthetic process	3	0	0.03	1
1607	GO:0009107	lipoate biosynthetic process	2	0	0.02	1
1608	GO:0009110	vitamin biosynthetic process	58	0	0.6	1
1609	GO:0009116	nucleoside metabolic process	25	0	0.26	1
1610	GO:0009119	ribonucleoside metabolic process	20	0	0.21	1
1611	GO:0009123	nucleoside monophosphate metabolic proce...	236	0	2.45	1
1612	GO:0009124	nucleoside monophosphate biosynthetic pr...	216	0	2.24	1
1613	GO:0009126	purine nucleoside monophosphate metaboli...	233	0	2.42	1
1614	GO:0009127	purine nucleoside monophosphate biosynth...	214	0	2.22	1
1615	GO:0009129	pyrimidine nucleoside monophosphate meta...	3	0	0.03	1
1616	GO:0009130	pyrimidine nucleoside monophosphate bios...	2	0	0.02	1
1617	GO:0009132	nucleoside diphosphate metabolic process	198	0	2.06	1
1618	GO:0009135	purine nucleoside diphosphate metabolic ...	196	0	2.04	1
1619	GO:0009141	nucleoside triphosphate metabolic proces...	226	0	2.35	1
1620	GO:0009142	nucleoside triphosphate biosynthetic pro...	209	0	2.17	1
1621	GO:0009144	purine nucleoside triphosphate metabolic...	225	0	2.34	1
1622	GO:0009145	purine nucleoside triphosphate biosynthe...	208	0	2.16	1
1623	GO:0009151	purine deoxyribonucleotide metabolic pro...	2	0	0.02	1
1624	GO:0009152	purine ribonucleotide biosynthetic proce...	235	0	2.44	1
1625	GO:0009153	purine deoxyribonucleotide biosynthetic ...	2	0	0.02	1
1626	GO:0009154	purine ribonucleotide catabolic process	1	0	0.01	1
1627	GO:0009156	ribonucleoside monophosphate biosyntheti...	216	0	2.24	1
1628	GO:0009161	ribonucleoside monophosphate metabolic p...	236	0	2.45	1
1629	GO:0009163	nucleoside biosynthetic process	8	0	0.08	1
1630	GO:0009164	nucleoside catabolic process	9	0	0.09	1
1631	GO:0009165	nucleotide biosynthetic process	464	0	4.82	1
1632	GO:0009166	nucleotide catabolic process	196	0	2.04	1
1633	GO:0009167	purine ribonucleoside monophosphate meta...	233	0	2.42	1
1634	GO:0009168	purine ribonucleoside monophosphate bios...	214	0	2.22	1
1635	GO:0009173	pyrimidine ribonucleoside monophosphate ...	3	0	0.03	1
1636	GO:0009174	pyrimidine ribonucleoside monophosphate ...	2	0	0.02	1
1637	GO:0009179	purine ribonucleoside diphosphate metabo...	196	0	2.04	1
1638	GO:0009185	ribonucleoside diphosphate metabolic pro...	196	0	2.04	1
1639	GO:0009186	deoxyribonucleoside diphosphate metaboli...	2	0	0.02	1
1640	GO:0009187	cyclic nucleotide metabolic process	1	0	0.01	1
1641	GO:0009190	cyclic nucleotide biosynthetic process	1	0	0.01	1
1642	GO:0009199	ribonucleoside triphosphate metabolic pr...	223	0	2.32	1
1643	GO:0009200	deoxyribonucleoside triphosphate metabol...	3	0	0.03	1
1644	GO:0009201	ribonucleoside triphosphate biosynthetic...	206	0	2.14	1
1645	GO:0009202	deoxyribonucleoside triphosphate biosynt...	3	0	0.03	1
1646	GO:0009205	purine ribonucleoside triphosphate metab...	223	0	2.32	1
1647	GO:0009206	purine ribonucleoside triphosphate biosy...	206	0	2.14	1
1648	GO:0009215	purine deoxyribonucleoside triphosphate ...	2	0	0.02	1
1649	GO:0009216	purine deoxyribonucleoside triphosphate ...	2	0	0.02	1
1650	GO:0009218	pyrimidine ribonucleotide metabolic proc...	133	0	1.38	1
1651	GO:0009220	pyrimidine ribonucleotide biosynthetic p...	133	0	1.38	1
1652	GO:0009228	thiamine biosynthetic process	4	0	0.04	1
1653	GO:0009231	riboflavin biosynthetic process	7	0	0.07	1
1654	GO:0009245	lipid A biosynthetic process	1	0	0.01	1
1655	GO:0009247	glycolipid biosynthetic process	107	0	1.11	1
1656	GO:0009249	protein lipoylation	1	0	0.01	1
1657	GO:0009251	glucan catabolic process	16	0	0.17	1
1658	GO:0009256	10-formyltetrahydrofolate metabolic proc...	2	0	0.02	1
1659	GO:0009257	10-formyltetrahydrofolate biosynthetic p...	2	0	0.02	1
1660	GO:0009260	ribonucleotide biosynthetic process	365	0	3.79	1
1661	GO:0009261	ribonucleotide catabolic process	1	0	0.01	1
1662	GO:0009262	deoxyribonucleotide metabolic process	3	0	0.03	1
1663	GO:0009263	deoxyribonucleotide biosynthetic process	2	0	0.02	1
1664	GO:0009265	2'-deoxyribonucleotide biosynthetic proc...	2	0	0.02	1
1665	GO:0009268	response to pH	3	0	0.03	1
1666	GO:0009270	response to humidity	2	0	0.02	1
1667	GO:0009292	genetic transfer	31	0	0.32	1
1668	GO:0009294	DNA mediated transformation	31	0	0.32	1
1669	GO:0009299	mRNA transcription	3	0	0.03	1
1670	GO:0009301	snRNA transcription	1	0	0.01	1
1671	GO:0009303	rRNA transcription	3	0	0.03	1
1672	GO:0009304	tRNA transcription	1	0	0.01	1
1673	GO:0009306	protein secretion	19	0	0.2	1
1674	GO:0009312	oligosaccharide biosynthetic process	47	0	0.49	1
1675	GO:0009313	oligosaccharide catabolic process	9	0	0.09	1
1676	GO:0009394	2'-deoxyribonucleotide metabolic process	3	0	0.03	1
1677	GO:0009395	phospholipid catabolic process	6	0	0.06	1
1678	GO:0009396	folic acid-containing compound biosynthe...	11	0	0.11	1
1679	GO:0009399	nitrogen fixation	1	0	0.01	1
1680	GO:0009403	toxin biosynthetic process	12	0	0.12	1
1681	GO:0009404	toxin metabolic process	223	0	2.32	1
1682	GO:0009405	pathogenesis	2	0	0.02	1
1683	GO:0009407	toxin catabolic process	211	0	2.19	1
1684	GO:0009410	response to xenobiotic stimulus	77	0	0.8	1
1685	GO:0009413	response to flooding	2	0	0.02	1
1686	GO:0009423	chorismate biosynthetic process	3	0	0.03	1
1687	GO:0009432	SOS response	4	0	0.04	1
1688	GO:0009435	NAD biosynthetic process	4	0	0.04	1
1689	GO:0009438	methylglyoxal metabolic process	95	0	0.99	1
1690	GO:0009439	cyanate metabolic process	1	0	0.01	1
1691	GO:0009440	cyanate catabolic process	1	0	0.01	1
1692	GO:0009443	pyridoxal 5'-phosphate salvage	2	0	0.02	1
1693	GO:0009445	putrescine metabolic process	3	0	0.03	1
1694	GO:0009446	putrescine biosynthetic process	2	0	0.02	1
1695	GO:0009448	gamma-aminobutyric acid metabolic proces...	2	0	0.02	1
1696	GO:0009450	gamma-aminobutyric acid catabolic proces...	2	0	0.02	1
1697	GO:0009452	7-methylguanosine RNA capping	4	0	0.04	1
1698	GO:0009553	embryo sac development	235	0	2.44	1
1699	GO:0009554	megasporogenesis	6	0	0.06	1
1700	GO:0009556	microsporogenesis	51	0	0.53	1
1701	GO:0009558	embryo sac cellularization	5	0	0.05	1
1702	GO:0009559	embryo sac central cell differentiation	19	0	0.2	1
1703	GO:0009560	embryo sac egg cell differentiation	139	0	1.44	1
1704	GO:0009561	megagametogenesis	179	0	1.86	1
1705	GO:0009566	fertilization	35	0	0.36	1
1706	GO:0009567	double fertilization forming a zygote an...	34	0	0.35	1
1707	GO:0009581	detection of external stimulus	41	0	0.43	1
1708	GO:0009582	detection of abiotic stimulus	23	0	0.24	1
1709	GO:0009583	detection of light stimulus	15	0	0.16	1
1710	GO:0009585	red, far-red light phototransduction	14	0	0.15	1
1711	GO:0009590	detection of gravity	5	0	0.05	1
1712	GO:0009593	detection of chemical stimulus	18	0	0.19	1
1713	GO:0009594	detection of nutrient	1	0	0.01	1
1714	GO:0009595	detection of biotic stimulus	104	0	1.08	1
1715	GO:0009606	tropism	166	0	1.72	1
1716	GO:0009615	response to virus	183	0	1.9	1
1717	GO:0009616	virus induced gene silencing	102	0	1.06	1
1718	GO:0009623	response to parasitic fungus	1	0	0.01	1
1719	GO:0009624	response to nematode	80	0	0.83	1
1720	GO:0009625	response to insect	45	0	0.47	1
1721	GO:0009629	response to gravity	162	0	1.68	1
1722	GO:0009630	gravitropism	154	0	1.6	1
1723	GO:0009635	response to herbicide	2	0	0.02	1
1724	GO:0009638	phototropism	13	0	0.14	1
1725	GO:0009640	photomorphogenesis	229	0	2.38	1
1726	GO:0009641	shade avoidance	17	0	0.18	1
1727	GO:0009643	photosynthetic acclimation	6	0	0.06	1
1728	GO:0009644	response to high light intensity	223	0	2.32	1
1729	GO:0009645	response to low light intensity stimulus	7	0	0.07	1
1730	GO:0009647	skotomorphogenesis	4	0	0.04	1
1731	GO:0009649	entrainment of circadian clock	8	0	0.08	1
1732	GO:0009650	UV protection	4	0	0.04	1
1733	GO:0009652	thigmotropism	5	0	0.05	1
1734	GO:0009660	amyloplast organization	3	0	0.03	1
1735	GO:0009661	chromoplast organization	1	0	0.01	1
1736	GO:0009662	etioplast organization	3	0	0.03	1
1737	GO:0009663	plasmodesma organization	2	0	0.02	1
1738	GO:0009682	induced systemic resistance	22	0	0.23	1
1739	GO:0009685	gibberellin metabolic process	57	0	0.59	1
1740	GO:0009686	gibberellin biosynthetic process	50	0	0.52	1
1741	GO:0009691	cytokinin biosynthetic process	34	0	0.35	1
1742	GO:0009692	ethylene metabolic process	119	0	1.24	1
1743	GO:0009693	ethylene biosynthetic process	119	0	1.24	1
1744	GO:0009696	salicylic acid metabolic process	221	0	2.3	1
1745	GO:0009697	salicylic acid biosynthetic process	209	0	2.17	1
1746	GO:0009698	phenylpropanoid metabolic process	179	0	1.86	1
1747	GO:0009699	phenylpropanoid biosynthetic process	135	0	1.4	1
1748	GO:0009700	indole phytoalexin biosynthetic process	12	0	0.12	1
1749	GO:0009704	de-etiolation	10	0	0.1	1
1750	GO:0009712	catechol-containing compound metabolic p...	1	0	0.01	1
1751	GO:0009713	catechol-containing compound biosyntheti...	1	0	0.01	1
1752	GO:0009714	chalcone metabolic process	1	0	0.01	1
1753	GO:0009715	chalcone biosynthetic process	1	0	0.01	1
1754	GO:0009720	detection of hormone stimulus	6	0	0.06	1
1755	GO:0009722	detection of cytokinin stimulus	1	0	0.01	1
1756	GO:0009726	detection of endogenous stimulus	6	0	0.06	1
1757	GO:0009727	detection of ethylene stimulus	3	0	0.03	1
1758	GO:0009729	detection of brassinosteroid stimulus	2	0	0.02	1
1759	GO:0009734	auxin-activated signaling pathway	64	0	0.66	1
1760	GO:0009745	sucrose mediated signaling	2	0	0.02	1
1761	GO:0009747	hexokinase-dependent signaling	1	0	0.01	1
1762	GO:0009749	response to glucose	85	0	0.88	1
1763	GO:0009757	hexose mediated signaling	6	0	0.06	1
1764	GO:0009759	indole glucosinolate biosynthetic proces...	6	0	0.06	1
1765	GO:0009768	photosynthesis, light harvesting in phot...	5	0	0.05	1
1766	GO:0009772	photosynthetic electron transport in pho...	7	0	0.07	1
1767	GO:0009780	photosynthetic NADP+ reduction	1	0	0.01	1
1768	GO:0009785	blue light signaling pathway	16	0	0.17	1
1769	GO:0009786	regulation of asymmetric cell division	4	0	0.04	1
1770	GO:0009787	regulation of abscisic acid-activated si...	51	0	0.53	1
1771	GO:0009788	negative regulation of abscisic acid-act...	30	0	0.31	1
1772	GO:0009789	positive regulation of abscisic acid-act...	18	0	0.19	1
1773	GO:0009800	cinnamic acid biosynthetic process	1	0	0.01	1
1774	GO:0009801	cinnamic acid ester metabolic process	2	0	0.02	1
1775	GO:0009802	cinnamic acid ester biosynthetic process	1	0	0.01	1
1776	GO:0009803	cinnamic acid metabolic process	2	0	0.02	1
1777	GO:0009804	coumarin metabolic process	55	0	0.57	1
1778	GO:0009805	coumarin biosynthetic process	54	0	0.56	1
1779	GO:0009806	lignan metabolic process	15	0	0.16	1
1780	GO:0009807	lignan biosynthetic process	15	0	0.16	1
1781	GO:0009808	lignin metabolic process	60	0	0.62	1
1782	GO:0009809	lignin biosynthetic process	49	0	0.51	1
1783	GO:0009816	defense response to bacterium, incompati...	35	0	0.36	1
1784	GO:0009817	defense response to fungus, incompatible...	44	0	0.46	1
1785	GO:0009819	drought recovery	4	0	0.04	1
1786	GO:0009820	alkaloid metabolic process	13	0	0.14	1
1787	GO:0009821	alkaloid biosynthetic process	13	0	0.14	1
1788	GO:0009823	cytokinin catabolic process	7	0	0.07	1
1789	GO:0009830	cell wall modification involved in absci...	14	0	0.15	1
1790	GO:0009833	plant-type primary cell wall biogenesis	4	0	0.04	1
1791	GO:0009835	fruit ripening	2	0	0.02	1
1792	GO:0009838	abscission	51	0	0.53	1
1793	GO:0009846	pollen germination	45	0	0.47	1
1794	GO:0009848	indoleacetic acid biosynthetic process v...	1	0	0.01	1
1795	GO:0009853	photorespiration	161	0	1.67	1
1796	GO:0009854	oxidative photosynthetic carbon pathway	2	0	0.02	1
1797	GO:0009859	pollen hydration	1	0	0.01	1
1798	GO:0009861	jasmonic acid and ethylene-dependent sys...	12	0	0.12	1
1799	GO:0009864	induced systemic resistance, jasmonic ac...	8	0	0.08	1
1800	GO:0009865	pollen tube adhesion	2	0	0.02	1
1801	GO:0009866	induced systemic resistance, ethylene me...	3	0	0.03	1
1802	GO:0009868	jasmonic acid and ethylene-dependent sys...	2	0	0.02	1
1803	GO:0009871	jasmonic acid and ethylene-dependent sys...	4	0	0.04	1
1804	GO:0009873	ethylene-activated signaling pathway	125	0	1.3	1
1805	GO:0009875	pollen-pistil interaction	6	0	0.06	1
1806	GO:0009877	nodulation	1	0	0.01	1
1807	GO:0009880	embryonic pattern specification	46	0	0.48	1
1808	GO:0009886	post-embryonic animal morphogenesis	22	0	0.23	1
1809	GO:0009895	negative regulation of catabolic process	9	0	0.09	1
1810	GO:0009900	dehiscence	17	0	0.18	1
1811	GO:0009901	anther dehiscence	12	0	0.12	1
1812	GO:0009903	chloroplast avoidance movement	8	0	0.08	1
1813	GO:0009904	chloroplast accumulation movement	6	0	0.06	1
1814	GO:0009910	negative regulation of flower developmen...	46	0	0.48	1
1815	GO:0009911	positive regulation of flower developmen...	36	0	0.37	1
1816	GO:0009914	hormone transport	107	0	1.11	1
1817	GO:0009915	phloem sucrose loading	3	0	0.03	1
1818	GO:0009920	cell plate formation involved in plant-t...	6	0	0.06	1
1819	GO:0009926	auxin polar transport	102	0	1.06	1
1820	GO:0009934	regulation of meristem structural organi...	18	0	0.19	1
1821	GO:0009937	regulation of gibberellic acid mediated ...	16	0	0.17	1
1822	GO:0009938	negative regulation of gibberellic acid ...	8	0	0.08	1
1823	GO:0009939	positive regulation of gibberellic acid ...	6	0	0.06	1
1824	GO:0009942	longitudinal axis specification	8	0	0.08	1
1825	GO:0009945	radial axis specification	3	0	0.03	1
1826	GO:0009946	proximal/distal axis specification	1	0	0.01	1
1827	GO:0009947	centrolateral axis specification	1	0	0.01	1
1828	GO:0009953	dorsal/ventral pattern formation	1	0	0.01	1
1829	GO:0009954	proximal/distal pattern formation	20	0	0.21	1
1830	GO:0009956	radial pattern formation	17	0	0.18	1
1831	GO:0009958	positive gravitropism	26	0	0.27	1
1832	GO:0009959	negative gravitropism	7	0	0.07	1
1833	GO:0009960	endosperm development	23	0	0.24	1
1834	GO:0009962	regulation of flavonoid biosynthetic pro...	122	0	1.27	1
1835	GO:0009963	positive regulation of flavonoid biosynt...	103	0	1.07	1
1836	GO:0009964	negative regulation of flavonoid biosynt...	1	0	0.01	1
1837	GO:0009966	regulation of signal transduction	137	0	1.42	1
1838	GO:0009967	positive regulation of signal transducti...	29	0	0.3	1
1839	GO:0009968	negative regulation of signal transducti...	67	0	0.7	1
1840	GO:0009971	anastral spindle assembly involved in ma...	1	0	0.01	1
1841	GO:0009972	cytidine deamination	4	0	0.04	1
1842	GO:0009988	cell-cell recognition	1	0	0.01	1
1843	GO:0009992	cellular water homeostasis	1	0	0.01	1
1844	GO:0009996	negative regulation of cell fate specifi...	1	0	0.01	1
1845	GO:0010017	red or far-red light signaling pathway	44	0	0.46	1
1846	GO:0010018	far-red light signaling pathway	3	0	0.03	1
1847	GO:0010019	chloroplast-nucleus signaling pathway	8	0	0.08	1
1848	GO:0010020	chloroplast fission	19	0	0.2	1
1849	GO:0010021	amylopectin biosynthetic process	6	0	0.06	1
1850	GO:0010022	meristem determinacy	15	0	0.16	1
1851	GO:0010023	proanthocyanidin biosynthetic process	8	0	0.08	1
1852	GO:0010024	phytochromobilin biosynthetic process	3	0	0.03	1
1853	GO:0010025	wax biosynthetic process	18	0	0.19	1
1854	GO:0010029	regulation of seed germination	70	0	0.73	1
1855	GO:0010030	positive regulation of seed germination	15	0	0.16	1
1856	GO:0010031	circumnutation	5	0	0.05	1
1857	GO:0010032	meiotic chromosome condensation	1	0	0.01	1
1858	GO:0010034	response to acetate	1	0	0.01	1
1859	GO:0010036	response to boron-containing substance	5	0	0.05	1
1860	GO:0010037	response to carbon dioxide	5	0	0.05	1
1861	GO:0010042	response to manganese ion	3	0	0.03	1
1862	GO:0010043	response to zinc ion	60	0	0.62	1
1863	GO:0010044	response to aluminum ion	7	0	0.07	1
1864	GO:0010045	response to nickel cation	2	0	0.02	1
1865	GO:0010046	response to mycotoxin	1	0	0.01	1
1866	GO:0010047	fruit dehiscence	8	0	0.08	1
1867	GO:0010048	vernalization response	111	0	1.15	1
1868	GO:0010050	vegetative phase change	70	0	0.73	1
1869	GO:0010052	guard cell differentiation	9	0	0.09	1
1870	GO:0010055	atrichoblast differentiation	1	0	0.01	1
1871	GO:0010056	atrichoblast fate specification	1	0	0.01	1
1872	GO:0010057	trichoblast fate specification	3	0	0.03	1
1873	GO:0010058	regulation of atrichoblast fate specific...	1	0	0.01	1
1874	GO:0010059	positive regulation of atrichoblast fate...	1	0	0.01	1
1875	GO:0010061	regulation of trichoblast fate specifica...	3	0	0.03	1
1876	GO:0010062	negative regulation of trichoblast fate ...	1	0	0.01	1
1877	GO:0010063	positive regulation of trichoblast fate ...	2	0	0.02	1
1878	GO:0010064	embryonic shoot morphogenesis	1	0	0.01	1
1879	GO:0010065	primary meristem tissue development	10	0	0.1	1
1880	GO:0010067	procambium histogenesis	9	0	0.09	1
1881	GO:0010068	protoderm histogenesis	1	0	0.01	1
1882	GO:0010069	zygote asymmetric cytokinesis in embryo ...	2	0	0.02	1
1883	GO:0010070	zygote asymmetric cell division	3	0	0.03	1
1884	GO:0010071	root meristem specification	5	0	0.05	1
1885	GO:0010072	primary shoot apical meristem specificat...	44	0	0.46	1
1886	GO:0010076	maintenance of floral meristem identity	8	0	0.08	1
1887	GO:0010077	maintenance of inflorescence meristem id...	9	0	0.09	1
1888	GO:0010078	maintenance of root meristem identity	9	0	0.09	1
1889	GO:0010080	regulation of floral meristem growth	2	0	0.02	1
1890	GO:0010081	regulation of inflorescence meristem gro...	1	0	0.01	1
1891	GO:0010082	regulation of root meristem growth	18	0	0.19	1
1892	GO:0010084	specification of animal organ axis polar...	2	0	0.02	1
1893	GO:0010086	embryonic root morphogenesis	3	0	0.03	1
1894	GO:0010088	phloem development	3	0	0.03	1
1895	GO:0010093	specification of floral organ identity	33	0	0.34	1
1896	GO:0010094	specification of carpel identity	1	0	0.01	1
1897	GO:0010098	suspensor development	5	0	0.05	1
1898	GO:0010099	regulation of photomorphogenesis	25	0	0.26	1
1899	GO:0010100	negative regulation of photomorphogenesi...	17	0	0.18	1
1900	GO:0010101	post-embryonic root morphogenesis	50	0	0.52	1
1901	GO:0010102	lateral root morphogenesis	50	0	0.52	1
1902	GO:0010104	regulation of ethylene-activated signali...	15	0	0.16	1
1903	GO:0010105	negative regulation of ethylene-activate...	12	0	0.12	1
1904	GO:0010107	potassium ion import	5	0	0.05	1
1905	GO:0010109	regulation of photosynthesis	26	0	0.27	1
1906	GO:0010110	regulation of photosynthesis, dark react...	3	0	0.03	1
1907	GO:0010111	glyoxysome organization	1	0	0.01	1
1908	GO:0010112	regulation of systemic acquired resistan...	12	0	0.12	1
1909	GO:0010113	negative regulation of systemic acquired...	2	0	0.02	1
1910	GO:0010115	regulation of abscisic acid biosynthetic...	5	0	0.05	1
1911	GO:0010116	positive regulation of abscisic acid bio...	2	0	0.02	1
1912	GO:0010117	photoprotection	6	0	0.06	1
1913	GO:0010119	regulation of stomatal movement	53	0	0.55	1
1914	GO:0010120	camalexin biosynthetic process	11	0	0.11	1
1915	GO:0010133	proline catabolic process to glutamate	1	0	0.01	1
1916	GO:0010135	ureide metabolic process	4	0	0.04	1
1917	GO:0010136	ureide catabolic process	4	0	0.04	1
1918	GO:0010138	pyrimidine ribonucleotide salvage	2	0	0.02	1
1919	GO:0010143	cutin biosynthetic process	14	0	0.15	1
1920	GO:0010148	transpiration	5	0	0.05	1
1921	GO:0010152	pollen maturation	10	0	0.1	1
1922	GO:0010157	response to chlorate	1	0	0.01	1
1923	GO:0010158	abaxial cell fate specification	7	0	0.07	1
1924	GO:0010159	specification of animal organ position	1	0	0.01	1
1925	GO:0010160	formation of animal organ boundary	4	0	0.04	1
1926	GO:0010161	red light signaling pathway	8	0	0.08	1
1927	GO:0010165	response to X-ray	4	0	0.04	1
1928	GO:0010166	wax metabolic process	19	0	0.2	1
1929	GO:0010183	pollen tube guidance	18	0	0.19	1
1930	GO:0010184	cytokinin transport	1	0	0.01	1
1931	GO:0010185	regulation of cellular defense response	4	0	0.04	1
1932	GO:0010186	positive regulation of cellular defense ...	2	0	0.02	1
1933	GO:0010187	negative regulation of seed germination	16	0	0.17	1
1934	GO:0010188	response to microbial phytotoxin	6	0	0.06	1
1935	GO:0010189	vitamin E biosynthetic process	7	0	0.07	1
1936	GO:0010191	mucilage metabolic process	11	0	0.11	1
1937	GO:0010192	mucilage biosynthetic process	9	0	0.09	1
1938	GO:0010193	response to ozone	36	0	0.37	1
1939	GO:0010196	nonphotochemical quenching	7	0	0.07	1
1940	GO:0010197	polar nucleus fusion	18	0	0.19	1
1941	GO:0010198	synergid death	2	0	0.02	1
1942	GO:0010199	organ boundary specification between lat...	7	0	0.07	1
1943	GO:0010201	response to continuous far red light sti...	2	0	0.02	1
1944	GO:0010202	response to low fluence red light stimul...	1	0	0.01	1
1945	GO:0010203	response to very low fluence red light s...	1	0	0.01	1
1946	GO:0010204	defense response signaling pathway, resi...	12	0	0.12	1
1947	GO:0010205	photoinhibition	9	0	0.09	1
1948	GO:0010206	photosystem II repair	10	0	0.1	1
1949	GO:0010208	pollen wall assembly	41	0	0.43	1
1950	GO:0010212	response to ionizing radiation	93	0	0.97	1
1951	GO:0010213	non-photoreactive DNA repair	2	0	0.02	1
1952	GO:0010214	seed coat development	18	0	0.19	1
1953	GO:0010215	cellulose microfibril organization	4	0	0.04	1
1954	GO:0010216	maintenance of DNA methylation	8	0	0.08	1
1955	GO:0010219	regulation of vernalization response	5	0	0.05	1
1956	GO:0010220	positive regulation of vernalization res...	3	0	0.03	1
1957	GO:0010221	negative regulation of vernalization res...	1	0	0.01	1
1958	GO:0010222	stem vascular tissue pattern formation	5	0	0.05	1
1959	GO:0010223	secondary shoot formation	20	0	0.21	1
1960	GO:0010224	response to UV-B	104	0	1.08	1
1961	GO:0010225	response to UV-C	6	0	0.06	1
1962	GO:0010226	response to lithium ion	2	0	0.02	1
1963	GO:0010227	floral organ abscission	36	0	0.37	1
1964	GO:0010229	inflorescence development	25	0	0.26	1
1965	GO:0010230	alternative respiration	2	0	0.02	1
1966	GO:0010231	maintenance of seed dormancy	3	0	0.03	1
1967	GO:0010234	anther wall tapetum cell fate specificat...	1	0	0.01	1
1968	GO:0010235	guard mother cell cytokinesis	1	0	0.01	1
1969	GO:0010236	plastoquinone biosynthetic process	6	0	0.06	1
1970	GO:0010239	chloroplast mRNA processing	3	0	0.03	1
1971	GO:0010241	ent-kaurene oxidation to kaurenoic acid	1	0	0.01	1
1972	GO:0010244	response to low fluence blue light stimu...	4	0	0.04	1
1973	GO:0010245	radial microtubular system formation	1	0	0.01	1
1974	GO:0010247	detection of phosphate ion	1	0	0.01	1
1975	GO:0010248	establishment or maintenance of transmem...	1	0	0.01	1
1976	GO:0010249	auxin conjugate metabolic process	1	0	0.01	1
1977	GO:0010252	auxin homeostasis	20	0	0.21	1
1978	GO:0010253	UDP-rhamnose biosynthetic process	4	0	0.04	1
1979	GO:0010254	nectary development	3	0	0.03	1
1980	GO:0010255	glucose mediated signaling pathway	5	0	0.05	1
1981	GO:0010257	NADH dehydrogenase complex assembly	4	0	0.04	1
1982	GO:0010258	NADH dehydrogenase complex (plastoquinon...	3	0	0.03	1
1983	GO:0010260	animal organ senescence	29	0	0.3	1
1984	GO:0010262	somatic embryogenesis	10	0	0.1	1
1985	GO:0010263	tricyclic triterpenoid biosynthetic proc...	2	0	0.02	1
1986	GO:0010265	SCF complex assembly	1	0	0.01	1
1987	GO:0010266	response to vitamin B1	2	0	0.02	1
1988	GO:0010267	production of ta-siRNAs involved in RNA ...	110	0	1.14	1
1989	GO:0010268	brassinosteroid homeostasis	6	0	0.06	1
1990	GO:0010269	response to selenium ion	2	0	0.02	1
1991	GO:0010270	photosystem II oxygen evolving complex a...	2	0	0.02	1
1992	GO:0010271	regulation of chlorophyll catabolic proc...	3	0	0.03	1
1993	GO:0010273	detoxification of copper ion	1	0	0.01	1
1994	GO:0010274	hydrotropism	1	0	0.01	1
1995	GO:0010286	heat acclimation	84	0	0.87	1
1996	GO:0010288	response to lead ion	4	0	0.04	1
1997	GO:0010289	homogalacturonan biosynthetic process	3	0	0.03	1
1998	GO:0010299	detoxification of cobalt ion	1	0	0.01	1
[truncated: 2,407 more rows]
