# Supplementary material for: Immunity onset alters plant chromatin and utilizes EDA16 to regulate oxidative homeostasis
Source: PLoS Pathog. 2021 May 20;17(5):e1009572. doi: 10.1371/journal.ppat.1009572 (PMC8171942; doi:10.1371/journal.ppat.1009572)
Supplement: S6 Dataset — (XLSX) [file ppat.1009572.s016.xlsx]

## Sheet: Dataset S6
Dataset S6. Differential nucleosome deposition K-means clustering of flg22-induced genes with DPNs. 1142 flg22-induced Differentialy Expressd Genes (DEGs) with Differentially Positioned Nucleosomes (DPNs) K-means clustering of nucleosomal deposition difference into 6 clusters (kmeans R function).
Gene	Cluster
AT1G02170	2
AT1G02360	2
AT1G02400	1
AT1G02430	1
AT1G02440	2
AT1G02450	2
AT1G02460	4
AT1G03220	1
AT1G03230	4
AT1G03370	2
AT1G03905	6
AT1G04000	2
AT1G04370	2
AT1G05170	1
AT1G05340	2
AT1G05650	2
AT1G05670	5
AT1G05680	5
AT1G05700	1
AT1G06620	6
AT1G06800	4
AT1G06840	5
AT1G07000	6
AT1G07090	3
AT1G07135	3
AT1G07160	1
AT1G07350	2
AT1G07390	6
AT1G07400	2
AT1G07430	1
AT1G07620	2
AT1G07650	4
AT1G07890	2
AT1G08450	6
AT1G08930	3
AT1G08940	4
AT1G09480	4
AT1G09560	1
AT1G09630	2
AT1G09794	3
AT1G09932	3
AT1G10040	3
AT1G10170	1
AT1G10417	3
AT1G10580	3
AT1G10585	3
AT1G10700	3
AT1G10990	4
AT1G11050	3
AT1G11100	1
AT1G11200	5
AT1G11300	3
AT1G11330	2
AT1G11540	4
AT1G11925	1
AT1G12760	3
AT1G12940	3
AT1G13100	1
AT1G13210	4
AT1G13340	2
AT1G13470	5
AT1G13480	3
AT1G13520	5
AT1G13550	4
AT1G14000	1
AT1G14010	1
AT1G14040	3
AT1G14130	4
AT1G14170	1
AT1G14260	1
AT1G14360	5
AT1G14370	3
AT1G14550	3
AT1G14640	4
AT1G14780	3
AT1G15430	2
AT1G15670	2
AT1G15790	5
AT1G15890	2
AT1G16110	6
AT1G16150	1
AT1G16160	3
AT1G16300	6
AT1G16540	3
AT1G17147	1
AT1G17240	5
AT1G17250	2
AT1G17290	1
AT1G17330	4
AT1G17420	2
AT1G17745	6
AT1G18140	4
AT1G18210	1
AT1G18570	6
AT1G18890	1
AT1G19180	1
AT1G19250	3
AT1G20310	3
AT1G20900	3
AT1G21010	6
AT1G21120	6
AT1G21130	3
AT1G21230	3
AT1G21240	6
AT1G21250	2
AT1G21320	2
AT1G21550	2
AT1G22180	5
AT1G22280	3
AT1G22400	5
AT1G22890	2
AT1G23550	2
AT1G23560	4
AT1G23830	3
AT1G24140	1
AT1G25220	5
AT1G25370	4
AT1G26240	5
AT1G26250	2
AT1G26380	4
AT1G26730	1
AT1G27130	5
AT1G27350	5
AT1G27760	2
AT1G28380	2
AT1G29060	2
AT1G29290	2
AT1G29300	2
AT1G30070	4
AT1G30320	2
AT1G30370	2
AT1G30420	1
AT1G30700	2
AT1G30755	2
AT1G30757	3
AT1G30760	4
AT1G30780	3
AT1G30900	1
AT1G31130	1
AT1G31540	4
AT1G31930	6
AT1G32127	3
AT1G32170	3
AT1G32350	2
AT1G32870	3
AT1G32940	1
AT1G32960	3
AT1G33110	2
AT1G33390	5
AT1G33590	2
AT1G33600	4
AT1G33610	4
AT1G33790	3
AT1G34260	1
AT1G34420	5
AT1G35710	1
AT1G36622	3
AT1G44130	2
AT1G45145	6
AT1G47130	2
AT1G47510	1
AT1G47560	4
AT1G47890	2
AT1G48640	5
AT1G48850	3
AT1G49000	3
AT1G49030	3
AT1G50360	2
AT1G50740	2
AT1G51670	4
AT1G51680	1
AT1G51760	1
AT1G51790	2
AT1G51800	2
AT1G51820	1
AT1G51840	2
AT1G51860	3
AT1G51890	1
AT1G51913	3
AT1G52200	5
AT1G52770	3
AT1G52780	4
AT1G52890	6
AT1G53440	2
AT1G53635	4
AT1G53920	3
AT1G53950	4
AT1G53980	4
AT1G53990	2
AT1G54575	2
AT1G55020	3
AT1G55450	5
AT1G55850	4
AT1G55920	1
AT1G56140	6
AT1G56145	3
AT1G56250	2
AT1G57570	1
AT1G57630	3
AT1G57990	5
AT1G58340	3
AT1G58602	3
AT1G59870	2
AT1G59910	6
AT1G59950	1
AT1G59960	5
AT1G60440	2
AT1G60750	3
AT1G61120	4
AT1G61140	1
AT1G61250	3
AT1G61255	4
AT1G61280	3
AT1G61290	3
AT1G61340	2
AT1G61380	3
AT1G61400	3
AT1G61420	5
AT1G61440	5
AT1G61560	1
AT1G61640	4
AT1G61800	2
AT1G61810	3
AT1G62300	1
AT1G62305	2
AT1G63245	2
AT1G63440	1
AT1G63530	1
AT1G63840	1
AT1G63860	1
AT1G64170	4
AT1G64380	1
AT1G64400	4
AT1G64610	4
AT1G64710	3
AT1G64940	1
AT1G65040	1
AT1G65390	1
AT1G65610	4
AT1G65790	2
AT1G65840	2
AT1G66080	2
AT1G66465	3
AT1G66480	1
AT1G66500	6
AT1G66570	4
AT1G66580	3
AT1G66700	3
AT1G66780	3
AT1G66830	3
AT1G66880	3
AT1G66920	3
AT1G67270	1
AT1G67360	3
AT1G67520	1
AT1G67800	2
AT1G68300	6
AT1G68310	6
AT1G68390	1
AT1G68620	3
AT1G68690	1
AT1G69150	4
AT1G69450	2
AT1G69730	1
AT1G69750	1
AT1G69900	2
AT1G69920	1
AT1G70140	1
AT1G70170	2
AT1G70420	2
AT1G70690	3
AT1G70920	1
AT1G71000	2
AT1G71100	3
AT1G71140	1
AT1G71360	1
AT1G71490	4
AT1G71530	3
AT1G71697	4
AT1G72280	1
AT1G72660	3
AT1G72870	6
AT1G73080	3
AT1G73480	2
AT1G73730	5
AT1G73740	1
AT1G74020	5
AT1G74080	1
AT1G74100	6
AT1G74310	6
AT1G74330	4
AT1G74340	2
AT1G74350	4
AT1G74360	3
AT1G74650	2
AT1G74750	1
AT1G75000	2
AT1G75830	6
AT1G76040	1
AT1G76070	3
AT1G76130	6
AT1G76470	4
AT1G76970	3
AT1G77280	2
AT1G77410	1
AT1G77450	1
AT1G77500	3
AT1G77510	4
AT1G77920	3
AT1G78000	5
AT1G78130	4
AT1G78410	4
AT1G78830	4
AT1G78895	6
AT1G79110	4
AT1G79180	1
AT1G79670	1
AT1G79680	3
AT1G79710	6
AT1G80460	3
AT1G80820	1
AT1G80840	2
AT5G01100	4
AT5G01340	2
AT5G01490	3
AT5G01560	1
AT5G01830	2
AT5G02430	3
AT5G02490	6
AT5G02540	2
AT5G02630	5
AT5G02760	2
AT5G02780	4
AT5G03160	3
AT5G03290	1
AT5G03330	3
AT5G03380	1
AT5G03390	2
AT5G03730	4
AT5G03990	1
AT5G04020	1
AT5G04170	2
AT5G04310	1
AT5G04340	4
AT5G04860	1
AT5G04870	2
AT5G05190	1
AT5G05400	6
AT5G05730	2
AT5G05790	2
AT5G06320	1
AT5G06570	5
AT5G06740	1
AT5G06860	1
AT5G07150	1
AT5G07390	4
AT5G07460	1
AT5G07650	3
AT5G08139	2
AT5G08790	4
AT5G09800	4
AT5G10410	1
AT5G10760	5
AT5G10820	3
AT5G10830	3
AT5G11210	2
AT5G11670	5
AT5G11920	3
AT5G12010	1
AT5G12030	4
AT5G12340	2
AT5G12420	1
AT5G12930	2
AT5G13080	2
AT5G13110	2
AT5G13190	4
AT5G13200	2
AT5G13490	1
AT5G13500	3
AT5G13700	6
AT5G13750	3
AT5G14730	2
AT5G15130	4
AT5G15870	1
AT5G15950	3
AT5G16080	3
AT5G16960	3
AT5G17060	3
AT5G17380	2
AT5G17390	4
AT5G17650	1
AT5G17760	3
AT5G17990	3
AT5G18360	3
AT5G18400	2
AT5G18480	4
AT5G19230	3
AT5G19240	2
AT5G19250	2
AT5G19550	3
AT5G19900	2
AT5G20050	4
AT5G20190	6
AT5G20400	2
AT5G20480	4
AT5G20990	5
AT5G22060	1
AT5G22140	2
AT5G22300	2
AT5G22350	3
AT5G22530	1
AT5G22680	3
AT5G22690	3
AT5G22770	3
AT5G23850	4
AT5G24110	2
AT5G24230	1
AT5G24240	2
AT5G24430	4
AT5G24760	3
AT5G24810	6
AT5G25050	2
AT5G25170	1
AT5G25440	2
AT5G25450	3
AT5G25820	2
AT5G25910	3
AT5G25920	3
AT5G25930	1
AT5G25940	2
AT5G26340	2
AT5G26600	5
AT5G26920	1
AT5G27060	3
AT5G27380	3
AT5G27520	4
AT5G27600	2
AT5G27610	2
AT5G28540	5
AT5G28646	4
AT5G33290	1
AT5G35200	4
AT5G36220	3
AT5G36880	4
AT5G37070	4
AT5G37260	3
AT5G37490	3
AT5G37670	1
AT5G37740	2
AT5G38200	1
AT5G38210	1
AT5G38540	3
AT5G39020	5
AT5G39360	6
AT5G39670	1
AT5G39770	4
AT5G40170	6
AT5G40180	6
AT5G40540	3
AT5G40590	3
AT5G40780	4
AT5G40880	1
AT5G41180	1
AT5G41610	4
AT5G41740	3
AT5G41750	3
AT5G41800	4
AT5G41900	1
AT5G42010	1
AT5G42020	4
AT5G42150	4
AT5G42380	2
AT5G42440	4
AT5G42830	5
AT5G43420	2
AT5G43450	1
AT5G43520	1
AT5G44090	3
AT5G44240	2
AT5G44290	3
AT5G44370	1
AT5G44380	4
AT5G44390	1
AT5G44460	2
AT5G44480	1
AT5G44568	3
AT5G44578	3
AT5G44585	4
AT5G44910	4
AT5G44990	3
AT5G45000	4
AT5G45060	3
AT5G45070	5
AT5G45090	5
AT5G45130	1
AT5G45280	2
AT5G45340	3
AT5G45380	4
AT5G46350	4
AT5G46450	6
AT5G46910	4
AT5G47070	2
AT5G47120	6
AT5G47200	1
AT5G47420	1
AT5G47730	1
AT5G48150	1
AT5G48390	3
AT5G48400	3
AT5G48410	1
AT5G48530	3
AT5G48560	2
AT5G48657	2
AT5G48770	3
AT5G48970	2
AT5G49520	4
AT5G49630	3
AT5G49680	5
AT5G49770	1
AT5G49780	1
AT5G49850	4
AT5G50210	2
AT5G50760	2
AT5G51060	1
AT5G51160	3
AT5G51640	1
AT5G51830	3
AT5G52400	2
AT5G52450	2
AT5G52750	4
AT5G52760	1
AT5G52870	4
AT5G53110	4
AT5G53420	2
AT5G53550	2
AT5G53560	1
AT5G53990	1
AT5G54165	3
AT5G54400	6
AT5G54500	1
AT5G54650	4
AT5G54710	1
AT5G54720	2
AT5G54780	3
AT5G54810	1
AT5G54960	2
AT5G55090	2
AT5G55560	4
AT5G55930	2
AT5G56010	1
AT5G56030	2
AT5G56960	4
AT5G57010	6
AT5G57035	2
AT5G57050	2
AT5G57123	1
AT5G57190	4
AT5G57500	2
AT5G57510	2
AT5G57710	4
AT5G58160	5
AT5G58350	3
AT5G58540	1
AT5G58730	6
AT5G59540	5
AT5G59550	4
AT5G59680	3
AT5G59820	2
AT5G60410	5
AT5G61010	1
AT5G61160	5
AT5G61210	1
AT5G61790	5
AT5G62480	1
AT5G62630	1
AT5G62865	4
AT5G63770	5
AT5G63850	1
AT5G63880	3
AT5G64120	5
AT5G64250	2
AT5G64660	1
AT5G64890	2
AT5G64905	1
AT5G64990	5
AT5G65140	5
AT5G65200	2
AT5G65270	5
AT5G66070	1
AT5G66480	6
AT5G66640	1
AT5G66790	5
AT5G66850	3
AT5G67340	1
AT5G67450	2
AT3G01080	2
AT3G01290	1
AT3G01420	1
AT3G01970	1
AT3G01990	1
AT3G02070	1
AT3G02230	4
AT3G02240	1
AT3G02360	1
AT3G02800	1
AT3G03440	2
AT3G03670	4
AT3G04010	2
AT3G04070	6
AT3G04110	3
AT3G04210	5
AT3G04220	3
AT3G04620	5
AT3G04720	1
AT3G05050	5
AT3G05580	2
AT3G06300	3
AT3G06490	2
AT3G66654	3
AT3G07195	1
AT3G07390	5
AT3G07580	6
AT3G07970	2
AT3G08640	4
AT3G08720	3
AT3G08870	3
AT3G08970	6
AT3G09000	2
AT3G09010	1
AT3G09020	2
AT3G09270	2
AT3G09350	3
AT3G09405	3
AT3G09440	5
AT3G09490	6
AT3G09830	3
AT3G09940	2
AT3G10300	5
AT3G10720	6
AT3G10985	5
AT3G11402	3
AT3G11820	1
AT3G12040	1
AT3G12510	1
AT3G12740	5
AT3G12910	5
AT3G13050	3
AT3G13080	4
AT3G13380	2
AT3G13433	1
AT3G13610	6
AT3G13650	4
AT3G13790	4
AT3G13910	2
AT3G14620	3
AT3G14630	5
AT3G14710	1
AT3G14840	1
AT3G15340	2
AT3G15356	4
AT3G15990	1
AT3G16050	1
AT3G16330	4
AT3G16510	1
AT3G16530	1
AT3G16565	4
AT3G16860	2
AT3G17410	1
AT3G17700	2
AT3G18690	1
AT3G18930	3
AT3G18950	5
AT3G19130	4
AT3G19260	4
AT3G19970	3
AT3G20360	3
AT3G20380	1
AT3G21230	1
AT3G21240	3
AT3G21520	3
AT3G21630	4
AT3G21700	2
AT3G21780	4
AT3G22160	3
AT3G22950	6
AT3G23570	1
AT3G23605	1
AT3G24090	6
AT3G24180	2
AT3G24420	1
AT3G24500	5
AT3G24540	4
AT3G25070	5
AT3G25230	2
AT3G25250	6
AT3G25610	2
AT3G25730	4
AT3G25780	6
AT3G26210	1
AT3G26230	3
AT3G26670	5
AT3G26680	5
AT3G26840	4
AT3G26910	3
AT3G28340	1
AT3G28450	1
AT3G28580	1
AT3G28850	3
AT3G28910	1
AT3G29075	5
AT3G29400	1
AT3G42180	3
AT3G43250	4
AT3G44190	5
AT3G44400	2
AT3G44830	3
AT3G45290	2
AT3G46080	2
AT3G46110	4
AT3G46190	1
AT3G46690	3
AT3G46930	1
AT3G47050	2
AT3G47090	1
AT3G47110	3
AT3G47420	1
AT3G47550	1
AT3G47780	3
AT3G47820	4
AT3G48450	1
AT3G48760	4
AT3G48850	2
AT3G49120	4
AT3G49210	4
AT3G49540	2
AT3G49620	2
AT3G49845	4
AT3G50190	5
AT3G50260	1
AT3G50760	4
AT3G50910	3
AT3G50930	3
AT3G51330	3
AT3G51360	2
AT3G51440	2
AT3G51450	3
AT3G51890	5
AT3G51920	5
AT3G52400	5
AT3G52430	2
AT3G52450	2
AT3G52561	2
AT3G52710	5
AT3G53160	4
AT3G53180	5
AT3G53230	1
AT3G53280	3
AT3G54030	1
AT3G54040	1
AT3G54110	2
AT3G54640	1
AT3G55240	2
AT3G55410	2
AT3G55560	5
AT3G55600	6
AT3G55740	1
AT3G55840	3
AT3G55950	2
AT3G56060	4
AT3G56170	2
AT3G57280	4
AT3G57330	4
AT3G57370	6
AT3G57380	1
AT3G57450	4
AT3G57630	6
AT3G57740	3
AT3G57750	4
AT3G59660	4
AT3G59700	3
AT3G59900	3
AT3G60680	3
AT3G62150	1
AT3G62590	3
AT3G63010	1
AT3G63380	2
AT2G01180	6
AT2G01920	5
AT2G02010	4
AT2G02180	3
AT2G02220	4
AT2G02350	5
AT2G02810	6
AT2G02860	1
AT2G02930	3
AT2G03410	2
AT2G04160	2
AT2G04400	3
AT2G04430	2
AT2G05520	2
AT2G05940	1
AT2G06050	3
AT2G13650	4
AT2G15080	3
AT2G15220	4
AT2G15390	3
AT2G15830	4
AT2G16060	1
AT2G16500	2
AT2G16660	4
AT2G16900	3
AT2G17220	1
AT2G17290	1
AT2G17500	1
AT2G18000	3
AT2G18660	2
AT2G18860	5
AT2G18970	3
AT2G19130	3
AT2G19160	1
AT2G19190	1
AT2G19310	4
AT2G19450	2
AT2G19570	3
AT2G20130	3
AT2G20560	2
AT2G20610	2
AT2G20630	2
AT2G20780	3
AT2G20900	4
AT2G21620	6
AT2G22010	5
AT2G22500	2
AT2G22880	5
AT2G23170	6
AT2G23270	3
AT2G23320	3
AT2G23420	1
AT2G23770	3
AT2G24570	5
AT2G24600	1
AT2G24850	2
AT2G25125	1
AT2G25260	3
AT2G25297	2
AT2G25410	2
AT2G25440	3
AT2G25460	6
AT2G25737	6
AT2G25850	2
AT2G26010	6
AT2G26150	1
AT2G26400	3
AT2G26440	2
AT2G26650	5
AT2G27150	5
AT2G27200	2
AT2G27660	4
AT2G28210	3
AT2G28710	2
AT2G28890	1
AT2G28970	3
AT2G29065	1
AT2G29100	4
AT2G29110	2
AT2G29120	3
AT2G29150	2
AT2G29170	3
AT2G29350	3
AT2G29440	2
AT2G29460	1
AT2G29470	1
AT2G30550	3
AT2G30660	4
AT2G30670	2
AT2G30720	2
AT2G31230	3
AT2G31865	5
AT2G31955	2
AT2G32020	4
AT2G32030	2
AT2G32190	1
AT2G32210	4
AT2G32400	3
AT2G32670	1
AT2G33120	2
AT2G33600	3
AT2G33710	1
AT2G34180	2
AT2G34500	3
AT2G34790	6
AT2G35510	5
AT2G35610	4
AT2G35658	3
AT2G35730	4
AT2G35930	1
AT2G36270	5
AT2G36470	3
AT2G36580	1
AT2G36630	4
AT2G36770	3
AT2G36780	2
AT2G36800	5
AT2G36970	1
AT2G37040	2
AT2G37110	4
AT2G37150	5
AT2G37430	6
AT2G37980	1
AT2G38240	2
AT2G38290	1
AT2G38490	2
AT2G38870	5
AT2G39200	2
AT2G39210	5
AT2G39350	2
AT2G39400	3
AT2G39410	3
AT2G39420	3
AT2G39435	2
AT2G39518	2
AT2G40095	1
AT2G40140	2
AT2G40170	5
AT2G40180	2
AT2G40270	6
AT2G40330	2
AT2G40340	6
AT2G40740	3
AT2G41090	1
AT2G41100	4
AT2G41380	4
AT2G41440	4
AT2G42060	2
AT2G43000	2
AT2G43120	5
AT2G43140	1
AT2G43570	2
AT2G44070	1
AT2G44310	2
AT2G44380	3
AT2G44480	3
AT2G44600	1
AT2G45220	3
AT2G45290	6
AT2G45300	4
AT2G45570	1
AT2G46150	2
AT2G46240	2
AT2G46320	3
AT2G46440	3
AT2G46500	3
AT2G46620	1
AT2G46750	4
AT2G47000	1
AT2G47130	1
AT2G47190	2
AT2G47550	4
AT2G47730	2
AT2G47890	4
AT4G00360	4
AT4G00550	5
AT4G00955	5
AT4G01070	2
AT4G01360	1
AT4G01630	1
AT4G01750	2
AT4G01895	1
AT4G02330	4
AT4G02340	4
AT4G02410	1
AT4G02420	2
AT4G02660	2
AT4G02940	5
AT4G03430	2
AT4G03460	4
AT4G03480	1
AT4G04490	4
AT4G04540	3
AT4G04695	3
AT4G04990	2
AT4G05010	2
AT4G05020	3
AT4G05050	6
AT4G05390	1
AT4G06746	5
AT4G08180	2
AT4G08230	5
AT4G08770	2
AT4G08780	3
AT4G09570	1
AT4G10380	5
AT4G10530	1
AT4G11070	2
AT4G11170	2
AT4G11230	4
AT4G11280	1
AT4G11370	1
AT4G11521	1
AT4G11530	4
AT4G12010	2
AT4G12020	4
AT4G12040	5
AT4G12350	2
AT4G12400	2
AT4G12490	4
AT4G12720	6
AT4G13110	1
AT4G13395	2
AT4G13420	2
AT4G13510	5
AT4G13660	3
AT4G13920	2
AT4G14365	2
AT4G14368	4
AT4G14370	4
AT4G14400	3
AT4G14450	4
AT4G15070	4
AT4G15120	3
AT4G15210	6
AT4G15233	5
AT4G15236	3
AT4G15300	1
AT4G15310	2
AT4G15417	4
AT4G15480	4
AT4G15975	2
AT4G16240	2
AT4G16660	6
AT4G16760	2
AT4G17070	5
AT4G17215	5
AT4G17230	3
AT4G17650	3
AT4G17695	1
AT4G17720	3
AT4G18253	2
AT4G18540	1
AT4G18930	4
AT4G18990	2
AT4G19370	4
AT4G19520	6
AT4G19750	1
AT4G19870	3
AT4G20000	2
AT4G20110	1
AT4G20460	4
AT4G20830	1
AT4G20970	1
AT4G21120	4
AT4G21380	4
AT4G21390	2
AT4G21400	5
AT4G21410	5
AT4G21534	6
AT4G21840	1
AT4G21865	5
AT4G21903	3
AT4G21940	1
AT4G21990	1
AT4G22070	1
AT4G22305	3
AT4G22470	3
AT4G22530	2
AT4G22590	3
AT4G22710	2
AT4G22970	3
AT4G22980	4
AT4G23030	1
AT4G23050	5
AT4G23250	3
AT4G23260	4
AT4G23270	2
AT4G23280	1
AT4G23320	1
AT4G23470	4
AT4G23570	2
AT4G23810	1
AT4G23850	1
AT4G24170	3
AT4G24400	5
AT4G24920	5
AT4G25030	5
AT4G25070	1
AT4G25090	3
AT4G25200	5
AT4G25230	2
AT4G25350	1
AT4G25434	2
AT4G25560	1
AT4G25900	1
AT4G26010	4
AT4G26940	5
AT4G26970	6
AT4G27070	2
AT4G27300	3
AT4G27500	4
AT4G27900	5
AT4G27970	3
AT4G28085	3
AT4G29050	1
AT4G29330	4
AT4G29740	1
AT4G30350	1
AT4G30470	3
AT4G30490	1
AT4G31500	1
AT4G31550	1
AT4G31970	4
AT4G32300	2
AT4G32450	4
AT4G32870	4
AT4G33040	4
AT4G33050	1
AT4G33430	6
AT4G34131	3
AT4G34180	2
AT4G35110	1
AT4G35380	6
AT4G36010	5
AT4G36140	4
AT4G36500	2
AT4G36670	4
AT4G37030	1
AT4G37060	4
AT4G37530	2
AT4G37640	2
AT4G37770	3
AT4G38410	5
AT4G38550	2
AT4G38560	3
AT4G39030	5
AT4G39640	3
AT4G39670	4
AT4G39830	6
AT4G39840	3
AT4G39940	4
AT4G39950	5
AT4G39980	4
AT4G40080	4
