# Supplementary material for: Immunity onset alters plant chromatin and utilizes EDA16 to regulate oxidative homeostasis
Source: PLoS Pathog. 2021 May 20;17(5):e1009572. doi: 10.1371/journal.ppat.1009572 (PMC8171942; doi:10.1371/journal.ppat.1009572)
Supplement: S7 Dataset — (XLSX) [file ppat.1009572.s017.xlsx]

## Sheet: Dataset S7
Dataset S7. Differentially positioned nucleosomes (DPNs) between flg22- and mock treated samples. Total nucleosomes detected and Differentially Positioned Nucleosomes (DPNs) detected with any of DANPOS parameters, summit, point, nucleosome fuzziness or any of them in Col-0, eda16-OE and eda16-∆Hc . DPNs mapped to TAIR10 gene elements (atRNA, lncRNA...) different regions (promoters; including -100…
	NUCLEOSOMES				Gene elements with differentially positioned nucleosomes											Elements with 'n' DPNs
Col-0 flg22 vs Mock	TOTAL nucleosomes detected:	659053
				Gene region	Gene elements											Remodelled nucleosomes per element
	DANPOS parameters	DPNs			atRNA	lncRNA	miRNA	nontranslating_CDS	otherRNA	protein_coding	rRNA	snoRNA	snRNA	tRNA		1 nucleos	2 nucleos	3 nucleos	4 or more
	Summit:	7015		Promoters	30	3	195	17	0	2553	4	12	4	44		2593	220	47	1
				TSS	5	0	19	4	0	323	2	1	2	18		373	3	0	0
				gene bodies	20	0	40	4	0	1287	3	0	2	12		1251	78	23	19
				genes+promoters	47	3	226	20	0	3643	4	12	6	50		3537	348	70	43
	point:	6844		Promoters	26	2	191	18	0	2532	4	11	4	43		2576	210	44	1
				TSS	3	0	18	4	0	327	2	0	2	15		370	3	0	0
				gene bodies	19	0	37	4	0	1237	3	0	3	10		1203	72	23	20
				genes+promoters	43	2	221	21	0	3580	4	11	7	47		3490	324	68	42
	fuzziness:	21920		Promoters	171	8	448	57	0	5598	4	80	17	142		5739	761	62	3
				TSS	36	0	84	9	0	1174	1	14	5	35		1360	13	0	0
				gene bodies	151	3	197	10	0	8791	2	5	5	29		7053	1727	363	36
				genes+promoters	294	10	604	66	0	12555	4	85	21	161		9640	3226	765	74
	any:	27102		Promoters	182	9	564	69	0	7097	4	86	19	155		6847	1200	153	7
				TSS	40	0	97	12	0	1390	3	14	6	43		1606	16	0	0
				gene bodies	161	3	220	13	0	9283	3	5	6	36		7326	1881	433	54
				genes+promoters	309	11	720	79	0	13938	4	90	23	175		10146	3836	1042	151
eda16-OE flg22 vs Mock	TOTAL nucleosomes detected:	659949
				Gene region	Gene elements											Remodelled nucleosomes per element
	DANPOS parameters	DPNs			atRNA	lncRNA	miRNA	nontranslating_CDS	otherRNA	protein_coding	rRNA	snoRNA	snRNA	tRNA		1 nucleos	2 nucleos	3 nucleos	4 or more
	Summit:	10709		Promoters	63	5	235	37	0	3018	4	22	2	62		3209	210	31	14
				TSS	12	0	42	7	0	462	4	1	1	12		541	5	0	0
				gene bodies	44	1	74	7	0	3300	3	2	1	8		3037	333	58	22
				genes+promoters	103	6	296	39	0	5878	4	24	3	64		5453	786	144	51
	point:	10591		Promoters	61	6	238	37	0	2994	4	21	1	66		3183	216	30	14
				TSS	12	0	44	7	0	449	4	1	1	11		529	5	0	0
				gene bodies	44	1	73	8	0	3262	3	2	1	8		3010	325	52	22
				genes+promoters	101	7	299	40	0	5837	4	23	2	68		5446	768	129	52
	fuzziness:	19380		Promoters	177	15	332	44	0	4109	4	43	10	119		4333	493	60	4
				TSS	28	3	66	9	0	804	3	6	5	34		955	11	0	0
				gene bodies	96	2	152	12	0	7950	2	5	4	30		6260	1536	362	44
				genes+promoters	253	17	456	53	0	10837	4	48	13	141		8515	2514	611	90
	any:	28796		Promoters	219	20	515	75	0	6315	4	61	11	157		6281	984	122	20
				TSS	38	3	107	16	0	1167	4	7	5	44		1384	18	0	0
				gene bodies	125	2	219	19	0	9791	3	7	4	37		7223	2121	626	113
				genes+promoters	313	22	680	86	0	13802	4	68	14	179		9867	3600	1213	231
eda16-∆Hc flg22 vs Mock	TOTAL nucleosomes detected:	659077
				Gene region	Gene elements											Remodelled nucleosomes per element
	DANPOS parameters	DPNs			atRNA	lncRNA	miRNA	nontranslating_CDS	otherRNA	protein_coding	rRNA	snoRNA	snRNA	tRNA		1 nucleos	2 nucleos	3 nucleos	4 or more
	Summit:	5001		Promoters	17	0	142	8	0	1874	4	20	2	51		1948	98	31	26
				TSS	5	0	8	2	0	342	4	1	0	13		371	7	0	0
				gene bodies	10	0	25	2	0	814	3	0	0	7		766	42	18	32
				genes+promoters	25	0	160	8	0	2563	4	20	2	52		2583	143	19	86
	point:	4854		Promoters	17	0	138	8	0	1807	4	12	2	46		1873	94	24	23
				TSS	5	0	8	2	0	332	4	1	0	13		361	7	0	0
				gene bodies	11	0	23	2	0	787	3	0	0	6		736	38	20	32
				genes+promoters	25	0	154	8	0	2469	4	12	2	47		2478	133	22	86
	fuzziness:	17819		Promoters	135	7	367	58	0	5190	4	65	12	108		5264	657	51	2
				TSS	39	1	82	7	0	1230	4	7	3	24		1396	14	0	0
				gene bodies	120	3	169	6	0	6782	3	4	2	21		5839	1106	153	14
				genes+promoters	238	10	504	61	0	10595	4	68	14	125		8700	2368	482	37
	any:	21386		Promoters	142	7	454	62	0	6230	4	78	15	125		6078	907	94	36
				TSS	42	1	86	9	0	1462	4	7	3	34		1638	24	0	0
				gene bodies	125	3	182	7	0	7143	3	4	2	25		6043	1211	192	45
				genes+promoters	247	10	594	65	0	11596	4	81	17	142		9201	2741	622	131
