# Supplementary material for: Immunity onset alters plant chromatin and utilizes EDA16 to regulate oxidative homeostasis
Source: PLoS Pathog. 2021 May 20;17(5):e1009572. doi: 10.1371/journal.ppat.1009572 (PMC8171942; doi:10.1371/journal.ppat.1009572)
Supplement: S9 Dataset — (XLSX) [file ppat.1009572.s019.xlsx]

## Sheet: Dataset S9
Dataset S9. eda16-OE flg22-altered nucleosomes mapped to genes. eda16-OE Differentially Positioned nucleosomes (DPNs) by DANPOS analysis (FDR < 0.01) in in two-week-old eda16-OE seedlings flg22- and mock-treated for 2 hours.
Gene	description	Number of DPNs
AT1G01020	protein_coding	2
AT1G01030	protein_coding	1
AT1G01070	protein_coding	2
AT1G01090	protein_coding	1
AT1G01120	protein_coding	1
AT1G01140	protein_coding	1
AT1G01200	protein_coding	2
AT1G01225	protein_coding	1
AT1G01230	protein_coding	1
AT1G01260	protein_coding	1
AT1G01320	protein_coding	1
AT1G01360	protein_coding	2
AT1G01380	protein_coding	1
AT1G01420	protein_coding	1
AT1G01430	protein_coding	1
AT1G01453	protein_coding	1
AT1G01460	protein_coding	1
AT1G01470	protein_coding	1
AT1G01530	protein_coding	3
AT1G01560	protein_coding	3
AT1G01570	protein_coding	3
AT1G01580	protein_coding	1
AT1G01590	protein_coding	2
AT1G01620	protein_coding	1
AT1G01630	protein_coding	1
AT1G01640	protein_coding	2
AT1G01650	protein_coding	1
AT1G01670	protein_coding	1
AT1G01680	protein_coding	2
AT1G01690	protein_coding	1
AT1G01695	protein_coding	1
AT1G01700	protein_coding	1
AT1G01770	protein_coding	1
AT1G01780	protein_coding	1
AT1G01820	protein_coding	1
AT1G01840	protein_coding	1
AT1G01910	protein_coding	1
AT1G01930	protein_coding	1
AT1G01940	protein_coding	1
AT1G01950	protein_coding	1
AT1G02030	protein_coding	1
AT1G02040	protein_coding	1
AT1G02100	protein_coding	1
AT1G02110	protein_coding	1
AT1G02160	protein_coding	1
AT1G02170	protein_coding	1
AT1G02205	protein_coding	1
AT1G02280	protein_coding	1
AT1G02290	protein_coding	1
AT1G02300	protein_coding	1
AT1G02310	protein_coding	2
AT1G02320	protein_coding	1
AT1G02340	protein_coding	2
AT1G02360	protein_coding	2
AT1G02370	protein_coding	1
AT1G02380	protein_coding	1
AT1G02390	protein_coding	2
AT1G02400	protein_coding	2
AT1G02460	protein_coding	1
AT1G02500	protein_coding	1
AT1G02510	protein_coding	2
AT1G02540	protein_coding	1
AT1G02550	protein_coding	1
AT1G02560	protein_coding	1
AT1G02575	protein_coding	1
AT1G02580	protein_coding	1
AT1G02590	protein_coding	1
AT1G02610	protein_coding	4
AT1G02620	protein_coding	1
AT1G02630	protein_coding	1
AT1G02640	protein_coding	1
AT1G02650	protein_coding	1
AT1G02670	protein_coding	1
AT1G02680	protein_coding	1
AT1G02700	protein_coding	1
AT1G02730	protein_coding	1
AT1G02740	protein_coding	1
AT1G02750	protein_coding	1
AT1G02770	protein_coding	1
AT1G02780	protein_coding	2
AT1G02800	protein_coding	1
AT1G02810	protein_coding	1
AT1G02820	protein_coding	1
AT1G02850	protein_coding	1
AT1G02860	protein_coding	1
AT1G02870	protein_coding	1
AT1G02930	protein_coding	1
AT1G02960	protein_coding	1
AT1G02965	protein_coding	1
AT1G02970	protein_coding	1
AT1G02980	protein_coding	2
AT1G03010	protein_coding	2
AT1G03020	protein_coding	1
AT1G03040	protein_coding	1
AT1G03050	protein_coding	1
AT1G03080	protein_coding	1
AT1G03090	protein_coding	1
AT1G03100	protein_coding	1
AT1G03103	protein_coding	1
AT1G03170	protein_coding	2
AT1G03180	protein_coding	1
AT1G03190	protein_coding	2
AT1G03200	protein_coding	1
AT1G03220	protein_coding	1
AT1G03320	protein_coding	1
AT1G03365	protein_coding	2
AT1G03370	protein_coding	1
AT1G03380	protein_coding	1
AT1G03440	protein_coding	1
AT1G03445	protein_coding	4
AT1G03457	protein_coding	3
AT1G03470	protein_coding	2
AT1G03590	protein_coding	2
AT1G03600	protein_coding	2
AT1G03660	protein_coding	1
AT1G03720	protein_coding	1
AT1G03760	protein_coding	2
AT1G03770	protein_coding	2
AT1G03780	protein_coding	1
AT1G03800	protein_coding	2
AT1G03810	protein_coding	2
AT1G03840	protein_coding	1
AT1G03860	protein_coding	1
AT1G03870	protein_coding	1
AT1G03890	protein_coding	1
AT1G03900	protein_coding	1
AT1G03905	protein_coding	1
AT1G03987	lncRNA	1
AT1G04000	protein_coding	2
AT1G04010	protein_coding	1
AT1G04037	lncRNA	1
AT1G04077	atlncRNA	1
AT1G04083	atlncRNA	1
AT1G04103	atlncRNA	2
AT1G04133	lncRNA	1
AT1G04137	lncRNA	1
AT1G04140	protein_coding	1
AT1G04160	protein_coding	1
AT1G04173	lncRNA	1
AT1G04200	protein_coding	1
AT1G04203	lncRNA	1
AT1G04210	protein_coding	1
AT1G04230	protein_coding	2
AT1G04250	protein_coding	3
AT1G04253	lncRNA	1
AT1G04257	lncRNA	1
AT1G04290	protein_coding	1
AT1G04300	protein_coding	1
AT1G04310	protein_coding	1
AT1G04320	tRNA	1
AT1G04327	lncRNA	1
AT1G04330	protein_coding	1
AT1G04333	lncRNA	2
AT1G04360	protein_coding	2
AT1G04370	protein_coding	1
AT1G04380	protein_coding	1
AT1G04383	lncRNA	1
AT1G04390	protein_coding	1
AT1G04407	lncRNA	1
AT1G04417	atlncRNA	1
AT1G04445	protein_coding	1
AT1G04467	atlncRNA	1
AT1G04490	protein_coding	4
AT1G04493	lncRNA	1
AT1G04500	protein_coding	3
AT1G04527	snoRNA	1
AT1G04533	atlncRNA	1
AT1G04550	protein_coding	1
AT1G04570	protein_coding	1
AT1G04580	protein_coding	2
AT1G04603	lncRNA	1
AT1G04610	protein_coding	2
AT1G04620	protein_coding	2
AT1G04625	protein_coding	2
AT1G04630	protein_coding	1
AT1G04645	protein_coding	1
AT1G04653	lncRNA	2
AT1G04660	protein_coding	1
AT1G04670	protein_coding	1
AT1G04690	protein_coding	2
AT1G04703	lncRNA	1
AT1G04710	protein_coding	1
AT1G04720	tRNA	1
AT1G04747	lncRNA	1
AT1G04753	lncRNA	1
AT1G04810	protein_coding	1
AT1G04813	lncRNA	1
AT1G04817	atlncRNA	1
AT1G04853	atlncRNA	1
AT1G04860	protein_coding	1
AT1G04867	otherRNA	1
AT1G04870	protein_coding	1
AT1G04890	protein_coding	3
AT1G04910	protein_coding	1
AT1G04920	protein_coding	1
AT1G04933	atlncRNA	1
AT1G04937	lncRNA	1
AT1G04950	protein_coding	1
AT1G04960	protein_coding	2
AT1G04970	protein_coding	2
AT1G04985	protein_coding	2
AT1G04987	lncRNA	1
AT1G04990	protein_coding	2
AT1G05000	protein_coding	3
AT1G05003	lncRNA	2
AT1G05005	protein_coding	1
AT1G05007	lncRNA	1
AT1G05010	protein_coding	2
AT1G05027	lncRNA	1
AT1G05065	protein_coding	3
AT1G05067	lncRNA	1
AT1G05073	lncRNA	1
AT1G05087	protein_coding	2
AT1G05097	lncRNA	1
AT1G05107	lncRNA	1
AT1G05120	protein_coding	1
AT1G05140	protein_coding	2
AT1G05160	protein_coding	1
AT1G05170	protein_coding	2
AT1G05177	lncRNA	1
AT1G05190	protein_coding	1
AT1G05200	protein_coding	1
AT1G05213	atlncRNA	1
AT1G05230	protein_coding	1
AT1G05237	lncRNA	1
AT1G05240	protein_coding	2
AT1G05260	protein_coding	2
AT1G05280	protein_coding	1
AT1G05290	protein_coding	1
AT1G05291	protein_coding	1
AT1G05300	protein_coding	4
AT1G05310	protein_coding	5
AT1G05317	atlncRNA	1
AT1G05320	protein_coding	4
AT1G05340	protein_coding	2
AT1G05383	atlncRNA	2
AT1G05387	lncRNA	1
AT1G05413	lncRNA	1
AT1G05443	lncRNA	1
AT1G05460	protein_coding	1
AT1G05470	protein_coding	2
AT1G05487	lncRNA	2
AT1G05507	lncRNA	1
AT1G05533	lncRNA	1
AT1G05543	lncRNA	1
AT1G05553	lncRNA	1
AT1G05563	snoRNA	1
AT1G05570	protein_coding	1
AT1G05597	lncRNA	1
AT1G05610	protein_coding	1
AT1G05613	lncRNA	2
AT1G05617	lncRNA	2
AT1G05623	lncRNA	3
AT1G05630	protein_coding	2
AT1G05640	protein_coding	1
AT1G05647	lncRNA	1
AT1G05650	protein_coding	1
AT1G05660	protein_coding	1
AT1G05680	protein_coding	1
AT1G05703	atlncRNA	1
AT1G05710	protein_coding	1
AT1G05720	protein_coding	1
AT1G05727	atlncRNA	1
AT1G05730	protein_coding	1
AT1G05740	protein_coding	1
AT1G05750	protein_coding	1
AT1G05753	atlncRNA	1
AT1G05763	atlncRNA	1
AT1G05793	lncRNA	1
AT1G05797	lncRNA	1
AT1G05800	protein_coding	2
AT1G05803	lncRNA	1
AT1G05805	protein_coding	2
AT1G05810	protein_coding	2
AT1G05820	protein_coding	1
AT1G05827	lncRNA	2
AT1G05830	protein_coding	1
AT1G05835	protein_coding	1
AT1G05863	lncRNA	1
AT1G05890	protein_coding	1
AT1G05893	lncRNA	1
AT1G05897	lncRNA	1
AT1G05957	lncRNA	2
AT1G05987	lncRNA	1
AT1G05993	snoRNA	1
AT1G05997	snoRNA	1
AT1G06013	lncRNA	1
AT1G06020	protein_coding	1
AT1G06030	protein_coding	1
AT1G06033	snoRNA	1
AT1G06070	protein_coding	2
AT1G06090	protein_coding	1
AT1G06130	protein_coding	3
AT1G06133	lncRNA	4
AT1G06148	protein_coding	1
AT1G06150	protein_coding	1
AT1G06160	protein_coding	2
AT1G06180	protein_coding	2
AT1G06190	protein_coding	1
AT1G06200	protein_coding	1
AT1G06210	protein_coding	2
AT1G06213	atlncRNA	1
AT1G06217	atlncRNA	1
AT1G06220	protein_coding	1
AT1G06280	protein_coding	1
AT1G06290	protein_coding	2
AT1G06297	lncRNA	1
AT1G06307	lncRNA	1
AT1G06310	protein_coding	3
AT1G06323	lncRNA	2
AT1G06327	lncRNA	1
AT1G06330	protein_coding	1
AT1G06350	protein_coding	2
AT1G06360	protein_coding	2
AT1G06373	lncRNA	2
AT1G06393	lncRNA	1
AT1G06400	protein_coding	1
AT1G06403	lncRNA	1
AT1G06413	lncRNA	2
AT1G06417	lncRNA	1
AT1G06433	lncRNA	2
AT1G06440	protein_coding	2
AT1G06443	lncRNA	1
AT1G06447	lncRNA	1
AT1G06450	protein_coding	2
AT1G06457	snoRNA	1
AT1G06460	protein_coding	1
AT1G06463	snoRNA	1
AT1G06467	snoRNA	1
AT1G06473	lncRNA	1
AT1G06483	lncRNA	1
AT1G06510	protein_coding	1
AT1G06515	protein_coding	1
AT1G06520	protein_coding	1
AT1G06537	lncRNA	2
AT1G06547	snoRNA	1
AT1G06550	protein_coding	1
AT1G06553	snoRNA	1
AT1G06560	protein_coding	1
AT1G06567	lncRNA	1
AT1G06573	atlncRNA	1
AT1G06580	protein_coding	1
AT1G06607	lncRNA	1
AT1G06630	protein_coding	1
AT1G06677	otherRNA	1
AT1G06697	lncRNA	1
AT1G06700	protein_coding	2
AT1G06723	lncRNA	1
AT1G06733	lncRNA	1
AT1G06737	lncRNA	1
AT1G06757	lncRNA	1
AT1G06760	protein_coding	1
AT1G06787	atlncRNA	1
AT1G06790	protein_coding	1
AT1G06820	protein_coding	1
AT1G06840	protein_coding	3
AT1G06850	protein_coding	2
AT1G06880	tRNA	1
AT1G06890	protein_coding	1
AT1G06925	protein_coding	1
AT1G06930	protein_coding	1
AT1G06937	lncRNA	1
AT1G06947	lncRNA	1
AT1G06950	protein_coding	1
AT1G06960	protein_coding	1
AT1G06983	lncRNA	2
AT1G06987	lncRNA	1
AT1G06997	lncRNA	1
AT1G07050	protein_coding	1
AT1G07051	miRNA	1
AT1G07090	protein_coding	1
AT1G07100	tRNA	2
AT1G07135	protein_coding	1
AT1G07157	lncRNA	1
AT1G07170	protein_coding	1
AT1G07175	protein_coding	1
AT1G07183	lncRNA	1
AT1G07187	lncRNA	1
AT1G07210	protein_coding	2
AT1G07270	protein_coding	1
AT1G07273	lncRNA	1
AT1G07297	lncRNA	1
AT1G07303	lncRNA	1
AT1G07380	protein_coding	1
AT1G07397	lncRNA	1
AT1G07430	protein_coding	1
AT1G07480	protein_coding	1
AT1G07483	lncRNA	2
AT1G07490	protein_coding	1
AT1G07520	protein_coding	2
AT1G07527	lncRNA	1
AT1G07530	protein_coding	2
AT1G07533	lncRNA	2
AT1G07553	lncRNA	2
AT1G07557	lncRNA	1
AT1G07583	lncRNA	1
AT1G07590	protein_coding	3
AT1G07597	lncRNA	1
AT1G07600	protein_coding	2
AT1G07615	protein_coding	1
AT1G07620	protein_coding	1
AT1G07627	lncRNA	1
AT1G07650	protein_coding	2
AT1G07657	lncRNA	1
AT1G07670	protein_coding	2
AT1G07673	lncRNA	3
AT1G07690	protein_coding	1
AT1G07707	lncRNA	1
AT1G07717	lncRNA	1
AT1G07743	atlncRNA	2
AT1G07750	protein_coding	1
AT1G07753	atlncRNA	1
AT1G07770	protein_coding	2
AT1G07773	lncRNA	2
AT1G07803	atlncRNA	1
AT1G07833	lncRNA	1
AT1G07837	lncRNA	3
AT1G07843	lncRNA	1
AT1G07860	protein_coding	1
AT1G07863	lncRNA	1
AT1G07870	protein_coding	1
AT1G07887	atlncRNA	2
AT1G07913	lncRNA	1
AT1G07917	lncRNA	1
AT1G07960	protein_coding	1
AT1G07980	protein_coding	1
AT1G07985	protein_coding	1
AT1G07990	protein_coding	2
AT1G08040	protein_coding	1
AT1G08053	miRNA	1
AT1G08060	protein_coding	2
AT1G08065	protein_coding	3
AT1G08087	atlncRNA	1
AT1G08097	lncRNA	1
AT1G08133	lncRNA	2
AT1G08140	protein_coding	1
AT1G08143	lncRNA	1
AT1G08150	protein_coding	1
AT1G08153	lncRNA	1
AT1G08163	miRNA	2
AT1G08170	protein_coding	1
AT1G08193	lncRNA	1
AT1G08210	protein_coding	1
AT1G08260	protein_coding	1
AT1G08263	lncRNA	1
AT1G08277	lncRNA	1
AT1G08290	protein_coding	3
AT1G08293	lncRNA	1
AT1G08307	lncRNA	1
AT1G08317	atlncRNA	1
AT1G08320	protein_coding	4
AT1G08327	snoRNA	1
AT1G08333	atlncRNA	1
AT1G08383	lncRNA	1
AT1G08430	protein_coding	1
AT1G08440	protein_coding	1
AT1G08443	lncRNA	1
AT1G08447	lncRNA	2
AT1G08450	protein_coding	1
AT1G08460	protein_coding	1
AT1G08463	lncRNA	1
AT1G08465	protein_coding	6
AT1G08500	protein_coding	1
AT1G08563	atlncRNA	1
AT1G08570	protein_coding	2
AT1G08573	lncRNA	1
AT1G08580	protein_coding	1
AT1G08592	atlncRNA	1
AT1G08610	protein_coding	1
AT1G08620	protein_coding	1
AT1G08627	lncRNA	1
AT1G08630	protein_coding	1
AT1G08640	protein_coding	1
AT1G08643	snoRNA	1
AT1G08650	protein_coding	1
AT1G08670	protein_coding	2
AT1G08673	lncRNA	1
AT1G08680	protein_coding	1
AT1G08695	protein_coding	1
AT1G08697	lncRNA	1
AT1G08717	lncRNA	1
AT1G08753	atlncRNA	1
AT1G08757	lncRNA	1
AT1G08760	protein_coding	1
AT1G08763	lncRNA	1
AT1G08773	lncRNA	1
AT1G08777	lncRNA	1
AT1G08780	protein_coding	1
AT1G08787	lncRNA	1
AT1G08790	protein_coding	1
AT1G08810	protein_coding	1
AT1G08843	lncRNA	1
AT1G08860	protein_coding	1
AT1G08903	lncRNA	1
AT1G08927	lncRNA	1
AT1G08930	protein_coding	1
AT1G08933	otherRNA	1
AT1G08937	snoRNA	2
AT1G08940	protein_coding	2
AT1G08950	tRNA	1
AT1G08960	protein_coding	2
AT1G08967	lncRNA	2
AT1G08970	protein_coding	1
AT1G08990	protein_coding	4
AT1G08993	lncRNA	1
AT1G09000	protein_coding	1
AT1G09010	protein_coding	1
AT1G09030	protein_coding	1
AT1G09037	lncRNA	1
AT1G09040	protein_coding	1
AT1G09043	lncRNA	3
AT1G09047	lncRNA	2
AT1G09050	protein_coding	2
AT1G09060	protein_coding	2
AT1G09063	lncRNA	1
AT1G09073	otherRNA	1
AT1G09097	lncRNA	2
AT1G09103	lncRNA	1
AT1G09140	protein_coding	1
AT1G09147	lncRNA	1
AT1G09150	protein_coding	1
AT1G09155	protein_coding	1
AT1G09157	protein_coding	1
AT1G09160	protein_coding	3
AT1G09170	protein_coding	4
AT1G09176	protein_coding	1
AT1G09195	protein_coding	1
AT1G09213	miRNA	1
AT1G09220	protein_coding	1
AT1G09230	protein_coding	1
AT1G09263	lncRNA	1
AT1G09283	lncRNA	1
AT1G09300	protein_coding	1
AT1G09307	lncRNA	2
AT1G09310	protein_coding	1
AT1G09313	lncRNA	1
AT1G09333	snoRNA	1
AT1G09373	lncRNA	1
AT1G09377	lncRNA	2
AT1G09380	protein_coding	2
AT1G09390	protein_coding	1
AT1G09417	lncRNA	1
AT1G09423	lncRNA	1
AT1G09440	protein_coding	2
AT1G09443	atlncRNA	1
AT1G09450	protein_coding	1
AT1G09457	atlncRNA	1
AT1G09460	protein_coding	1
AT1G09470	protein_coding	1
AT1G09480	protein_coding	2
AT1G09493	lncRNA	2
AT1G09497	lncRNA	1
AT1G09500	protein_coding	1
AT1G09503	lncRNA	2
AT1G09513	atlncRNA	1
AT1G09533	snoRNA	1
AT1G09543	atlncRNA	1
AT1G09547	lncRNA	1
AT1G09550	protein_coding	2
AT1G09560	protein_coding	1
AT1G09583	otherRNA	1
AT1G09597	lncRNA	1
AT1G09613	lncRNA	1
AT1G09620	protein_coding	1
AT1G09623	atlncRNA	1
AT1G09627	atlncRNA	1
AT1G09645	protein_coding	1
AT1G09660	protein_coding	1
AT1G09703	lncRNA	3
AT1G09720	protein_coding	1
AT1G09747	lncRNA	2
AT1G09753	lncRNA	1
AT1G09767	lncRNA	1
AT1G09780	protein_coding	1
AT1G09787	snoRNA	1
AT1G09793	lncRNA	1
AT1G09797	lncRNA	1
AT1G09803	lncRNA	1
AT1G09807	lncRNA	2
AT1G09812	protein_coding	1
AT1G09815	protein_coding	1
AT1G09833	lncRNA	1
AT1G09847	lncRNA	1
AT1G09857	lncRNA	1
AT1G09880	protein_coding	1
AT1G09920	protein_coding	1
AT1G09935	protein_coding	1
AT1G09940	protein_coding	1
AT1G09950	protein_coding	1
AT1G10000	protein_coding	1
AT1G10010	protein_coding	2
AT1G10020	protein_coding	1
AT1G10060	protein_coding	1
AT1G10070	protein_coding	1
AT1G10090	protein_coding	1
AT1G10095	protein_coding	1
AT1G10100	protein_coding	1
AT1G10120	protein_coding	1
AT1G10140	protein_coding	2
AT1G10180	protein_coding	1
AT1G10190	protein_coding	2
AT1G10200	protein_coding	1
AT1G10210	protein_coding	1
AT1G10280	protein_coding	1
AT1G10290	protein_coding	1
AT1G10370	protein_coding	1
AT1G10380	protein_coding	2
AT1G10385	protein_coding	2
AT1G10390	protein_coding	1
AT1G10410	protein_coding	2
AT1G10460	protein_coding	1
AT1G10490	protein_coding	1
AT1G10522	protein_coding	1
AT1G10530	protein_coding	2
AT1G10540	protein_coding	1
AT1G10550	protein_coding	1
AT1G10570	protein_coding	1
AT1G10580	protein_coding	1
AT1G10585	protein_coding	2
AT1G10586	protein_coding	1
AT1G10620	protein_coding	1
AT1G10630	protein_coding	1
AT1G10640	protein_coding	1
AT1G10650	protein_coding	2
AT1G10657	protein_coding	1
AT1G10660	protein_coding	3
AT1G10670	protein_coding	2
AT1G10680	protein_coding	2
AT1G10682	otherRNA	1
AT1G10700	protein_coding	1
AT1G10710	protein_coding	1
AT1G10717	protein_coding	1
AT1G10730	protein_coding	1
AT1G10747	protein_coding	1
AT1G10750	protein_coding	1
AT1G10760	protein_coding	3
AT1G10820	protein_coding	1
AT1G10870	protein_coding	2
AT1G10920	protein_coding	1
AT1G10980	protein_coding	1
AT1G11000	protein_coding	1
AT1G11070	protein_coding	2
AT1G11080	protein_coding	2
AT1G11120	protein_coding	1
AT1G11125	protein_coding	2
AT1G11160	protein_coding	1
AT1G11185	otherRNA	1
AT1G11190	protein_coding	1
AT1G11210	protein_coding	3
AT1G11220	protein_coding	2
AT1G11230	protein_coding	1
AT1G11260	protein_coding	1
AT1G11280	protein_coding	1
AT1G11330	protein_coding	1
AT1G11340	protein_coding	1
AT1G11362	protein_coding	1
AT1G11370	protein_coding	1
AT1G11380	protein_coding	2
AT1G11410	protein_coding	1
AT1G11450	protein_coding	1
AT1G11470	protein_coding	1
AT1G11475	protein_coding	1
AT1G11480	protein_coding	1
AT1G11490	protein_coding	3
AT1G11500	protein_coding	2
AT1G11530	protein_coding	2
AT1G11540	protein_coding	2
AT1G11545	protein_coding	2
AT1G11550	tRNA	2
AT1G11560	protein_coding	1
AT1G11580	protein_coding	1
AT1G11600	protein_coding	2
AT1G11650	protein_coding	1
AT1G11655	protein_coding	2
AT1G11670	protein_coding	2
AT1G11700	protein_coding	1
AT1G11710	protein_coding	1
AT1G11740	protein_coding	4
AT1G11760	protein_coding	1
AT1G11765	protein_coding	1
AT1G11770	protein_coding	2
AT1G11780	protein_coding	1
AT1G11785	protein_coding	1
AT1G11790	protein_coding	1
AT1G11820	protein_coding	1
AT1G11860	protein_coding	1
AT1G11870	protein_coding	1
AT1G11900	protein_coding	1
AT1G11905	protein_coding	1
AT1G11915	protein_coding	1
AT1G11920	protein_coding	1
AT1G11925	protein_coding	2
AT1G11940	protein_coding	1
AT1G11950	protein_coding	2
AT1G11960	protein_coding	1
AT1G11990	protein_coding	1
AT1G12000	protein_coding	1
AT1G12010	protein_coding	1
AT1G12013	snoRNA	1
AT1G12015	snoRNA	1
AT1G12064	protein_coding	2
AT1G12080	protein_coding	4
AT1G12090	protein_coding	2
AT1G12120	protein_coding	2
AT1G12130	protein_coding	1
AT1G12140	protein_coding	1
AT1G12150	protein_coding	1
AT1G12200	protein_coding	1
AT1G12260	protein_coding	1
AT1G12270	protein_coding	1
AT1G12280	protein_coding	1
AT1G12310	protein_coding	1
AT1G12320	protein_coding	1
AT1G12340	protein_coding	1
AT1G12370	protein_coding	1
AT1G12380	protein_coding	1
AT1G12390	protein_coding	2
AT1G12411	protein_coding	1
AT1G12430	protein_coding	1
AT1G12450	protein_coding	1
AT1G12490	protein_coding	1
AT1G12500	protein_coding	1
AT1G12530	protein_coding	1
AT1G12540	protein_coding	2
AT1G12620	protein_coding	1
AT1G12630	protein_coding	1
AT1G12640	protein_coding	1
AT1G12650	protein_coding	1
AT1G12663	protein_coding	3
AT1G12665	protein_coding	1
AT1G12672	protein_coding	1
AT1G12710	protein_coding	2
AT1G12740	protein_coding	3
AT1G12810	protein_coding	1
AT1G12845	protein_coding	1
AT1G12850	protein_coding	1
AT1G12855	protein_coding	1
AT1G12890	protein_coding	1
AT1G12950	protein_coding	2
AT1G12980	protein_coding	1
AT1G13000	protein_coding	1
AT1G13020	protein_coding	1
AT1G13030	protein_coding	1
AT1G13080	protein_coding	2
AT1G13120	protein_coding	3
AT1G13160	protein_coding	1
AT1G13180	protein_coding	1
AT1G13190	protein_coding	1
AT1G13195	protein_coding	2
AT1G13200	protein_coding	1
AT1G13210	protein_coding	3
AT1G13220	protein_coding	1
AT1G13250	protein_coding	1
AT1G13260	protein_coding	5
AT1G13270	protein_coding	2
AT1G13330	protein_coding	1
AT1G13340	protein_coding	1
AT1G13350	protein_coding	1
AT1G13360	protein_coding	2
AT1G13370	protein_coding	1
AT1G13380	protein_coding	1
AT1G13390	protein_coding	1
AT1G13400	protein_coding	1
AT1G13410	protein_coding	1
AT1G13430	protein_coding	1
AT1G13460	protein_coding	1
AT1G13470	protein_coding	2
AT1G13480	protein_coding	3
AT1G13485	protein_coding	1
AT1G13540	protein_coding	1
AT1G13550	protein_coding	1
AT1G13560	protein_coding	2
AT1G13600	protein_coding	1
AT1G13610	protein_coding	3
AT1G13620	protein_coding	1
AT1G13630	protein_coding	1
AT1G13635	protein_coding	1
AT1G13640	protein_coding	1
AT1G13650	protein_coding	1
AT1G13680	protein_coding	1
AT1G13700	protein_coding	1
AT1G13710	protein_coding	2
AT1G13720	tRNA	1
AT1G13730	protein_coding	1
AT1G13740	protein_coding	2
AT1G13760	protein_coding	1
AT1G13770	protein_coding	1
AT1G13820	protein_coding	2
AT1G13860	protein_coding	2
AT1G13890	protein_coding	2
AT1G13950	protein_coding	1
AT1G13970	protein_coding	1
AT1G14071	miRNA	1
AT1G14080	protein_coding	2
AT1G14100	protein_coding	1
AT1G14110	protein_coding	1
AT1G14130	protein_coding	1
AT1G14180	protein_coding	1
AT1G14185	protein_coding	2
AT1G14190	protein_coding	1
AT1G14240	protein_coding	2
AT1G14250	protein_coding	1
AT1G14260	protein_coding	4
AT1G14290	protein_coding	2
AT1G14300	protein_coding	2
AT1G14350	protein_coding	2
AT1G14360	protein_coding	2
AT1G14370	protein_coding	2
AT1G14390	protein_coding	2
AT1G14420	protein_coding	1
AT1G14430	protein_coding	1
AT1G14440	protein_coding	1
AT1G14460	protein_coding	1
AT1G14470	protein_coding	1
AT1G14480	protein_coding	1
AT1G14510	protein_coding	1
AT1G14540	protein_coding	1
AT1G14550	protein_coding	2
AT1G14560	protein_coding	1
AT1G14570	protein_coding	2
AT1G14580	protein_coding	1
AT1G14590	protein_coding	1
AT1G14600	protein_coding	2
AT1G14620	protein_coding	1
AT1G14630	protein_coding	1
AT1G14680	protein_coding	1
AT1G14685	protein_coding	3
AT1G14687	protein_coding	1
AT1G14720	protein_coding	1
AT1G14755	protein_coding	1
AT1G14790	protein_coding	1
AT1G14830	protein_coding	1
AT1G14840	protein_coding	2
AT1G14850	protein_coding	2
AT1G14860	protein_coding	2
AT1G14890	protein_coding	1
AT1G14900	protein_coding	1
AT1G14910	protein_coding	1
AT1G14930	protein_coding	1
AT1G14940	protein_coding	1
AT1G15020	protein_coding	1
AT1G15100	protein_coding	2
AT1G15110	protein_coding	1
AT1G15165	protein_coding	1
AT1G15175	atlncRNA	1
AT1G15180	protein_coding	1
AT1G15380	protein_coding	1
AT1G15440	protein_coding	1
AT1G15450	tRNA	1
AT1G15460	protein_coding	1
AT1G15470	protein_coding	1
AT1G15490	protein_coding	1
AT1G15500	protein_coding	1
AT1G15510	protein_coding	2
AT1G15610	protein_coding	2
AT1G15625	protein_coding	1
AT1G15640	protein_coding	1
AT1G15700	protein_coding	1
AT1G15710	protein_coding	1
AT1G15750	protein_coding	2
AT1G15757	protein_coding	2
AT1G15760	protein_coding	2
AT1G15772	protein_coding	1
AT1G15860	protein_coding	1
AT1G15870	protein_coding	1
AT1G15950	protein_coding	2
AT1G15980	protein_coding	1
AT1G15990	protein_coding	2
AT1G16000	protein_coding	2
AT1G16010	protein_coding	1
AT1G16020	protein_coding	1
AT1G16060	protein_coding	1
AT1G16100	tRNA	1
AT1G16110	protein_coding	1
AT1G16180	protein_coding	1
AT1G16210	protein_coding	1
AT1G16220	protein_coding	1
AT1G16260	protein_coding	1
AT1G16360	protein_coding	1
AT1G16410	protein_coding	1
AT1G16450	tRNA	1
AT1G16460	protein_coding	1
AT1G16470	protein_coding	1
AT1G16500	protein_coding	2
AT1G16510	protein_coding	1
AT1G16530	protein_coding	2
AT1G16540	protein_coding	1
AT1G16570	protein_coding	1
AT1G16590	protein_coding	1
AT1G16610	protein_coding	2
AT1G16670	protein_coding	1
AT1G16700	protein_coding	1
AT1G16705	protein_coding	1
AT1G16710	protein_coding	3
AT1G16720	protein_coding	1
AT1G16750	protein_coding	1
AT1G16800	protein_coding	1
AT1G16905	protein_coding	1
AT1G16910	protein_coding	1
AT1G16920	protein_coding	1
AT1G16930	protein_coding	1
AT1G16940	protein_coding	1
AT1G16945	protein_coding	1
AT1G16950	protein_coding	1
AT1G16970	protein_coding	4
AT1G16980	protein_coding	3
AT1G17050	protein_coding	2
AT1G17060	protein_coding	3
AT1G17065	protein_coding	2
AT1G17070	protein_coding	1
AT1G17080	protein_coding	1
AT1G17110	protein_coding	2
AT1G17120	protein_coding	1
AT1G17140	protein_coding	1
AT1G17147	protein_coding	1
AT1G17150	protein_coding	1
AT1G17180	protein_coding	1
AT1G17190	protein_coding	1
AT1G17200	protein_coding	2
AT1G17240	protein_coding	1
AT1G17255	atlncRNA	1
AT1G17260	protein_coding	1
AT1G17270	protein_coding	1
AT1G17280	protein_coding	1
AT1G17340	protein_coding	1
AT1G17345	protein_coding	2
AT1G17350	protein_coding	1
AT1G17370	protein_coding	1
AT1G17400	protein_coding	1
AT1G17420	protein_coding	1
AT1G17440	protein_coding	1
AT1G17455	protein_coding	1
AT1G17460	protein_coding	1
AT1G17480	protein_coding	1
AT1G17490	protein_coding	1
AT1G17510	protein_coding	1
AT1G17550	protein_coding	1
AT1G17580	protein_coding	1
AT1G17615	protein_coding	1
AT1G17650	protein_coding	1
AT1G17660	tRNA	1
AT1G17680	protein_coding	2
AT1G17690	protein_coding	2
AT1G17745	protein_coding	1
AT1G17750	protein_coding	2
AT1G17760	protein_coding	1
AT1G17770	protein_coding	2
AT1G17810	protein_coding	1
AT1G17840	protein_coding	1
AT1G17880	protein_coding	1
AT1G17890	protein_coding	1
AT1G17910	protein_coding	1
AT1G17930	protein_coding	1
AT1G17940	protein_coding	1
AT1G17950	protein_coding	2
AT1G17960	protein_coding	1
AT1G17970	protein_coding	1
AT1G17990	protein_coding	2
AT1G18000	protein_coding	1
AT1G18010	protein_coding	1
AT1G18020	protein_coding	1
AT1G18040	protein_coding	1
AT1G18050	protein_coding	1
AT1G18090	protein_coding	1
AT1G18100	protein_coding	2
AT1G18130	protein_coding	1
AT1G18140	protein_coding	2
AT1G18150	protein_coding	2
AT1G18160	protein_coding	1
AT1G18170	protein_coding	1
AT1G18180	protein_coding	1
AT1G18210	protein_coding	2
AT1G18270	protein_coding	2
AT1G18280	protein_coding	1
AT1G18300	protein_coding	1
AT1G18330	protein_coding	1
AT1G18335	protein_coding	1
AT1G18340	protein_coding	1
AT1G18360	protein_coding	1
AT1G18370	protein_coding	2
AT1G18390	protein_coding	2
AT1G18400	protein_coding	2
AT1G18440	protein_coding	1
AT1G18450	protein_coding	1
AT1G18490	protein_coding	1
AT1G18500	protein_coding	1
AT1G18520	protein_coding	1
AT1G18530	protein_coding	1
AT1G18550	protein_coding	4
AT1G18560	protein_coding	4
AT1G18600	protein_coding	1
AT1G18690	protein_coding	2
AT1G18700	protein_coding	3
AT1G18710	protein_coding	2
AT1G18735	atlncRNA	1
AT1G18740	protein_coding	1
AT1G18770	protein_coding	1
AT1G18773	protein_coding	1
AT1G18790	protein_coding	1
AT1G18800	protein_coding	3
AT1G18810	protein_coding	1
AT1G18830	protein_coding	1
AT1G18835	protein_coding	1
AT1G18840	protein_coding	1
AT1G18850	protein_coding	1
AT1G18860	protein_coding	3
AT1G18871	protein_coding	1
AT1G18880	protein_coding	1
AT1G18900	protein_coding	2
AT1G18910	protein_coding	1
AT1G18960	protein_coding	1
AT1G18975	protein_coding	2
AT1G19000	protein_coding	1
AT1G19050	protein_coding	1
AT1G19115	protein_coding	3
AT1G19120	protein_coding	2
AT1G19140	protein_coding	1
AT1G19150	protein_coding	1
AT1G19160	protein_coding	3
AT1G19170	protein_coding	1
AT1G19200	protein_coding	1
AT1G19220	protein_coding	2
AT1G19230	protein_coding	1
AT1G19250	protein_coding	1
AT1G19260	protein_coding	1
AT1G19300	protein_coding	1
AT1G19380	protein_coding	1
AT1G19450	protein_coding	3
AT1G19510	protein_coding	1
AT1G19540	protein_coding	2
AT1G19600	protein_coding	1
AT1G19610	protein_coding	1
AT1G19620	protein_coding	1
AT1G19640	protein_coding	1
AT1G19700	protein_coding	1
AT1G19750	protein_coding	1
AT1G19780	protein_coding	1
AT1G19800	protein_coding	1
AT1G19830	protein_coding	1
AT1G19850	protein_coding	3
AT1G19860	protein_coding	3
AT1G19880	protein_coding	1
AT1G19890	protein_coding	1
AT1G19900	protein_coding	2
AT1G19910	protein_coding	1
AT1G19940	protein_coding	3
AT1G19950	protein_coding	2
AT1G19968	otherRNA	2
AT1G19990	protein_coding	1
AT1G20010	protein_coding	2
AT1G20015	snoRNA	1
AT1G20030	protein_coding	1
AT1G20060	protein_coding	2
AT1G20065	protein_coding	1
AT1G20070	protein_coding	1
AT1G20080	protein_coding	2
AT1G20132	protein_coding	2
AT1G20170	tRNA	1
AT1G20180	protein_coding	1
AT1G20240	protein_coding	1
AT1G20290	protein_coding	3
AT1G20300	protein_coding	2
AT1G20330	protein_coding	1
AT1G20430	protein_coding	1
AT1G20470	protein_coding	1
AT1G20500	protein_coding	1
AT1G20580	protein_coding	2
AT1G20610	protein_coding	2
AT1G20620	protein_coding	1
AT1G20640	protein_coding	1
AT1G20650	protein_coding	1
AT1G20670	protein_coding	1
AT1G20680	protein_coding	2
AT1G20691	atlncRNA	1
AT1G20693	protein_coding	1
AT1G20696	protein_coding	1
AT1G20700	protein_coding	1
AT1G20720	protein_coding	3
AT1G20730	protein_coding	1
AT1G20735	protein_coding	1
AT1G20790	protein_coding	1
AT1G20830	protein_coding	2
AT1G20840	protein_coding	1
AT1G20860	protein_coding	1
AT1G20900	protein_coding	2
AT1G20910	protein_coding	1
AT1G20920	protein_coding	2
AT1G20923	protein_coding	1
AT1G20925	protein_coding	1
AT1G20950	protein_coding	1
AT1G20960	protein_coding	2
AT1G20980	protein_coding	3
AT1G20990	protein_coding	1
AT1G21000	protein_coding	2
AT1G21010	protein_coding	1
AT1G21050	protein_coding	1
AT1G21060	protein_coding	4
AT1G21065	protein_coding	1
AT1G21070	protein_coding	1
AT1G21080	protein_coding	1
AT1G21230	protein_coding	1
AT1G21240	protein_coding	2
AT1G21250	protein_coding	3
AT1G21280	protein_coding	1
AT1G21310	protein_coding	1
AT1G21320	protein_coding	1
AT1G21350	protein_coding	1
AT1G21360	protein_coding	3
AT1G21370	protein_coding	2
AT1G21410	protein_coding	2
AT1G21420	tRNA	1
AT1G21430	protein_coding	1
AT1G21440	protein_coding	1
AT1G21450	protein_coding	2
AT1G21475	protein_coding	1
AT1G21530	protein_coding	2
AT1G21630	protein_coding	2
AT1G21640	protein_coding	1
AT1G21660	protein_coding	2
AT1G21695	protein_coding	1
AT1G21740	protein_coding	1
AT1G21810	protein_coding	1
AT1G21835	protein_coding	1
AT1G21850	protein_coding	3
AT1G21866	protein_coding	1
AT1G21890	protein_coding	1
AT1G21910	protein_coding	1
AT1G21920	protein_coding	1
AT1G21925	protein_coding	1
AT1G21928	protein_coding	1
AT1G21930	protein_coding	1
AT1G21970	protein_coding	1
AT1G22010	protein_coding	1
AT1G22015	protein_coding	1
AT1G22020	protein_coding	1
AT1G22040	protein_coding	1
AT1G22050	protein_coding	1
AT1G22060	protein_coding	2
AT1G22110	protein_coding	3
AT1G22120	protein_coding	1
AT1G22130	protein_coding	1
AT1G22140	protein_coding	1
AT1G22150	protein_coding	2
AT1G22160	protein_coding	1
AT1G22170	protein_coding	1
AT1G22180	protein_coding	1
AT1G22200	protein_coding	1
AT1G22210	protein_coding	2
AT1G22220	protein_coding	2
AT1G22260	protein_coding	1
AT1G22275	protein_coding	1
AT1G22280	protein_coding	1
AT1G22300	protein_coding	1
AT1G22310	protein_coding	1
AT1G22330	protein_coding	4
AT1G22420	protein_coding	1
AT1G22430	protein_coding	1
AT1G22460	protein_coding	1
AT1G22480	protein_coding	1
AT1G22510	protein_coding	2
AT1G22530	protein_coding	1
AT1G22550	protein_coding	1
AT1G22570	protein_coding	1
AT1G22590	protein_coding	3
AT1G22600	protein_coding	1
AT1G22610	protein_coding	1
AT1G22640	protein_coding	1
AT1G22660	protein_coding	1
AT1G22680	protein_coding	1
AT1G22690	protein_coding	2
AT1G22700	protein_coding	2
AT1G22740	protein_coding	1
AT1G22750	protein_coding	1
AT1G22760	protein_coding	2
AT1G22850	protein_coding	1
AT1G22870	protein_coding	1
AT1G22885	protein_coding	1
AT1G22910	protein_coding	1
AT1G22920	protein_coding	1
AT1G22985	protein_coding	1
AT1G23000	protein_coding	1
AT1G23030	protein_coding	1
AT1G23040	protein_coding	2
AT1G23050	protein_coding	2
AT1G23052	otherRNA	1
AT1G23080	protein_coding	1
AT1G23110	protein_coding	1
AT1G23120	protein_coding	1
AT1G23140	protein_coding	1
AT1G23145	protein_coding	1
AT1G23147	protein_coding	1
AT1G23150	protein_coding	1
AT1G23190	protein_coding	2
AT1G23210	protein_coding	1
AT1G23220	protein_coding	1
AT1G23230	protein_coding	1
AT1G23240	protein_coding	1
AT1G23270	protein_coding	1
AT1G23280	protein_coding	1
AT1G23320	protein_coding	1
AT1G23340	protein_coding	1
AT1G23360	protein_coding	1
AT1G23380	protein_coding	2
AT1G23390	protein_coding	1
AT1G23420	protein_coding	1
AT1G23440	protein_coding	1
AT1G23450	protein_coding	2
AT1G23460	protein_coding	1
AT1G23465	protein_coding	1
AT1G23480	protein_coding	2
AT1G23500	protein_coding	1
AT1G23520	protein_coding	1
AT1G23530	protein_coding	1
AT1G23540	protein_coding	2
AT1G23550	protein_coding	1
AT1G23600	protein_coding	1
AT1G23670	protein_coding	2
AT1G23690	protein_coding	1
AT1G23700	protein_coding	1
AT1G23720	protein_coding	2
AT1G23730	protein_coding	1
AT1G23780	protein_coding	2
AT1G23790	protein_coding	2
AT1G23800	protein_coding	3
AT1G23810	protein_coding	1
AT1G23820	protein_coding	1
AT1G23840	protein_coding	1
AT1G23860	protein_coding	1
AT1G23870	protein_coding	2
AT1G23880	protein_coding	2
AT1G23890	protein_coding	1
AT1G23915	protein_coding	1
AT1G23960	protein_coding	1
AT1G24060	protein_coding	1
AT1G24062	protein_coding	1
AT1G24120	protein_coding	1
AT1G24140	protein_coding	1
AT1G24150	protein_coding	1
AT1G24170	protein_coding	1
AT1G24190	protein_coding	1
AT1G24210	protein_coding	2
AT1G24220	protein_coding	1
AT1G24240	protein_coding	1
AT1G24260	protein_coding	1
AT1G24265	protein_coding	1
AT1G24300	protein_coding	2
AT1G24380	protein_coding	1
AT1G24440	protein_coding	1
AT1G24485	protein_coding	1
AT1G24540	protein_coding	1
AT1G24570	protein_coding	1
AT1G24590	protein_coding	2
AT1G24764	protein_coding	4
AT1G24822	protein_coding	1
AT1G24880	protein_coding	1
AT1G25054	protein_coding	1
AT1G25098	atlncRNA	1
AT1G25175	otherRNA	1
AT1G25230	protein_coding	1
AT1G25240	protein_coding	1
AT1G25250	protein_coding	1
AT1G25277	protein_coding	1
AT1G25300	protein_coding	2
AT1G25320	protein_coding	2
AT1G25360	protein_coding	1
AT1G25370	protein_coding	1
AT1G25390	protein_coding	1
AT1G25400	protein_coding	1
AT1G25410	protein_coding	2
AT1G25420	protein_coding	2
AT1G25460	protein_coding	1
AT1G25480	protein_coding	1
AT1G25490	protein_coding	1
AT1G25500	protein_coding	3
AT1G25510	protein_coding	1
AT1G25520	protein_coding	1
AT1G25530	protein_coding	1
AT1G25540	protein_coding	1
AT1G25560	protein_coding	2
AT1G25570	protein_coding	1
AT1G26150	protein_coding	1
AT1G26170	protein_coding	1
AT1G26200	protein_coding	1
AT1G26208	atlncRNA	3
AT1G26210	protein_coding	2
AT1G26235	otherRNA	1
AT1G26270	protein_coding	1
AT1G26290	protein_coding	1
AT1G26300	protein_coding	1
AT1G26310	protein_coding	2
AT1G26320	protein_coding	1
AT1G26330	protein_coding	1
AT1G26355	protein_coding	1
AT1G26370	protein_coding	1
AT1G26380	protein_coding	1
AT1G26400	protein_coding	1
AT1G26410	protein_coding	1
AT1G26470	protein_coding	1
AT1G26560	protein_coding	1
AT1G26620	protein_coding	2
AT1G26680	protein_coding	1
AT1G26690	protein_coding	2
AT1G26700	protein_coding	5
AT1G26710	protein_coding	2
AT1G26730	protein_coding	1
AT1G26740	protein_coding	1
AT1G26750	protein_coding	1
AT1G26762	protein_coding	1
AT1G26780	protein_coding	2
AT1G26796	protein_coding	1
AT1G26797	protein_coding	1
AT1G26800	protein_coding	1
AT1G26850	protein_coding	1
AT1G26880	protein_coding	1
AT1G26920	protein_coding	1
AT1G26945	protein_coding	1
AT1G26960	protein_coding	1
AT1G26970	protein_coding	1
AT1G27008	protein_coding	1
AT1G27020	protein_coding	1
AT1G27030	protein_coding	1
AT1G27040	protein_coding	1
AT1G27070	protein_coding	2
AT1G27080	protein_coding	1
AT1G27100	protein_coding	3
AT1G27110	protein_coding	1
AT1G27130	protein_coding	1
AT1G27135	protein_coding	1
AT1G27160	protein_coding	1
AT1G27170	protein_coding	1
AT1G27190	protein_coding	1
AT1G27200	protein_coding	1
AT1G27210	protein_coding	2
AT1G27240	protein_coding	1
AT1G27250	protein_coding	1
AT1G27270	protein_coding	1
AT1G27310	protein_coding	1
AT1G27320	protein_coding	2
AT1G27350	protein_coding	1
AT1G27360	protein_coding	2
AT1G27410	protein_coding	1
AT1G27420	protein_coding	1
AT1G27440	protein_coding	2
AT1G27450	protein_coding	2
AT1G27470	protein_coding	1
AT1G27490	protein_coding	1
AT1G27530	protein_coding	1
AT1G27535	protein_coding	1
AT1G27580	protein_coding	1
AT1G27595	protein_coding	1
AT1G27600	protein_coding	2
AT1G27660	protein_coding	1
AT1G27670	protein_coding	1
AT1G27690	protein_coding	1
AT1G27700	protein_coding	1
AT1G27710	protein_coding	1
AT1G27720	protein_coding	2
AT1G27760	protein_coding	2
AT1G27840	protein_coding	1
AT1G27850	protein_coding	1
AT1G27880	protein_coding	1
AT1G27890	protein_coding	1
AT1G27900	protein_coding	1
AT1G27910	protein_coding	1
AT1G27921	atlncRNA	2
AT1G27930	protein_coding	1
AT1G27940	protein_coding	1
AT1G27960	protein_coding	1
AT1G27970	protein_coding	1
AT1G28000	protein_coding	1
AT1G28005	protein_coding	1
AT1G28020	protein_coding	1
AT1G28030	protein_coding	1
AT1G28090	protein_coding	2
AT1G28120	protein_coding	1
AT1G28170	protein_coding	1
AT1G28180	protein_coding	1
AT1G28200	protein_coding	2
AT1G28210	protein_coding	1
AT1G28220	protein_coding	1
AT1G28240	protein_coding	1
AT1G28250	protein_coding	2
AT1G28270	protein_coding	2
AT1G28300	protein_coding	2
AT1G28305	protein_coding	1
AT1G28327	protein_coding	1
AT1G28340	protein_coding	2
AT1G28375	protein_coding	2
AT1G28380	protein_coding	1
AT1G28430	protein_coding	1
AT1G28440	protein_coding	1
AT1G28500	protein_coding	1
AT1G28520	protein_coding	1
AT1G28630	protein_coding	2
AT1G28710	protein_coding	1
AT1G28715	lncRNA	1
AT1G28740	tRNA	1
AT1G28750	tRNA	1
AT1G28900	tRNA	1
AT1G28910	tRNA	1
AT1G28960	protein_coding	2
AT1G29000	protein_coding	3
AT1G29005	protein_coding	1
AT1G29020	protein_coding	1
AT1G29030	protein_coding	1
AT1G29040	protein_coding	1
AT1G29041	protein_coding	1
AT1G29050	protein_coding	1
AT1G29060	protein_coding	1
AT1G29080	protein_coding	2
AT1G29100	protein_coding	1
AT1G29160	protein_coding	2
AT1G29179	protein_coding	1
AT1G29240	protein_coding	1
AT1G29260	protein_coding	2
AT1G29265	miRNA	1
AT1G29280	protein_coding	2
AT1G29290	protein_coding	3
AT1G29300	protein_coding	1
AT1G29340	protein_coding	2
AT1G29400	protein_coding	1
AT1G29500	protein_coding	1
AT1G29510	protein_coding	2
AT1G29520	protein_coding	1
AT1G29535	protein_coding	2
AT1G29550	protein_coding	3
AT1G29560	protein_coding	1
AT1G29580	protein_coding	2
AT1G29600	protein_coding	1
AT1G29620	protein_coding	1
AT1G29660	protein_coding	1
AT1G29700	protein_coding	1
AT1G29740	protein_coding	1
AT1G29760	protein_coding	1
AT1G29770	protein_coding	1
AT1G29790	protein_coding	1
AT1G29810	protein_coding	1
AT1G29820	protein_coding	2
AT1G29840	protein_coding	1
AT1G29850	protein_coding	1
AT1G29860	protein_coding	2
AT1G29920	protein_coding	1
AT1G29940	protein_coding	1
AT1G29960	protein_coding	1
AT1G30080	protein_coding	2
AT1G30100	protein_coding	1
AT1G30110	protein_coding	2
AT1G30170	protein_coding	1
AT1G30190	protein_coding	1
AT1G30210	protein_coding	1
AT1G30220	protein_coding	1
AT1G30230	protein_coding	1
AT1G30240	protein_coding	3
AT1G30250	protein_coding	3
AT1G30260	protein_coding	1
AT1G30300	protein_coding	1
AT1G30320	protein_coding	1
AT1G30350	protein_coding	1
AT1G30360	protein_coding	1
AT1G30370	protein_coding	1
AT1G30420	protein_coding	1
AT1G30450	protein_coding	1
AT1G30460	protein_coding	1
AT1G30530	protein_coding	1
AT1G30600	protein_coding	1
AT1G30610	protein_coding	1
AT1G30620	protein_coding	1
AT1G30650	protein_coding	1
AT1G30660	protein_coding	1
AT1G30670	protein_coding	1
AT1G30690	protein_coding	2
AT1G30700	protein_coding	1
AT1G30710	protein_coding	1
AT1G30720	protein_coding	1
AT1G30740	protein_coding	3
AT1G30755	protein_coding	2
AT1G30780	protein_coding	1
AT1G30790	protein_coding	1
AT1G30795	protein_coding	2
AT1G30800	protein_coding	1
AT1G30810	protein_coding	1
AT1G30830	tRNA	1
AT1G30860	protein_coding	1
AT1G30870	protein_coding	1
AT1G30920	protein_coding	1
AT1G30925	protein_coding	1
AT1G30970	protein_coding	1
AT1G30972	protein_coding	1
AT1G30974	protein_coding	1
AT1G30990	protein_coding	2
AT1G31000	protein_coding	1
AT1G31010	protein_coding	1
AT1G31040	protein_coding	3
AT1G31050	protein_coding	2
AT1G31070	protein_coding	2
AT1G31090	protein_coding	2
AT1G31130	protein_coding	2
AT1G31140	protein_coding	1
AT1G31150	protein_coding	1
AT1G31173	miRNA	2
AT1G31175	protein_coding	1
AT1G31250	protein_coding	1
AT1G31258	otherRNA	1
AT1G31260	protein_coding	2
AT1G31270	protein_coding	1
AT1G31290	protein_coding	2
AT1G31300	protein_coding	1
AT1G31330	protein_coding	2
AT1G31350	protein_coding	1
AT1G31360	protein_coding	1
AT1G31370	protein_coding	1
AT1G31440	protein_coding	1
AT1G31450	protein_coding	1
AT1G31460	protein_coding	1
AT1G31500	protein_coding	1
AT1G31540	protein_coding	2
AT1G31555	protein_coding	1
AT1G31600	protein_coding	1
AT1G31630	protein_coding	2
AT1G31640	protein_coding	1
AT1G31660	protein_coding	1
AT1G31670	protein_coding	1
AT1G31720	protein_coding	1
AT1G31730	protein_coding	2
AT1G31790	protein_coding	1
AT1G31800	protein_coding	1
AT1G31810	protein_coding	1
AT1G31812	protein_coding	1
AT1G31814	protein_coding	2
AT1G31817	protein_coding	1
AT1G31850	protein_coding	1
AT1G31860	protein_coding	1
AT1G31870	protein_coding	1
AT1G31880	protein_coding	3
AT1G31885	protein_coding	1
AT1G31920	protein_coding	1
AT1G31930	protein_coding	1
AT1G32030	protein_coding	1
AT1G32060	protein_coding	1
AT1G32120	protein_coding	2
AT1G32130	protein_coding	3
AT1G32140	protein_coding	1
AT1G32150	protein_coding	1
AT1G32190	protein_coding	2
AT1G32240	protein_coding	2
AT1G32250	protein_coding	2
AT1G32260	protein_coding	2
AT1G32270	protein_coding	1
AT1G32280	protein_coding	1
AT1G32310	protein_coding	1
AT1G32340	protein_coding	1
AT1G32350	protein_coding	1
AT1G32360	protein_coding	3
AT1G32375	protein_coding	1
AT1G32380	protein_coding	1
AT1G32385	snoRNA	1
AT1G32420	protein_coding	1
AT1G32440	protein_coding	2
AT1G32450	protein_coding	2
AT1G32460	protein_coding	1
AT1G32540	protein_coding	1
AT1G32600	protein_coding	1
AT1G32640	protein_coding	1
AT1G32730	protein_coding	1
AT1G32763	protein_coding	1
AT1G32770	protein_coding	2
AT1G32810	protein_coding	2
AT1G32940	protein_coding	1
AT1G33010	protein_coding	2
AT1G33020	protein_coding	1
AT1G33030	protein_coding	1
AT1G33060	protein_coding	1
AT1G33080	protein_coding	2
AT1G33090	protein_coding	1
AT1G33100	protein_coding	2
AT1G33170	protein_coding	1
AT1G33250	protein_coding	2
AT1G33320	protein_coding	1
AT1G33330	protein_coding	1
AT1G33340	protein_coding	1
AT1G33355	protein_coding	1
AT1G33415	atlncRNA	1
AT1G33420	protein_coding	1
AT1G33430	protein_coding	1
AT1G33470	protein_coding	1
AT1G33520	protein_coding	1
AT1G33530	protein_coding	1
AT1G33560	protein_coding	1
AT1G33590	protein_coding	2
AT1G33600	protein_coding	2
AT1G33700	protein_coding	1
AT1G33710	protein_coding	1
AT1G33750	protein_coding	1
AT1G33760	protein_coding	1
AT1G33790	protein_coding	1
AT1G33811	protein_coding	1
AT1G33820	protein_coding	1
AT1G33850	protein_coding	1
AT1G33880	protein_coding	1
AT1G33930	protein_coding	2
AT1G33950	protein_coding	2
AT1G33960	protein_coding	1
AT1G33990	protein_coding	1
AT1G34010	protein_coding	1
AT1G34015	protein_coding	2
AT1G34040	protein_coding	1
AT1G34047	protein_coding	1
AT1G34049	protein_coding	1
AT1G34160	protein_coding	1
AT1G34170	protein_coding	1
AT1G34245	protein_coding	1
AT1G34260	protein_coding	1
AT1G34290	protein_coding	1
AT1G34355	protein_coding	2
AT1G34410	protein_coding	1
AT1G34420	protein_coding	1
AT1G34440	protein_coding	1
AT1G34460	protein_coding	2
AT1G34480	protein_coding	1
AT1G34500	protein_coding	1
AT1G34510	protein_coding	1
AT1G34520	protein_coding	1
AT1G34540	protein_coding	1
AT1G34570	protein_coding	1
AT1G34575	protein_coding	2
AT1G34580	protein_coding	1
AT1G34640	protein_coding	1
AT1G34650	protein_coding	3
AT1G34670	protein_coding	2
AT1G34780	protein_coding	1
AT1G34790	protein_coding	1
AT1G34844	atlncRNA	1
AT1G35140	protein_coding	1
AT1G35170	protein_coding	2
AT1G35183	protein_coding	3
AT1G35190	protein_coding	1
AT1G35210	protein_coding	1
AT1G35215	protein_coding	1
AT1G35230	protein_coding	3
AT1G35250	protein_coding	1
AT1G35260	protein_coding	1
AT1G35310	protein_coding	1
AT1G35320	protein_coding	1
AT1G35340	protein_coding	1
AT1G35350	protein_coding	1
AT1G35420	protein_coding	1
AT1G35435	protein_coding	1
AT1G35515	protein_coding	1
AT1G35516	protein_coding	1
AT1G35530	protein_coding	2
AT1G35614	protein_coding	1
AT1G35625	protein_coding	1
AT1G35630	protein_coding	1
AT1G35680	protein_coding	1
AT1G35730	protein_coding	1
AT1G35750	protein_coding	1
AT1G35780	protein_coding	1
AT1G35820	protein_coding	1
AT1G35850	protein_coding	1
AT1G35910	protein_coding	1
AT1G36000	protein_coding	2
AT1G36005	protein_coding	2
AT1G36030	protein_coding	1
AT1G36050	protein_coding	1
AT1G36060	protein_coding	1
AT1G36070	protein_coding	1
AT1G36180	protein_coding	1
AT1G36325	protein_coding	1
AT1G36340	protein_coding	1
AT1G36370	protein_coding	1
AT1G36510	protein_coding	1
AT1G36580	protein_coding	1
AT1G36640	protein_coding	1
AT1G36730	protein_coding	2
AT1G36922	protein_coding	1
AT1G36925	protein_coding	3
AT1G36940	protein_coding	1
AT1G36970	protein_coding	2
AT1G36990	protein_coding	1
AT1G36992	atlncRNA	1
AT1G37000	protein_coding	1
AT1G37140	protein_coding	1
AT1G37150	protein_coding	2
AT1G38131	protein_coding	1
AT1G39070	protein_coding	1
AT1G40083	protein_coding	1
AT1G40086	protein_coding	1
AT1G40087	protein_coding	1
AT1G40104	protein_coding	22
AT1G41830	protein_coding	2
AT1G42120	tRNA	1
AT1G42440	protein_coding	3
AT1G42470	protein_coding	4
AT1G42525	protein_coding	2
AT1G42615	protein_coding	1
AT1G42700	protein_coding	1
AT1G42960	protein_coding	3
AT1G42970	protein_coding	2
AT1G43000	protein_coding	3
AT1G43005	protein_coding	1
AT1G43010	protein_coding	1
AT1G43020	protein_coding	1
AT1G43080	protein_coding	1
AT1G43090	protein_coding	1
AT1G43100	protein_coding	1
AT1G43140	protein_coding	1
AT1G43245	protein_coding	2
AT1G43310	protein_coding	2
AT1G43330	protein_coding	2
AT1G43560	protein_coding	2
AT1G43580	protein_coding	1
AT1G43665	protein_coding	1
AT1G43666	protein_coding	2
AT1G43667	protein_coding	1
AT1G43680	protein_coding	1
AT1G43690	protein_coding	1
AT1G43720	protein_coding	1
AT1G43765	otherRNA	1
AT1G43770	protein_coding	1
AT1G43780	protein_coding	1
AT1G43790	protein_coding	1
AT1G43800	protein_coding	2
AT1G43900	protein_coding	1
AT1G44010	protein_coding	1
AT1G44020	protein_coding	1
AT1G44030	protein_coding	1
AT1G44050	protein_coding	1
AT1G44080	protein_coding	1
AT1G44090	protein_coding	1
AT1G44100	protein_coding	1
AT1G44180	protein_coding	1
AT1G44224	protein_coding	1
AT1G44350	protein_coding	1
AT1G44414	protein_coding	1
AT1G44446	protein_coding	1
AT1G44575	protein_coding	1
AT1G44740	protein_coding	1
AT1G44750	protein_coding	2
AT1G44760	protein_coding	2
AT1G44800	protein_coding	6
AT1G44830	protein_coding	2
AT1G44900	protein_coding	1
AT1G44910	protein_coding	1
AT1G44941	protein_coding	1
AT1G44960	protein_coding	1
AT1G44980	protein_coding	1
AT1G45010	protein_coding	2
AT1G45015	protein_coding	1
AT1G45110	protein_coding	1
AT1G45191	protein_coding	1
AT1G45201	protein_coding	3
AT1G45215	protein_coding	4
AT1G45221	protein_coding	2
AT1G45223	protein_coding	2
AT1G45230	protein_coding	1
AT1G45231	protein_coding	1
AT1G45243	protein_coding	1
AT1G45249	protein_coding	1
AT1G45332	protein_coding	1
AT1G45545	protein_coding	1
AT1G46264	protein_coding	1
AT1G46408	protein_coding	1
AT1G46480	protein_coding	1
AT1G46554	otherRNA	1
AT1G47056	protein_coding	1
AT1G47128	protein_coding	2
AT1G47220	protein_coding	1
AT1G47250	protein_coding	1
AT1G47260	protein_coding	1
AT1G47270	protein_coding	1
AT1G47271	protein_coding	1
AT1G47280	protein_coding	2
AT1G47317	protein_coding	1
AT1G47330	protein_coding	2
AT1G47340	protein_coding	1
AT1G47370	protein_coding	1
AT1G47380	protein_coding	1
AT1G47400	protein_coding	1
AT1G47485	protein_coding	1
AT1G47490	protein_coding	1
AT1G47497	protein_coding	1
AT1G47500	protein_coding	1
AT1G47510	protein_coding	1
AT1G47530	protein_coding	3
AT1G47600	protein_coding	1
AT1G47603	protein_coding	1
AT1G47620	protein_coding	1
AT1G47670	protein_coding	2
AT1G47690	protein_coding	2
AT1G47695	protein_coding	1
AT1G47700	protein_coding	1
AT1G47720	protein_coding	1
AT1G47786	protein_coding	1
AT1G47810	protein_coding	1
AT1G47813	protein_coding	1
AT1G47870	protein_coding	1
AT1G47890	protein_coding	1
AT1G47900	protein_coding	1
AT1G47940	protein_coding	1
AT1G47960	protein_coding	1
AT1G48000	protein_coding	2
AT1G48020	protein_coding	1
AT1G48030	protein_coding	1
AT1G48040	protein_coding	1
AT1G48050	protein_coding	1
AT1G48060	protein_coding	1
AT1G48090	protein_coding	1
AT1G48100	protein_coding	1
AT1G48260	protein_coding	1
AT1G48270	protein_coding	1
AT1G48280	protein_coding	2
AT1G48285	protein_coding	1
AT1G48320	protein_coding	2
AT1G48325	protein_coding	1
AT1G48370	protein_coding	1
AT1G48405	protein_coding	1
AT1G48470	protein_coding	1
AT1G48480	protein_coding	1
AT1G48490	protein_coding	1
AT1G48500	protein_coding	1
AT1G48520	protein_coding	2
AT1G48580	protein_coding	1
AT1G48630	protein_coding	1
AT1G48635	protein_coding	1
AT1G48640	protein_coding	1
AT1G48650	protein_coding	2
AT1G48670	protein_coding	2
AT1G48725	protein_coding	1
AT1G48740	protein_coding	2
AT1G48750	protein_coding	2
AT1G48760	protein_coding	2
AT1G48790	protein_coding	1
AT1G48800	protein_coding	1
AT1G48820	protein_coding	1
AT1G48830	protein_coding	1
AT1G48840	protein_coding	1
AT1G48850	protein_coding	1
AT1G48910	protein_coding	1
AT1G48912	protein_coding	4
AT1G48920	protein_coding	1
AT1G48930	protein_coding	2
AT1G48953	protein_coding	3
AT1G48960	protein_coding	3
AT1G49000	protein_coding	1
AT1G49005	protein_coding	1
AT1G49010	protein_coding	1
AT1G49020	tRNA	1
AT1G49030	protein_coding	1
AT1G49040	protein_coding	1
AT1G49140	protein_coding	1
AT1G49160	protein_coding	1
AT1G49180	protein_coding	2
AT1G49190	protein_coding	1
AT1G49200	protein_coding	3
AT1G49220	protein_coding	1
AT1G49240	protein_coding	1
AT1G49260	protein_coding	1
AT1G49270	protein_coding	1
AT1G49290	protein_coding	1
AT1G49300	protein_coding	1
AT1G49310	protein_coding	1
AT1G49320	protein_coding	1
AT1G49340	protein_coding	1
AT1G49390	protein_coding	1
AT1G49430	protein_coding	1
AT1G49435	protein_coding	1
AT1G49450	protein_coding	1
AT1G49460	tRNA	2
AT1G49470	protein_coding	1
AT1G49475	protein_coding	1
AT1G49540	protein_coding	1
AT1G49560	protein_coding	2
AT1G49580	protein_coding	1
AT1G49620	protein_coding	1
AT1G49630	protein_coding	1
AT1G49640	protein_coding	1
AT1G49650	protein_coding	1
AT1G49670	protein_coding	1
AT1G49720	protein_coding	1
AT1G49750	protein_coding	2
AT1G49770	protein_coding	2
AT1G49780	protein_coding	2
AT1G49790	protein_coding	1
AT1G49810	protein_coding	1
AT1G49820	protein_coding	1
AT1G49840	protein_coding	1
AT1G49850	protein_coding	1
AT1G49870	protein_coding	1
AT1G49890	protein_coding	1
AT1G49900	protein_coding	1
AT1G49910	protein_coding	1
AT1G49940	protein_coding	2
AT1G49980	protein_coding	1
AT1G49990	protein_coding	1
AT1G50020	protein_coding	2
AT1G50030	protein_coding	1
AT1G50040	protein_coding	2
AT1G50050	protein_coding	1
AT1G50140	protein_coding	1
AT1G50160	protein_coding	1
AT1G50170	protein_coding	1
AT1G50220	protein_coding	1
AT1G50280	protein_coding	1
AT1G50300	protein_coding	3
AT1G50310	protein_coding	3
AT1G50360	protein_coding	1
AT1G50370	protein_coding	1
AT1G50410	protein_coding	2
AT1G50430	protein_coding	1
AT1G50470	protein_coding	1
AT1G50480	protein_coding	2
AT1G50500	protein_coding	1
AT1G50510	protein_coding	1
AT1G50560	protein_coding	1
AT1G50575	protein_coding	1
AT1G50580	protein_coding	1
AT1G50600	protein_coding	2
AT1G50610	protein_coding	2
AT1G50630	protein_coding	2
AT1G50660	protein_coding	2
AT1G50680	protein_coding	1
AT1G50690	protein_coding	1
AT1G50720	protein_coding	1
AT1G50730	protein_coding	3
AT1G50740	protein_coding	1
AT1G50790	protein_coding	1
AT1G50880	protein_coding	1
AT1G50930	protein_coding	1
AT1G50960	protein_coding	3
AT1G51010	protein_coding	2
AT1G51035	protein_coding	2
AT1G51040	protein_coding	1
AT1G51130	protein_coding	2
AT1G51140	protein_coding	2
AT1G51170	protein_coding	1
AT1G51172	protein_coding	1
AT1G51190	protein_coding	1
AT1G51200	protein_coding	1
AT1G51210	protein_coding	1
AT1G51240	protein_coding	1
AT1G51250	protein_coding	1
AT1G51290	protein_coding	1
AT1G51320	protein_coding	1
AT1G51340	protein_coding	1
AT1G51350	protein_coding	1
AT1G51355	protein_coding	1
AT1G51380	protein_coding	1
AT1G51410	protein_coding	1
AT1G51460	protein_coding	3
AT1G51480	protein_coding	1
AT1G51500	protein_coding	3
AT1G51540	protein_coding	1
AT1G51550	protein_coding	1
AT1G51630	protein_coding	1
AT1G51660	protein_coding	1
AT1G51670	protein_coding	1
AT1G51680	protein_coding	1
AT1G51700	protein_coding	1
AT1G51710	protein_coding	1
AT1G51720	protein_coding	1
AT1G51810	protein_coding	1
AT1G51830	protein_coding	2
AT1G51840	protein_coding	1
AT1G51870	protein_coding	2
AT1G51910	protein_coding	1
AT1G51913	protein_coding	1
AT1G51915	protein_coding	2
AT1G51920	protein_coding	1
AT1G51960	protein_coding	1
AT1G51970	protein_coding	1
AT1G51980	protein_coding	1
AT1G52000	protein_coding	1
AT1G52030	protein_coding	1
AT1G52060	protein_coding	3
AT1G52070	protein_coding	2
AT1G52100	protein_coding	1
AT1G52120	protein_coding	1
AT1G52130	protein_coding	1
AT1G52140	protein_coding	1
AT1G52150	protein_coding	2
AT1G52190	protein_coding	4
AT1G52191	protein_coding	2
AT1G52200	protein_coding	1
AT1G52220	protein_coding	1
AT1G52230	protein_coding	1
AT1G52245	protein_coding	1
AT1G52260	protein_coding	2
AT1G52270	protein_coding	1
AT1G52280	protein_coding	1
AT1G52290	protein_coding	1
AT1G52310	protein_coding	1
AT1G52315	protein_coding	1
AT1G52320	protein_coding	1
AT1G52325	protein_coding	1
AT1G52330	protein_coding	2
AT1G52342	protein_coding	1
AT1G52343	protein_coding	1
AT1G52347	otherRNA	1
[truncated: 10,136 more rows]
