# Supplementary material for: Immunity onset alters plant chromatin and utilizes EDA16 to regulate oxidative homeostasis
Source: PLoS Pathog. 2021 May 20;17(5):e1009572. doi: 10.1371/journal.ppat.1009572 (PMC8171942; doi:10.1371/journal.ppat.1009572)
Supplement: S10 Dataset — (XLSX) [file ppat.1009572.s020.xlsx]

## Sheet: Dataset S10
Dataset S10. eda16-∆Hc flg22-differentially expressed genes Two-week-old eda16-∆Hc seedlings flg22- and mock-treated for 2 hours. RNA-seq data analysed with DEseq2. Yellow: induced genes. Blue: repressed genes (adjusted p-value < 0.05, fold-change > 1.5).
Gene	baseMean	log2FoldChange	lfcSE	stat	pvalue	padj
AT2G43620	2371.71	5.30875	0.217048	24.4589	4.05039e-132	9.17453e-128
AT2G19190	2454.67	6.03725	0.250841	24.0681	5.40145e-128	6.11741e-124
AT1G26380	3404.91	5.28077	0.23	22.9599	1.17443e-116	8.86731e-113
AT2G02010	2163.73	4.82525	0.224016	21.5398	6.60226e-103	3.73869e-99
AT1G14540	1503.2	4.59173	0.215082	21.3488	4.00187e-101	1.81293e-97
AT4G01700	2833.59	3.82063	0.182161	20.9739	1.13652e-97	4.29057e-94
AT1G02930	15785	4.12902	0.231573	17.8303	4.11297e-71	1.3309e-67
AT2G17740	1388.86	4.77542	0.268006	17.8183	5.09172e-71	1.44166e-67
AT3G26830	1143.17	4.05951	0.231427	17.5412	6.9456e-69	1.74805e-65
AT1G14550	285.488	4.48695	0.25678	17.4739	2.26522e-68	5.13095e-65
AT1G69920	315.369	4.56628	0.264007	17.2961	5.03458e-67	1.03671e-63
AT1G07160	339.682	4.71846	0.275187	17.1464	6.68632e-66	1.2621e-62
AT1G26420	850.194	4.27599	0.252385	16.9423	2.19408e-64	3.82293e-61
AT1G02360	2035	2.93159	0.174353	16.8141	1.92303e-63	3.11132e-60
AT2G38870	5817.76	3.27959	0.195163	16.8043	2.26884e-63	3.42609e-60
AT1G49000	538.362	4.50089	0.273189	16.4754	5.51137e-61	7.80238e-58
AT4G23280	273.905	4.93367	0.301302	16.3745	2.9084e-60	3.87518e-57
AT3G15356	16045.7	3.02921	0.185441	16.3352	5.54801e-60	6.98156e-57
AT1G21120	2175.32	3.76886	0.231147	16.305	9.09054e-60	1.08374e-56
AT3G54150	749.665	3.24398	0.199392	16.2694	1.62789e-59	1.84367e-56
AT1G79680	436.3	3.96756	0.24746	16.0332	7.49765e-58	8.08711e-55
AT1G02920	8658.58	3.76146	0.236725	15.8895	7.4874e-57	7.37379e-54
AT3G16530	17594.3	3.12006	0.196331	15.8918	7.21824e-57	7.37379e-54
AT5G57220	2080.9	3.04859	0.192156	15.8652	1.10396e-56	1.0419e-53
AT5G01540	995.796	3.54357	0.225686	15.7013	1.48165e-55	1.34244e-52
AT4G14365	868.45	2.96107	0.192656	15.3698	2.6115e-53	2.27511e-50
AT1G36622	578.383	4.13714	0.269645	15.3429	3.95005e-53	3.3138e-50
AT5G64905	323.533	4.25972	0.277766	15.3356	4.42164e-53	3.57695e-50
AT1G57630	368.609	3.95388	0.259187	15.255	1.52592e-52	1.19185e-49
AT1G21110	1398.14	2.506	0.164865	15.2003	3.52211e-52	2.65931e-49
AT5G65600	327.045	3.7784	0.250711	15.0707	2.52316e-51	1.84362e-48
AT5G42830	636.453	2.84063	0.190796	14.8883	3.92656e-50	2.77939e-47
AT5G36925	395.014	3.82789	0.257178	14.8842	4.17274e-50	2.86415e-47
AT1G51890	1365.78	2.9928	0.204397	14.6421	1.51286e-48	1.00788e-45
AT2G25297	217.522	4.03094	0.275574	14.6274	1.87742e-48	1.21501e-45
AT3G28930	1824.84	2.54606	0.176167	14.4525	2.4162e-47	1.52026e-44
AT5G40590	1341.45	3.42675	0.237397	14.4347	3.13002e-47	1.91616e-44
AT4G11170	448.294	3.90873	0.272638	14.3367	1.2908e-46	7.69417e-44
AT1G74360	1287.84	3.12867	0.218876	14.2942	2.37734e-46	1.38075e-43
AT5G01550	249.549	3.74038	0.262187	14.2661	3.56016e-46	2.01603e-43
AT5G24110	267.561	3.82837	0.268517	14.2575	4.02873e-46	2.22573e-43
AT2G18690	2700.94	2.86815	0.202814	14.1418	2.09902e-45	1.13202e-42
AT2G47550	882.077	2.88416	0.204212	14.1233	2.72781e-45	1.43692e-42
AT5G48540	1462.34	2.62984	0.187421	14.0317	9.97186e-45	5.13347e-42
AT1G66700	155.578	3.94604	0.281651	14.0104	1.34712e-44	6.78082e-42
AT2G18680	326.79	3.58394	0.25664	13.9649	2.5537e-44	1.25747e-41
AT5G25250	2042.68	3.42246	0.247255	13.8419	1.4248e-43	6.8666e-41
AT5G23510	1815.63	2.55434	0.18508	13.8013	2.50329e-43	1.18129e-40
AT1G51800	5399.82	3.26622	0.237132	13.7739	3.66025e-43	1.69201e-40
AT2G44370	1799.83	2.97273	0.217431	13.6721	1.49095e-42	6.7543e-40
AT1G33030	211.287	3.46382	0.255468	13.5587	7.03761e-42	3.12566e-39
AT5G37600	4676.79	1.91615	0.143609	13.3428	1.30491e-40	5.68415e-38
AT5G25260	478.313	3.56286	0.270165	13.1877	1.03246e-39	4.41249e-37
AT3G15518	291.88	3.61059	0.277015	13.0339	7.84782e-39	3.29187e-36
AT2G39200	3309.69	3.22298	0.247496	13.0223	9.13413e-39	3.76177e-36
AT3G63380	3190.87	3.31837	0.255965	12.9642	1.9532e-38	7.90033e-36
AT1G51820	1932.21	3.17801	0.24667	12.8836	5.56462e-38	2.2113e-35
AT2G46430	570.744	2.36144	0.183756	12.851	8.49396e-38	3.31718e-35
AT4G03460	461.253	2.92213	0.23151	12.622	1.59675e-36	6.13017e-34
AT2G15390	1002.12	2.27449	0.184122	12.3532	4.68367e-35	1.76816e-32
AT1G52200	5473.85	2.39341	0.195353	12.2517	1.64422e-34	6.10546e-32
AT3G07195	527.456	2.65202	0.216509	12.249	1.70071e-34	6.21336e-32
AT1G61360	1728.57	2.51363	0.205268	12.2456	1.77268e-34	6.3735e-32
AT4G23030	218.373	3.2148	0.262602	12.2421	1.85185e-34	6.5541e-32
AT1G30755	1274.15	2.18569	0.179143	12.2008	3.07866e-34	1.07284e-31
AT5G55090	349.79	2.84924	0.233775	12.1879	3.60486e-34	1.23718e-31
AT4G20780	849.117	2.12589	0.174937	12.1523	5.57881e-34	1.88606e-31
AT1G51620	267.632	2.99246	0.248668	12.034	2.35598e-33	7.84785e-31
AT3G26500	821.792	2.72857	0.226871	12.0269	2.56483e-33	8.41972e-31
AT1G69930	684.573	3.0395	0.252823	12.0222	2.71571e-33	8.78766e-31
AT3G19615	195.739	3.33916	0.27789	12.0161	2.9237e-33	9.32742e-31
AT1G26410	190.314	3.55869	0.29965	11.8761	1.57468e-32	4.95389e-30
AT4G20000	162.829	3.00162	0.253165	11.8564	1.99362e-32	6.18595e-30
AT5G12930	620.554	2.4268	0.204714	11.8546	2.03745e-32	6.23652e-30
AT5G44910	471.044	2.2984	0.193917	11.8525	2.08936e-32	6.31013e-30
AT2G40180	172.013	3.17878	0.268439	11.8417	2.37502e-32	7.07851e-30
AT1G22810	98.1193	3.76125	0.318735	11.8005	3.8783e-32	1.14087e-29
AT3G09405	335.118	2.80949	0.23873	11.7685	5.67257e-32	1.6473e-29
AT4G28350	557.107	2.65707	0.22726	11.6917	1.40493e-31	4.02823e-29
AT1G67980	301.31	2.92802	0.250765	11.6763	1.68431e-31	4.76891e-29
AT4G25110	607.062	2.46022	0.213691	11.513	1.13456e-30	3.17271e-28
AT2G35930	2191.58	2.55111	0.2218	11.5019	1.29092e-30	3.56594e-28
AT3G60120	72.4967	3.63482	0.316274	11.4926	1.43682e-30	3.92113e-28
AT2G29720	1464.19	2.72659	0.237396	11.4854	1.5615e-30	4.21067e-28
AT1G19020	1724.79	2.3938	0.208962	11.4557	2.20217e-30	5.86839e-28
AT5G48430	2589.54	2.67052	0.233585	11.4327	2.86936e-30	7.55742e-28
AT4G22710	481.577	2.74046	0.240227	11.4078	3.82215e-30	9.9512e-28
AT3G18250	220.195	3.05113	0.267797	11.3934	4.50871e-30	1.16053e-27
AT3G57460	166.675	3.65421	0.320972	11.3848	4.97621e-30	1.26647e-27
AT4G21390	988.989	2.57139	0.226558	11.3498	7.43354e-30	1.87086e-27
AT3G52450	1716.73	2.51293	0.221843	11.3275	9.58919e-30	2.38687e-27
AT1G65690	830.448	2.36393	0.208766	11.3233	1.0057e-29	2.47609e-27
AT3G54420	869.928	2.28318	0.202018	11.3018	1.28485e-29	3.12937e-27
AT4G23210	216.199	2.55384	0.226194	11.2905	1.46227e-29	3.45656e-27
AT1G66920	570.747	2.43191	0.215386	11.291	1.45453e-29	3.45656e-27
AT2G38860	2901.86	2.38559	0.211295	11.2903	1.46497e-29	3.45656e-27
AT3G09010	316.111	2.41286	0.214208	11.2641	1.97304e-29	4.60736e-27
AT3G51660	777.695	2.17336	0.193879	11.2098	3.64813e-29	8.43203e-27
AT5G48657	664.984	2.47786	0.221304	11.1967	4.23371e-29	9.68665e-27
AT1G16420	231.631	2.51265	0.224632	11.1856	4.79531e-29	1.08619e-26
AT1G30700	2304.96	2.14598	0.192085	11.172	5.58806e-29	1.25322e-26
AT5G35735	4109.23	2.22532	0.200264	11.1119	1.09752e-28	2.43726e-26
AT4G23550	843.8	2.18431	0.197456	11.0622	1.91248e-28	4.20578e-26
AT4G18250	312.343	2.34705	0.212441	11.048	2.24229e-28	4.88367e-26
AT5G11670	21388.8	1.9037	0.173154	10.9943	4.07246e-28	8.78526e-26
AT5G64890	122.631	3.00637	0.274747	10.9423	7.23395e-28	1.53137e-25
AT3G09520	290.756	2.81171	0.257049	10.9384	7.55327e-28	1.58416e-25
AT5G05190	712.542	2.19434	0.200808	10.9275	8.51159e-28	1.76877e-25
AT1G70140	508.327	2.09425	0.192115	10.901	1.13942e-27	2.34628e-25
AT1G51790	1924.41	2.49391	0.229044	10.8883	1.31028e-27	2.67379e-25
AT4G23810	417.74	2.68767	0.248142	10.8312	2.44908e-27	4.95306e-25
AT2G26150	383.822	2.68308	0.248069	10.8158	2.89629e-27	5.80566e-25
AT5G48400	306.245	2.80889	0.260927	10.765	5.03355e-27	1.00013e-24
AT4G40020	199.86	2.83479	0.263768	10.7473	6.10398e-27	1.20227e-24
AT4G34180	4482.84	1.77458	0.165495	10.7229	7.94647e-27	1.55169e-24
AT4G15233	998.743	1.94415	0.181728	10.6981	1.03835e-26	2.01023e-24
AT3G49110	1861.14	2.0159	0.188514	10.6936	1.0903e-26	2.09291e-24
AT4G23220	179.86	2.79953	0.263384	10.6291	2.18257e-26	4.15441e-24
AT2G39518	1443.7	2.76685	0.26046	10.6229	2.33168e-26	4.40125e-24
AT1G56240	368.155	2.75262	0.2597	10.5993	3.00363e-26	5.62274e-24
AT4G25900	2604.51	1.81552	0.171438	10.59	3.31723e-26	6.1589e-24
AT4G33050	4789.13	2.02238	0.191256	10.5742	3.92552e-26	7.22903e-24
AT2G37430	369.852	3.12802	0.2962	10.5605	4.54325e-26	8.29913e-24
AT5G25930	1848.82	2.30547	0.21886	10.534	6.02339e-26	1.09149e-23
AT5G01560	234.524	2.7757	0.263902	10.5179	7.14217e-26	1.28395e-23
AT1G18570	1415.69	2.00676	0.191369	10.4864	9.98053e-26	1.78007e-23
AT4G21120	594.198	2.44809	0.233588	10.4804	1.0633e-25	1.88163e-23
AT3G02840	209.585	2.94843	0.281436	10.4764	1.10877e-25	1.94688e-23
AT5G52640	3661.84	2.55763	0.244316	10.4685	1.20523e-25	2.09997e-23
AT1G53625	640.739	2.91472	0.278767	10.4558	1.37867e-25	2.38383e-23
AT2G33710	319.348	2.38465	0.228345	10.4432	1.57457e-25	2.70193e-23
AT1G14870	4207.66	1.66725	0.15969	10.4406	1.6187e-25	2.75678e-23
AT4G11890	293.244	2.84578	0.27331	10.4123	2.17901e-25	3.68333e-23
AT1G07000	1554.39	1.98401	0.191419	10.3647	3.58705e-25	6.01854e-23
AT4G23190	1572.59	2.15061	0.207789	10.3499	4.18706e-25	6.97361e-23
AT3G55150	504.767	2.47215	0.239137	10.3378	4.75368e-25	7.85953e-23
AT5G64750	1191.32	2.80855	0.272295	10.3144	6.06883e-25	9.96124e-23
AT1G47130	86.0829	3.412	0.3315	10.2926	7.60877e-25	1.2399e-22
AT2G26440	656.625	1.82347	0.17728	10.2858	8.16469e-25	1.32099e-22
AT4G39670	438.3	2.47473	0.241406	10.2513	1.16722e-24	1.87509e-22
AT4G24350	2934.84	1.50947	0.147412	10.2398	1.31496e-24	2.09754e-22
AT4G20830	12860.7	2.2593	0.220713	10.2364	1.36252e-24	2.15822e-22
AT4G39830	187.554	2.59324	0.253502	10.2296	1.46052e-24	2.29738e-22
AT3G19010	3575.41	1.88894	0.184912	10.2154	1.69258e-24	2.64405e-22
AT4G23170	245.997	2.32308	0.227522	10.2103	1.78229e-24	2.76512e-22
AT3G47380	244.272	2.74393	0.268907	10.204	1.90222e-24	2.9311e-22
AT4G35180	337.085	2.47426	0.242993	10.1824	2.37513e-24	3.63507e-22
AT5G01100	430.403	2.45213	0.241459	10.1555	3.13319e-24	4.76309e-22
AT1G62300	1856.2	2.05548	0.202568	10.1471	3.41444e-24	5.15603e-22
AT4G21380	511.444	2.16594	0.214436	10.1006	5.48957e-24	8.23472e-22
AT3G01830	215.716	3.02311	0.299451	10.0955	5.78447e-24	8.62e-22
AT5G25440	633.849	1.92484	0.190809	10.0878	6.25567e-24	9.26125e-22
AT5G13490	3234.1	1.97261	0.195772	10.0761	7.04701e-24	1.03651e-21
AT4G16820	96.8021	3.17706	0.316736	10.0306	1.11793e-23	1.63369e-21
AT4G04540	147.479	3.32068	0.331683	10.0116	1.35551e-23	1.96819e-21
AT2G27389	247.087	2.39816	0.239848	9.99868	1.54446e-23	2.22825e-21
AT2G35980	261.025	2.77931	0.278027	9.99653	1.57829e-23	2.26265e-21
AT4G03450	93.1546	3.2053	0.320692	9.99495	1.60364e-23	2.28454e-21
AT1G09932	587.592	2.28615	0.22886	9.98931	1.69756e-23	2.40321e-21
AT4G08850	6463.4	1.71689	0.172102	9.97603	1.94078e-23	2.73047e-21
AT1G28190	1057.85	2.09237	0.209844	9.97107	2.04012e-23	2.85252e-21
AT4G11470	67.861	3.14452	0.315707	9.96025	2.27491e-23	3.16128e-21
AT1G27020	3478.03	1.83782	0.185234	9.92161	3.35293e-23	4.63093e-21
AT3G22060	4133.24	2.0688	0.209317	9.8836	4.90399e-23	6.73214e-21
AT5G11140	62.7659	3.23745	0.327935	9.87221	5.49398e-23	7.49664e-21
AT3G11840	319.152	1.89223	0.192042	9.85321	6.63879e-23	9.0045e-21
AT1G05675	1177.05	2.6116	0.265085	9.85194	6.72318e-23	9.06469e-21
AT1G51850	1539.61	1.99738	0.202763	9.8508	6.80034e-23	9.11447e-21
AT4G01750	835.972	1.80334	0.183575	9.82345	8.92347e-23	1.18897e-20
AT2G25470	82.8469	2.93002	0.298426	9.81825	9.39596e-23	1.24461e-20
AT4G35110	786.898	2.10667	0.214732	9.8107	1.01267e-22	1.3336e-20
AT2G15780	138.852	3.16903	0.323867	9.78498	1.30623e-22	1.71025e-20
AT4G14400	1546.01	1.71133	0.17541	9.75616	1.73604e-22	2.25995e-20
AT1G30420	1518.26	1.80145	0.18521	9.72649	2.32482e-22	2.9925e-20
AT1G33590	5949.62	1.42063	0.146058	9.72647	2.32519e-22	2.9925e-20
AT4G21920	152.159	2.49288	0.25694	9.70218	2.95119e-22	3.7767e-20
AT2G25735	652.364	1.83975	0.190179	9.67373	3.89897e-22	4.96155e-20
AT5G54860	745.975	1.99384	0.206617	9.6499	4.92055e-22	6.22656e-20
AT3G54640	3205.1	1.83275	0.190154	9.63825	5.51196e-22	6.93619e-20
AT3G46280	7013.26	2.36765	0.246139	9.61919	6.63515e-22	8.29932e-20
AT3G59700	378.388	2.10811	0.219169	9.61867	6.66848e-22	8.29932e-20
AT3G25610	1224.31	1.83585	0.190938	9.61487	6.91949e-22	8.56466e-20
AT1G78850	12461.8	1.55032	0.161343	9.60882	7.33872e-22	9.03421e-20
AT1G66880	891.31	1.76182	0.183529	9.59972	8.01653e-22	9.81526e-20
AT1G56250	219.283	2.96515	0.309091	9.59315	8.54387e-22	1.03783e-19
AT1G05300	400.558	2.1248	0.221499	9.59286	8.56802e-22	1.03783e-19
AT3G50480	4332.85	2.27252	0.237996	9.54856	1.31506e-21	1.58443e-19
AT4G22980	264.096	2.45982	0.258021	9.53341	1.52194e-21	1.82399e-19
AT3G21305	66.7201	3.02973	0.317909	9.53016	1.57041e-21	1.87217e-19
AT1G59860	164.532	2.50633	0.263022	9.52898	1.58839e-21	1.8837e-19
AT1G61560	898.051	2.1925	0.230102	9.52837	1.59774e-21	1.88492e-19
AT1G32350	158.006	2.85139	0.299603	9.51723	1.7785e-21	2.08729e-19
AT5G67340	527.938	2.08922	0.219638	9.51213	1.86798e-21	2.18101e-19
AT1G08050	700.477	2.2861	0.240773	9.49481	2.20607e-21	2.56255e-19
AT5G48410	171.503	2.43133	0.256264	9.4876	2.36425e-21	2.73228e-19
AT5G25910	184.446	2.24955	0.237465	9.47318	2.71459e-21	3.12123e-19
AT1G18390	1158.58	1.87762	0.198275	9.46981	2.80341e-21	3.20707e-19
AT3G13950	194.379	2.51968	0.266102	9.46887	2.82881e-21	3.21987e-19
AT1G76070	765.537	2.1352	0.226419	9.43032	4.08852e-21	4.63045e-19
AT4G23010	1894.3	1.62515	0.17253	9.41953	4.53116e-21	5.10623e-19
AT3G44830	73.0814	3.17146	0.337447	9.39838	5.54119e-21	6.21354e-19
AT3G23230	162.325	2.79568	0.297918	9.38406	6.34777e-21	7.08292e-19
AT4G08770	2835.06	1.73921	0.185586	9.37146	7.15339e-21	7.94271e-19
AT1G66465	61.5167	3.09837	0.330804	9.36616	7.52203e-21	8.31129e-19
AT3G48640	131.165	2.66887	0.285379	9.35201	8.59951e-21	9.4557e-19
AT5G39580	4319.04	2.35679	0.252178	9.34575	9.12372e-21	9.98364e-19
AT1G25220	1604.38	1.81437	0.194243	9.34071	9.56864e-21	1.04202e-18
AT1G59950	58.9961	3.10401	0.333162	9.31681	1.19889e-20	1.29933e-18
AT2G30870	16247.3	1.60438	0.172483	9.30165	1.38279e-20	1.4915e-18
AT2G22880	773.522	2.52139	0.271228	9.2962	1.45556e-20	1.56255e-18
AT1G74310	2543.4	2.29009	0.247013	9.27111	1.84218e-20	1.96826e-18
AT2G13790	1382.66	1.71245	0.185244	9.24428	2.36829e-20	2.5185e-18
AT2G34500	613.751	2.46121	0.2663	9.24224	2.41393e-20	2.55505e-18
AT5G02490	1285.75	2.0744	0.224469	9.24138	2.43348e-20	2.56376e-18
AT1G28480	271.901	2.49584	0.270288	9.23401	2.60683e-20	2.73367e-18
AT2G30770	56.845	3.06799	0.332485	9.22744	2.77173e-20	2.8932e-18
AT5G27420	1119.75	2.05406	0.222774	9.22037	2.96089e-20	3.07647e-18
AT4G19460	226.296	2.29675	0.249147	9.21846	3.01385e-20	3.11721e-18
AT3G28940	4423.86	1.22206	0.132897	9.19551	3.73204e-20	3.84248e-18
AT5G48530	959.355	2.28005	0.248513	9.17476	4.52593e-20	4.63877e-18
AT1G16150	315.959	2.16926	0.239008	9.07611	1.12523e-19	1.14809e-17
AT1G30757	168.461	2.30906	0.255043	9.05361	1.38316e-19	1.40493e-17
AT2G46240	1005.07	2.03528	0.224837	9.05228	1.40012e-19	1.41581e-17
AT4G23260	1314.94	1.34675	0.149212	9.02574	1.78487e-19	1.79685e-17
AT1G80820	397.826	2.05126	0.227396	9.02067	1.86945e-19	1.87367e-17
AT2G04400	2401.44	1.59255	0.176748	9.01031	2.05473e-19	2.0503e-17
AT1G61370	508.199	1.80208	0.200302	8.99679	2.32417e-19	2.30898e-17
AT1G64400	1375.73	1.90749	0.212279	8.98574	2.57001e-19	2.54207e-17
AT3G13910	613.506	1.75804	0.195706	8.98309	2.63271e-19	2.59277e-17
AT5G26340	7641.57	2.26384	0.252581	8.96283	3.16449e-19	3.10298e-17
AT5G44820	151.993	2.06527	0.23065	8.95414	3.42381e-19	3.34279e-17
AT5G57010	173.962	2.37889	0.265691	8.95361	3.4405e-19	3.34467e-17
AT5G26920	1013.19	1.56002	0.174536	8.93807	3.96037e-19	3.83361e-17
AT4G11521	166.521	2.15165	0.240778	8.93622	4.02696e-19	3.88147e-17
AT2G32680	61.8727	2.74497	0.308529	8.89696	5.73966e-19	5.50886e-17
AT3G23550	4555.26	1.97759	0.222358	8.89369	5.91115e-19	5.64951e-17
AT5G40780	2299.17	1.90694	0.214446	8.89241	5.97978e-19	5.69109e-17
AT5G61560	1291.22	1.95524	0.220091	8.88376	6.46389e-19	6.12609e-17
AT1G15415	186.966	2.38544	0.268649	8.87939	6.72263e-19	6.34476e-17
AT5G38900	204.007	2.41988	0.272728	8.87287	7.12848e-19	6.69989e-17
AT5G44990	60.5725	2.97135	0.334927	8.87164	7.20797e-19	6.7466e-17
AT3G08970	358.791	2.23488	0.251958	8.87003	7.3123e-19	6.81608e-17
AT1G05575	415.047	1.9052	0.214988	8.8619	7.86654e-19	7.30267e-17
AT1G24140	126.079	2.50504	0.282763	8.85916	8.06223e-19	7.45378e-17
AT2G29350	179.954	2.46008	0.279146	8.81288	1.21975e-18	1.12312e-16
AT3G21630	1840.85	1.58752	0.180336	8.80313	1.33049e-18	1.22012e-16
AT5G27760	3221.88	1.75371	0.199408	8.79458	1.43581e-18	1.31139e-16
AT1G14640	620.388	2.01684	0.229803	8.77642	1.68757e-18	1.53515e-16
AT5G56960	126.444	2.92281	0.333855	8.75474	2.04583e-18	1.8536e-16
AT3G02240	239.476	2.1829	0.249362	8.75394	2.06037e-18	1.85934e-16
AT4G22530	1141.82	2.17511	0.248605	8.74927	2.14739e-18	1.93018e-16
AT2G36690	974.569	2.3883	0.27316	8.74323	2.26543e-18	2.02823e-16
AT4G02330	357.725	1.71739	0.196537	8.73824	2.36774e-18	2.11148e-16
AT5G36907	79.7624	2.92191	0.334724	8.72929	2.56282e-18	2.27648e-16
AT2G42360	170.996	2.61108	0.299279	8.72459	2.67151e-18	2.36377e-16
AT3G28210	1044.36	2.29005	0.263151	8.70242	3.24872e-18	2.8633e-16
AT3G57280	1545.54	1.42444	0.164029	8.68408	3.81833e-18	3.35228e-16
AT5G12030	567.752	2.41255	0.277928	8.68052	3.93972e-18	3.4455e-16
AT1G32960	168.99	2.5345	0.29226	8.67207	4.2433e-18	3.69673e-16
AT1G65486	221.157	2.20325	0.254392	8.66087	4.68191e-18	4.06322e-16
AT4G25350	164.358	2.16793	0.250345	8.65975	4.72804e-18	4.08759e-16
AT1G16160	146.265	2.141	0.249028	8.59742	8.15268e-18	7.02154e-16
AT1G19380	1502.12	1.79821	0.209597	8.57938	9.53893e-18	8.18433e-16
AT3G05360	775.212	1.94753	0.2273	8.56812	1.05185e-17	8.99072e-16
AT4G10530	55.9758	2.87307	0.335606	8.56086	1.12032e-17	9.54003e-16
AT5G25450	147.093	2.31264	0.270262	8.55701	1.15833e-17	9.82669e-16
AT5G54810	10581.7	1.71968	0.2018	8.52171	1.57213e-17	1.32875e-15
AT2G39380	707.558	1.92154	0.22701	8.46455	2.57133e-17	2.16518e-15
AT5G67450	236.325	2.16336	0.255663	8.46179	2.6331e-17	2.20897e-15
AT5G64660	467.665	1.64947	0.194957	8.46067	2.65844e-17	2.222e-15
AT2G42060	258.986	1.83779	0.217506	8.44937	2.92881e-17	2.43899e-15
AT1G61800	252.566	2.49605	0.295843	8.43707	3.2539e-17	2.69979e-15
AT5G41750	708.737	1.9024	0.225605	8.43247	3.38447e-17	2.79787e-15
AT2G24180	2179.17	1.15808	0.137378	8.42987	3.46063e-17	2.85043e-15
AT1G67270	64.2506	2.75609	0.328692	8.38504	5.07098e-17	4.16169e-15
AT4G19370	357.814	1.79284	0.213855	8.38346	5.13939e-17	4.20261e-15
AT2G41380	1188.86	1.86805	0.223774	8.34793	6.94706e-17	5.66036e-15
AT5G45000	136.344	2.25268	0.270291	8.3343	7.79565e-17	6.329e-15
AT1G33600	2840.73	1.32123	0.158683	8.32624	8.3454e-17	6.75113e-15
AT2G36770	560.562	2.13062	0.255909	8.32569	8.38361e-17	6.7579e-15
AT4G21680	874.989	2.3121	0.278533	8.30098	1.03254e-16	8.29368e-15
AT2G39530	534.493	1.64161	0.197851	8.29716	1.06629e-16	8.53444e-15
AT5G16170	227.812	1.83593	0.221711	8.28073	1.22418e-16	9.76369e-15
AT4G37370	2020.95	2.10307	0.254321	8.26934	1.34708e-16	1.07062e-14
AT5G62150	170.899	1.99255	0.24106	8.26577	1.38795e-16	1.09924e-14
AT2G23680	383.724	1.86953	0.226233	8.26373	1.41193e-16	1.11047e-14
AT4G28085	238.205	1.85127	0.224065	8.26222	1.42991e-16	1.12072e-14
AT5G03630	10313.7	1.64662	0.199347	8.26005	1.45617e-16	1.13737e-14
AT3G09350	2061.55	1.88252	0.228293	8.24605	1.63714e-16	1.27432e-14
AT5G18470	421.608	1.71965	0.20856	8.24535	1.64674e-16	1.27741e-14
AT5G64510	271.07	2.19086	0.266001	8.2363	1.77621e-16	1.37313e-14
AT3G05660	363.152	1.82866	0.222443	8.22081	2.02141e-16	1.55738e-14
AT5G12420	839.049	1.94621	0.236829	8.21778	2.07297e-16	1.59169e-14
AT2G39210	2488.5	1.78149	0.21681	8.21685	2.08915e-16	1.5987e-14
AT4G26120	218.809	1.82732	0.222814	8.20111	2.38182e-16	1.81652e-14
AT1G56140	2245.97	1.56488	0.190895	8.1976	2.45237e-16	1.86405e-14
AT4G14450	51.4779	2.80361	0.343071	8.17209	3.03081e-16	2.29602e-14
AT2G37710	2088.07	1.49605	0.183085	8.17136	3.04928e-16	2.30231e-14
AT4G23130	98.0858	2.13938	0.262068	8.16346	3.25561e-16	2.44993e-14
AT4G31550	1941.79	1.605	0.196813	8.15495	3.49325e-16	2.62005e-14
AT3G46230	395.207	2.38839	0.293264	8.14415	3.81946e-16	2.85527e-14
AT1G21250	596.816	1.4626	0.179863	8.13174	4.23171e-16	3.15304e-14
AT1G64710	1127.32	1.55527	0.191433	8.12438	4.49657e-16	3.3394e-14
AT5G47730	1196.82	1.64246	0.2022	8.12298	4.54867e-16	3.36706e-14
AT3G09440	12194.1	1.65606	0.204084	8.11459	4.87425e-16	3.59631e-14
AT5G52450	905.7	1.29489	0.159602	8.11324	4.92875e-16	3.62471e-14
AT3G52400	2371.21	1.43731	0.17726	8.10849	5.12525e-16	3.75702e-14
AT1G61420	414.146	1.66646	0.206139	8.08418	6.25853e-16	4.57297e-14
AT2G29500	854.649	1.89729	0.234953	8.07519	6.73718e-16	4.90687e-14
AT4G28420	44.4443	2.73726	0.339418	8.06456	7.35009e-16	5.33612e-14
AT1G51270	1085.55	1.28971	0.160101	8.0556	7.90869e-16	5.72331e-14
AT3G21351	271.871	2.10605	0.261519	8.05315	8.069e-16	5.82073e-14
AT2G39400	3857.45	1.73093	0.215479	8.03295	9.51576e-16	6.84259e-14
AT4G13420	194.462	1.93619	0.241121	8.02995	9.75097e-16	6.98953e-14
AT4G22690	4546.07	1.10613	0.137886	8.02208	1.03969e-15	7.42904e-14
AT5G22250	391.744	1.74968	0.218175	8.01959	1.06101e-15	7.55749e-14
AT4G39230	362.619	1.57186	0.19628	8.00822	1.16381e-15	8.2638e-14
AT4G12400	1965.25	1.91109	0.238753	8.00443	1.20017e-15	8.49535e-14
AT1G16030	1033.37	1.87849	0.23473	8.00276	1.21665e-15	8.58516e-14
AT3G02800	274.527	2.08928	0.261394	7.99281	1.31897e-15	9.27827e-14
AT5G37490	82.0107	2.62439	0.329132	7.97366	1.54045e-15	1.08027e-13
AT1G67920	155.31	2.23677	0.281287	7.95193	1.83627e-15	1.28374e-13
AT5G50200	1325.89	1.68157	0.211565	7.94825	1.89171e-15	1.31843e-13
AT3G21700	366.171	1.51356	0.190503	7.94509	1.9405e-15	1.34829e-13
AT4G25030	4505.53	1.2901	0.162684	7.93008	2.18997e-15	1.51698e-13
AT4G01250	1060.76	1.5436	0.19477	7.92526	2.27678e-15	1.5723e-13
AT1G56060	73.7999	2.57713	0.325536	7.91657	2.44155e-15	1.68096e-13
AT1G07620	272.905	1.73207	0.218857	7.91416	2.48924e-15	1.7086e-13
AT4G18253	107.886	2.23052	0.282069	7.90772	2.62147e-15	1.79393e-13
AT4G23700	1082.69	1.66492	0.210936	7.89299	2.9502e-15	2.0128e-13
AT2G47140	467.935	1.80817	0.229313	7.88518	3.14088e-15	2.13646e-13
AT3G48890	1908.24	1.10093	0.139826	7.87358	3.44625e-15	2.33716e-13
AT2G20560	604.228	1.918	0.243782	7.86766	3.61324e-15	2.44309e-13
AT1G15125	3623.35	1.62154	0.20634	7.85861	3.88426e-15	2.61852e-13
AT5G11210	167.212	2.23215	0.284568	7.84402	4.36359e-15	2.93293e-13
AT1G13520	244.372	1.74184	0.222357	7.83355	4.7429e-15	3.17844e-13
AT1G13480	521.666	1.59849	0.205097	7.79385	6.49994e-15	4.34308e-13
AT4G36500	1515.23	1.29583	0.166397	7.78757	6.83092e-15	4.5508e-13
AT5G05300	62.118	2.45577	0.315427	7.78555	6.94091e-15	4.61052e-13
AT5G39020	405.423	1.5248	0.196204	7.7715	7.75606e-15	5.13692e-13
AT3G59660	2072.25	1.18476	0.15248	7.76995	7.85182e-15	5.18518e-13
AT1G74080	98.1368	2.37829	0.306643	7.75589	8.77292e-15	5.77661e-13
AT4G26910	2473.93	1.27295	0.16414	7.75524	8.81793e-15	5.78942e-13
AT1G64170	511.889	1.78821	0.230599	7.75464	8.85913e-15	5.79966e-13
AT2G29100	47.3447	2.69117	0.347156	7.75206	9.04167e-15	5.9021e-13
AT1G51913	31.8607	2.75675	0.35605	7.74261	9.73984e-15	6.33958e-13
AT3G55470	1055.92	1.56357	0.20212	7.73588	1.02694e-14	6.66508e-13
AT5G05340	74.9909	2.33336	0.301867	7.72975	1.07757e-14	6.97375e-13
AT3G51450	714.148	2.04654	0.26486	7.72687	1.10224e-14	7.11308e-13
AT1G13110	4657.9	1.10721	0.143467	7.7175	1.18637e-14	7.63424e-13
AT4G15417	120.775	2.16	0.280139	7.71044	1.25389e-14	8.04586e-13
AT4G22030	35.2059	2.69079	0.352364	7.63639	2.2339e-14	1.42938e-12
AT1G71400	620.209	1.24517	0.163413	7.61978	2.54105e-14	1.62133e-12
AT2G43510	446.493	1.72056	0.226001	7.61307	2.67661e-14	1.70303e-12
AT4G37900	524.203	1.50437	0.197889	7.60209	2.91395e-14	1.84885e-12
AT1G30620	614.246	1.36942	0.180569	7.58394	3.35216e-14	2.12094e-12
AT4G05020	1215.74	1.56479	0.206494	7.57788	3.51252e-14	2.21621e-12
AT1G01560	169.491	2.2896	0.302489	7.5692	3.75525e-14	2.36278e-12
AT5G18480	2210.23	1.26987	0.167852	7.56541	3.8664e-14	2.42598e-12
AT4G39890	267.755	1.60002	0.211588	7.56198	3.96974e-14	2.48394e-12
AT5G20480	605.082	1.39858	0.185122	7.5549	4.19193e-14	2.61574e-12
AT5G51465	41.3123	2.64534	0.350301	7.55162	4.29888e-14	2.67511e-12
AT2G34930	437.106	1.63964	0.217287	7.54595	4.48997e-14	2.77875e-12
AT1G66600	83.2545	2.18554	0.289865	7.53985	4.70499e-14	2.90389e-12
AT4G39270	712.541	1.16638	0.154872	7.53128	5.02442e-14	3.09261e-12
AT5G10520	455.601	1.37648	0.182882	7.52661	5.20735e-14	3.19652e-12
AT1G61810	101.54	2.10326	0.279688	7.52004	5.47595e-14	3.35232e-12
AT5G02760	1248.75	1.20836	0.160738	7.51762	5.57813e-14	3.40567e-12
AT5G25920	54.5506	2.62429	0.34921	7.51493	5.69403e-14	3.46708e-12
AT1G47890	93.0556	2.50641	0.333578	7.51371	5.74746e-14	3.49023e-12
AT1G76470	36.7192	2.49171	0.332061	7.50377	6.20084e-14	3.75548e-12
AT2G15480	6743.86	1.80207	0.240224	7.50161	6.304e-14	3.80779e-12
AT3G20510	946.158	1.15998	0.154938	7.48676	7.05957e-14	4.25283e-12
AT5G54165	105.924	2.18782	0.292615	7.47679	7.61572e-14	4.57569e-12
AT2G32240	13593	1.72021	0.230241	7.47134	7.93842e-14	4.7467e-12
AT5G24090	171.421	1.70207	0.227816	7.47127	7.94225e-14	4.7467e-12
AT4G38560	76.8377	2.20798	0.296164	7.45525	8.9697e-14	5.34665e-12
AT1G61430	674.442	1.2454	0.167137	7.45136	9.23843e-14	5.49238e-12
AT1G55450	4971.7	1.58953	0.213504	7.44498	9.69573e-14	5.74916e-12
AT1G69730	1355.39	0.991298	0.133284	7.43748	1.02624e-13	6.0693e-12
AT2G29470	60.2683	2.55009	0.343667	7.42023	1.16914e-13	6.89643e-12
AT4G01720	523.169	1.36566	0.184097	7.41812	1.18795e-13	6.98917e-12
AT5G12020	426.172	2.13113	0.287743	7.40635	1.2982e-13	7.61804e-12
AT4G20460	316.134	1.32803	0.179412	7.40211	1.34041e-13	7.84536e-12
AT4G24920	3143.68	1.19106	0.161118	7.39248	1.44114e-13	8.41319e-12
AT1G65390	931.595	1.56315	0.211639	7.38593	1.5139e-13	8.81527e-12
AT5G11970	1356.96	1.50488	0.203918	7.37983	1.58487e-13	9.20483e-12
AT5G22530	52.4538	2.43516	0.330523	7.3676	1.73734e-13	1.00646e-11
AT3G53150	180.372	1.77694	0.242664	7.32265	2.43125e-13	1.40485e-11
AT2G44790	4476.96	1.05537	0.144538	7.30171	2.84142e-13	1.63768e-11
AT2G31230	571.388	1.26556	0.173457	7.29611	2.96217e-13	1.70295e-11
AT2G38290	2017.48	1.5168	0.207997	7.29242	3.04437e-13	1.74577e-11
AT1G17147	225.574	1.66007	0.227832	7.28638	3.184e-13	1.82123e-11
AT2G17120	762.353	1.4186	0.194777	7.28322	3.25937e-13	1.85497e-11
AT3G11820	1979.9	1.35513	0.186061	7.28324	3.25908e-13	1.85497e-11
AT3G19260	696.974	1.49093	0.20503	7.27173	3.54901e-13	2.01475e-11
AT5G44070	2757.28	1.54624	0.212824	7.26533	3.72122e-13	2.10724e-11
AT2G30550	856.863	1.36141	0.187439	7.26324	3.77938e-13	2.13483e-11
AT4G36990	2258.49	1.35466	0.186624	7.25876	3.90668e-13	2.20125e-11
AT5G05730	4138.83	1.64644	0.2271	7.24986	4.17216e-13	2.345e-11
AT2G16900	963.18	1.18881	0.164209	7.23964	4.49889e-13	2.51615e-11
AT1G35230	57.9621	2.39614	0.33118	7.23517	4.64948e-13	2.59397e-11
AT1G47510	115.66	2.09401	0.289706	7.22804	4.90027e-13	2.72717e-11
AT2G17705	555.566	1.33346	0.184542	7.22575	4.98327e-13	2.76657e-11
AT5G13080	319.253	1.99163	0.275813	7.22093	5.16343e-13	2.85958e-11
AT4G05390	1874.27	1.45619	0.202349	7.19642	6.18141e-13	3.415e-11
AT4G04220	135.01	1.79047	0.249416	7.17864	7.04064e-13	3.88023e-11
AT5G48570	1982.25	1.8448	0.25734	7.16871	7.57087e-13	4.16232e-11
AT4G01010	388.738	1.52629	0.213319	7.15493	8.3716e-13	4.59141e-11
AT1G69520	265.23	1.39703	0.195381	7.15028	8.66023e-13	4.73823e-11
AT5G51440	763.837	1.93778	0.271029	7.14971	8.69607e-13	4.74638e-11
AT1G03220	9257.76	1.41591	0.198072	7.14848	8.7744e-13	4.77762e-11
AT1G13550	84.2901	2.07751	0.290677	7.14715	8.8599e-13	4.8126e-11
AT4G12120	460.983	1.42881	0.199924	7.14675	8.88585e-13	4.81515e-11
AT5G20050	2147.06	1.40628	0.196787	7.1462	8.92124e-13	4.82279e-11
AT5G28830	677.785	1.39055	0.194821	7.13757	9.49969e-13	5.12327e-11
AT5G47850	47.4599	2.46714	0.34575	7.13561	9.6356e-13	5.17194e-11
AT1G08940	873.701	1.65273	0.231609	7.13584	9.61987e-13	5.17194e-11
AT1G71697	1777.76	1.36522	0.191436	7.13144	9.9322e-13	5.31854e-11
AT3G16525	123.662	2.36035	0.33108	7.12924	1.00921e-12	5.39144e-11
AT2G26020	79.1926	1.97126	0.276655	7.12534	1.03823e-12	5.53339e-11
AT1G17860	2498.91	1.29262	0.181478	7.12272	1.05821e-12	5.62665e-11
AT1G14360	722.622	1.30926	0.183826	7.12225	1.06182e-12	5.63261e-11
AT4G15975	103.762	1.88156	0.266007	7.07332	1.51266e-12	8.00546e-11
AT1G01480	130.237	1.99015	0.281642	7.06626	1.59162e-12	8.40369e-11
AT5G67310	69.2324	2.17847	0.309273	7.04385	1.87005e-12	9.85083e-11
AT4G35630	3172.63	1.4054	0.199616	7.04053	1.91506e-12	1.00645e-10
AT1G59870	43405.6	1.54685	0.219823	7.03679	1.96726e-12	1.03149e-10
AT5G66790	303.962	1.57252	0.223772	7.02731	2.1055e-12	1.10143e-10
AT3G18830	2517.08	1.34259	0.191107	7.02533	2.13562e-12	1.11461e-10
AT2G31345	36.5179	2.49605	0.355338	7.02444	2.14929e-12	1.11916e-10
AT5G52750	285.067	1.82224	0.259669	7.01753	2.25827e-12	1.17322e-10
AT1G67810	1302.41	1.89525	0.27052	7.00595	2.45323e-12	1.27158e-10
AT2G29460	1614.76	2.33916	0.334912	6.98441	2.86062e-12	1.47936e-10
AT1G35710	530.435	1.39787	0.200229	6.98132	2.92416e-12	1.50878e-10
AT1G02400	625.395	1.731	0.248076	6.97769	3.00078e-12	1.5413e-10
AT1G25370	341.048	1.67904	0.24063	6.97769	3.0008e-12	1.5413e-10
AT4G11850	2740.86	1.42821	0.204717	6.97651	3.02603e-12	1.55074e-10
AT5G12340	249.127	1.59127	0.228212	6.97279	3.10727e-12	1.58878e-10
AT1G16110	443.523	1.40455	0.202083	6.95036	3.64363e-12	1.85882e-10
AT1G06983	72.3106	2.20456	0.31763	6.94064	3.90316e-12	1.98675e-10
AT4G18430	253.39	1.72783	0.249121	6.93569	4.04236e-12	2.05299e-10
AT1G59865	35.0738	2.45333	0.354029	6.92976	4.21561e-12	2.13619e-10
AT3G51340	216.314	1.62352	0.234324	6.9285	4.2534e-12	2.15053e-10
AT1G25390	1180.87	1.26303	0.18235	6.92641	4.31644e-12	2.17754e-10
AT5G49520	361.972	1.46817	0.212254	6.91706	4.61126e-12	2.3211e-10
AT3G28850	314.864	1.54737	0.223854	6.91239	4.76547e-12	2.39341e-10
AT2G15490	2750	1.82031	0.26341	6.91057	4.82726e-12	2.41908e-10
AT2G37940	2477.73	1.30039	0.188405	6.90212	5.12331e-12	2.56177e-10
AT2G39030	47.448	2.381	0.345276	6.89595	5.35064e-12	2.66955e-10
AT1G64940	164.896	1.97233	0.286427	6.88597	5.73931e-12	2.85717e-10
AT2G47650	2198.2	1.05011	0.152556	6.88346	5.84175e-12	2.90178e-10
AT1G01340	667.349	1.18738	0.172733	6.87409	6.2385e-12	3.09209e-10
AT4G11370	79.8093	2.12865	0.309783	6.87144	6.35573e-12	3.14331e-10
AT3G60540	118.61	2.20328	0.320853	6.86695	6.55882e-12	3.23668e-10
AT4G38550	6349.56	1.4254	0.207944	6.85475	7.14394e-12	3.51777e-10
AT3G43250	34.2642	2.38365	0.348191	6.84582	7.60378e-12	3.72799e-10
AT4G12490	316.372	1.92276	0.281069	6.84091	7.86941e-12	3.84989e-10
AT4G06746	921.293	1.78946	0.261602	6.8404	7.89703e-12	3.85508e-10
AT2G17720	2155.32	1.00551	0.147078	6.83657	8.11133e-12	3.95118e-10
AT3G13790	4171.24	1.26283	0.18499	6.82648	8.70233e-12	4.22997e-10
AT5G53110	222.788	1.6158	0.236743	6.82512	8.78506e-12	4.26104e-10
AT1G49030	191.081	1.48317	0.217343	6.8241	8.84793e-12	4.28236e-10
AT1G61380	2456.79	1.47119	0.216091	6.80821	9.88174e-12	4.77252e-10
AT1G04370	29.7467	2.37648	0.349167	6.80613	1.00258e-11	4.83178e-10
AT5G19230	2667.25	1.47997	0.217462	6.80566	1.00587e-11	4.83738e-10
AT4G18880	840.381	1.33525	0.196321	6.80134	1.03654e-11	4.97429e-10
AT3G49540	28.7561	2.41705	0.35642	6.78147	1.18961e-11	5.69679e-10
AT1G66480	648.977	1.44486	0.213297	6.77395	1.25314e-11	5.97575e-10
AT4G23270	2574.45	1.20757	0.178265	6.77404	1.25235e-11	5.97575e-10
AT2G20562	185.146	1.50538	0.222306	6.77165	1.27326e-11	6.05896e-10
AT2G30490	8980.58	0.878944	0.129869	6.76795	1.30616e-11	6.20246e-10
AT1G51920	23.7733	2.4214	0.357863	6.76628	1.32138e-11	6.26163e-10
AT1G17180	403.365	1.64263	0.243079	6.75762	1.4028e-11	6.63356e-10
AT3G07390	1977.28	1.40409	0.207798	6.75703	1.40851e-11	6.64669e-10
AT2G15760	134.012	1.76295	0.260933	6.75634	1.41518e-11	6.66431e-10
AT2G41170	354.649	1.27699	0.189169	6.75056	1.47277e-11	6.92109e-10
AT1G10990	244.611	1.33478	0.197952	6.74294	1.55212e-11	7.27888e-10
AT5G44390	234.268	1.42338	0.211362	6.7343	1.64723e-11	7.70899e-10
AT3G47480	192.926	1.66407	0.247931	6.71181	1.92227e-11	8.9591e-10
AT5G39000	82.7587	2.08525	0.311057	6.70375	2.03143e-11	9.42909e-10
AT1G14370	692.643	1.38083	0.205975	6.70386	2.02979e-11	9.42909e-10
AT5G14700	237.911	1.47483	0.220198	6.69776	2.11639e-11	9.80335e-10
AT4G27970	153.344	1.41903	0.212068	6.69138	2.21068e-11	1.02192e-09
AT3G04220	150.534	1.79014	0.267911	6.68185	2.35941e-11	1.08845e-09
AT2G28570	647.162	1.25067	0.187291	6.67766	2.42788e-11	1.11776e-09
AT3G53180	4210.5	1.39787	0.20938	6.67623	2.45168e-11	1.12643e-09
AT2G23770	577.015	1.26659	0.189812	6.67284	2.50901e-11	1.15044e-09
AT1G03370	2164.61	1.27589	0.191317	6.66896	2.57624e-11	1.17887e-09
AT4G37780	57.3795	2.05851	0.30875	6.66726	2.60629e-11	1.19022e-09
AT5G01830	560.702	1.58595	0.238268	6.65615	2.81084e-11	1.28105e-09
AT2G37040	8375.58	1.21147	0.182244	6.64751	2.98098e-11	1.35587e-09
AT3G09830	920.894	1.39052	0.209267	6.64472	3.03791e-11	1.37624e-09
AT5G61010	1435.19	1.11396	0.167645	6.64476	3.03709e-11	1.37624e-09
AT5G54710	1939.87	1.46796	0.221026	6.64158	3.10331e-11	1.40306e-09
AT4G18950	4840.52	1.55268	0.234012	6.63504	3.2442e-11	1.46383e-09
AT1G27720	157.976	1.79757	0.270943	6.63448	3.25639e-11	1.46641e-09
AT5G55050	293.848	1.43177	0.215847	6.63327	3.28335e-11	1.47562e-09
AT1G74330	805.587	1.36778	0.206299	6.63011	3.35428e-11	1.50451e-09
AT5G33290	602.172	1.30014	0.196817	6.60586	3.95228e-11	1.76923e-09
AT3G26210	953.569	1.37616	0.208448	6.60193	4.05839e-11	1.81315e-09
AT4G12500	155.551	1.89503	0.287086	6.6009	4.08668e-11	1.82219e-09
AT3G09940	1404.29	1.38312	0.209628	6.59798	4.16811e-11	1.85485e-09
AT4G11280	1874.15	1.3854	0.210014	6.59672	4.20357e-11	1.86696e-09
AT2G02220	2105.69	1.2295	0.186752	6.58359	4.59215e-11	2.03555e-09
AT5G51060	917.121	1.76398	0.268023	6.58145	4.65888e-11	2.0611e-09
AT3G27950	164.346	1.44461	0.21986	6.5706	5.01129e-11	2.21268e-09
AT4G23230	33.9536	2.22178	0.338523	6.56315	5.2684e-11	2.32168e-09
AT4G25720	869.9	1.03288	0.157542	6.55624	5.51817e-11	2.42703e-09
AT2G28210	825.685	2.33389	0.356452	6.54754	5.84911e-11	2.56263e-09
AT3G14225	45.7088	2.20494	0.337218	6.53861	6.20946e-11	2.71526e-09
AT1G78000	2059.89	1.01901	0.155928	6.53511	6.35617e-11	2.77406e-09
AT2G26560	6567.44	2.1127	0.323478	6.53119	6.52471e-11	2.84214e-09
AT5G61160	1241.65	2.31913	0.355169	6.52966	6.59212e-11	2.86599e-09
AT3G21230	423.214	1.40731	0.215757	6.52267	6.90654e-11	2.99693e-09
AT3G09020	304.465	1.26472	0.194013	6.51875	7.08936e-11	3.07038e-09
AT1G68620	455.275	1.60412	0.246368	6.51106	7.46245e-11	3.2258e-09
AT4G02520	16306.3	1.46789	0.225707	6.5035	7.84726e-11	3.38568e-09
AT4G13920	93.5825	1.73692	0.267579	6.49123	8.51396e-11	3.66634e-09
AT1G32940	718.248	1.54203	0.237614	6.48965	8.60352e-11	3.69788e-09
AT1G51760	3640.58	1.62322	0.250336	6.48417	8.92193e-11	3.82747e-09
AT1G76930	9753.63	1.203	0.185617	6.48106	9.1081e-11	3.89995e-09
AT5G46350	58.8513	2.03218	0.313695	6.47818	9.28357e-11	3.96759e-09
AT3G55840	190.676	1.50857	0.232998	6.47458	9.50755e-11	4.05566e-09
AT4G21903	116.288	1.60936	0.248824	6.46788	9.93898e-11	4.23173e-09
AT2G29990	434.556	1.2683	0.196613	6.45072	1.11321e-10	4.73084e-09
AT5G54490	330.585	1.65615	0.25681	6.44892	1.12649e-10	4.77083e-09
AT1G68690	560.426	1.31676	0.204184	6.44888	1.12683e-10	4.77083e-09
AT1G75830	37.0855	2.28997	0.35526	6.4459	1.14914e-10	4.8562e-09
AT5G59540	3876.43	1.12322	0.174549	6.43496	1.23502e-10	5.2094e-09
AT4G23150	18.5792	2.30268	0.358144	6.42948	1.28038e-10	5.39068e-09
AT1G34750	569.379	1.09001	0.169676	6.42406	1.32686e-10	5.57603e-09
AT2G20142	124.167	1.6387	0.255294	6.41887	1.37288e-10	5.75873e-09
AT5G39090	148.768	1.75135	0.272925	6.41695	1.39029e-10	5.82097e-09
AT4G13510	3676.52	1.00391	0.156566	6.41205	1.43571e-10	6.00006e-09
AT5G41680	53.0973	2.02378	0.316879	6.38661	1.69606e-10	7.07505e-09
AT3G47090	121.527	1.73085	0.27104	6.38595	1.70334e-10	7.09233e-09
AT4G31970	42.3476	2.12472	0.333697	6.36723	1.92476e-10	7.99958e-09
AT2G20320	1121.19	1.30832	0.205592	6.36367	1.96989e-10	8.17215e-09
AT1G13210	2731.06	1.41007	0.221609	6.36287	1.98012e-10	8.19958e-09
AT3G57630	585.105	1.14144	0.179797	6.34849	2.17434e-10	8.98739e-09
AT5G40990	26.1795	2.2532	0.354945	6.34802	2.18099e-10	8.99848e-09
AT1G76970	579.347	1.28798	0.202931	6.34688	2.19724e-10	9.04902e-09
AT1G80840	2096.45	1.37579	0.21694	6.34182	2.27066e-10	9.33441e-09
AT3G57450	1382.02	1.13715	0.179365	6.3399	2.29919e-10	9.4346e-09
AT1G33610	487.362	1.17955	0.186093	6.3385	2.32011e-10	9.50322e-09
AT3G29034	624.622	1.29641	0.204695	6.33337	2.39861e-10	9.80702e-09
AT2G39660	1499	1.1652	0.184005	6.33246	2.41286e-10	9.84753e-09
AT5G60270	985.214	1.20575	0.190683	6.32333	2.55988e-10	1.04288e-08
AT5G57510	98.5928	1.99214	0.315161	6.32103	2.59834e-10	1.05664e-08
AT3G10300	1114.56	1.21347	0.192021	6.31949	2.62435e-10	1.06531e-08
AT4G04700	581.467	1.30434	0.206609	6.31307	2.73556e-10	1.10846e-08
AT4G38540	3190.78	1.54209	0.244599	6.30458	2.88976e-10	1.16886e-08
AT2G47190	53.3598	1.98355	0.314914	6.29871	3.00138e-10	1.21184e-08
AT5G45090	81.543	1.92437	0.305872	6.29143	3.1456e-10	1.26781e-08
AT1G03230	2138.37	1.17054	0.186079	6.29054	3.16358e-10	1.27279e-08
AT1G11925	31.0498	2.24471	0.357349	6.28157	3.35173e-10	1.3461e-08
AT5G44585	745.07	1.44677	0.230629	6.27314	3.5383e-10	1.41851e-08
AT1G07630	1262.59	1.19301	0.19026	6.27042	3.60066e-10	1.44096e-08
AT1G65500	189.573	1.87997	0.30026	6.26113	3.82191e-10	1.52681e-08
AT5G28630	376.989	1.25879	0.201211	6.25605	3.9484e-10	1.57456e-08
AT5G02780	168.428	1.99992	0.319712	6.25537	3.96584e-10	1.57874e-08
AT3G24500	608.78	1.52376	0.243757	6.25116	4.07412e-10	1.619e-08
AT4G18170	344.079	1.43994	0.230532	6.24616	4.20677e-10	1.66878e-08
AT3G04110	627.245	1.1311	0.181127	6.24475	4.24467e-10	1.68087e-08
AT4G21410	3798.02	1.17546	0.188264	6.24368	4.27385e-10	1.68948e-08
AT1G60730	3100.79	1.47702	0.236624	6.24205	4.31868e-10	1.70422e-08
AT1G66090	464.134	1.64914	0.264225	6.24143	4.33588e-10	1.70803e-08
AT3G48850	232.943	2.24098	0.359066	6.24113	4.34407e-10	1.70829e-08
AT1G73810	63.9688	1.88739	0.302656	6.2361	4.48602e-10	1.76105e-08
AT3G48630	35.7947	2.22158	0.357825	6.20857	5.34678e-10	2.09533e-08
AT2G41880	827.961	1.18656	0.191356	6.20079	5.618e-10	2.19781e-08
AT1G18210	2208.81	1.04561	0.168865	6.19196	5.94192e-10	2.32053e-08
AT3G29400	1072.95	1.1174	0.180545	6.18903	6.05362e-10	2.36008e-08
AT2G18660	29.0832	2.15349	0.34806	6.18714	6.12673e-10	2.38448e-08
AT1G58420	54.0496	2.04205	0.330171	6.18482	6.21749e-10	2.41565e-08
AT5G44568	190.483	1.77718	0.287741	6.17631	6.56153e-10	2.54495e-08
AT3G46110	203.079	1.39019	0.225104	6.17577	6.58401e-10	2.54931e-08
AT3G16330	150.193	1.54131	0.249709	6.17241	6.72547e-10	2.59613e-08
AT3G51890	680.907	1.29174	0.209278	6.17236	6.72786e-10	2.59613e-08
AT2G43590	1032.68	1.37055	0.222798	6.15155	7.67305e-10	2.9508e-08
AT5G05410	817.329	1.56679	0.255499	6.13228	8.66298e-10	3.32585e-08
AT5G27060	44.9796	2.13732	0.34867	6.12992	8.79216e-10	3.36973e-08
AT3G28580	158.621	1.53171	0.249989	6.12712	8.94853e-10	3.42387e-08
AT1G70530	2311.97	1.15234	0.18812	6.12556	9.03662e-10	3.45055e-08
AT4G36640	586.992	1.08871	0.177739	6.12535	9.04872e-10	3.45055e-08
AT2G29120	699.019	1.34534	0.219666	6.12448	9.09776e-10	3.46342e-08
AT1G29120	1362.61	0.83248	0.135986	6.12182	9.25117e-10	3.51591e-08
AT2G20960	2637	1.0964	0.179617	6.10412	1.03371e-09	3.92205e-08
AT5G51830	5222.53	1.47235	0.241555	6.09531	1.09228e-09	4.13732e-08
AT3G47820	369.712	1.30053	0.213459	6.09262	1.11079e-09	4.20041e-08
AT1G24150	591.706	1.05892	0.173815	6.09225	1.11337e-09	4.20316e-08
AT1G11200	572.284	1.03999	0.170906	6.08516	1.16372e-09	4.38594e-08
AT4G14370	404.155	1.60079	0.263185	6.08239	1.18405e-09	4.45514e-08
AT5G28646	58.2921	1.92953	0.317484	6.07756	1.22027e-09	4.58381e-08
AT4G15236	67.8603	1.79788	0.295969	6.07456	1.24325e-09	4.65764e-08
AT4G25070	404.252	1.18386	0.194891	6.07446	1.24404e-09	4.65764e-08
AT5G03700	1078.16	1.38754	0.228546	6.07116	1.26992e-09	4.74668e-08
AT3G55950	333.363	1.1703	0.192843	6.06866	1.28985e-09	4.81323e-08
AT4G36030	435.655	1.11954	0.184548	6.06638	1.30828e-09	4.87398e-08
AT2G36210	52.3745	1.92798	0.318552	6.05233	1.42768e-09	5.31006e-08
AT3G50260	358.783	1.32645	0.219228	6.05055	1.44351e-09	5.36014e-08
AT2G32210	144.629	1.47735	0.244708	6.03719	1.56824e-09	5.81377e-08
AT3G26670	1448.49	1.0013	0.165871	6.03665	1.57351e-09	5.8238e-08
AT2G44080	1536.55	1.14926	0.190668	6.02755	1.66467e-09	6.15113e-08
AT2G41835	441.033	1.47784	0.245544	6.01864	1.75887e-09	6.47018e-08
AT3G50910	1343.09	1.19046	0.197798	6.01858	1.75958e-09	6.47018e-08
AT2G44490	7721.45	1.08922	0.180974	6.01862	1.75905e-09	6.47018e-08
AT1G07128	325.643	1.44939	0.241334	6.00571	1.90492e-09	6.99327e-08
AT1G15430	670.134	1.37293	0.228686	6.00357	1.93025e-09	7.07477e-08
AT4G21400	1406.93	0.990676	0.165253	5.99492	2.03587e-09	7.44983e-08
AT3G04720	2111.1	1.03252	0.173063	5.96614	2.4293e-09	8.87519e-08
AT2G27660	2941.86	1.94908	0.327084	5.95897	2.53828e-09	9.25839e-08
AT4G28460	55.2241	1.97038	0.330828	5.9559	2.58638e-09	9.41865e-08
AT1G72280	152.343	1.366	0.22937	5.95544	2.59371e-09	9.43021e-08
AT3G22160	445.375	1.32994	0.223855	5.94106	2.83181e-09	1.02794e-07
AT1G16090	210.92	1.28219	0.21584	5.94044	2.84257e-09	1.03019e-07
AT1G24145	216.17	1.73806	0.292596	5.94013	2.84803e-09	1.03052e-07
AT1G65845	1348.04	1.50883	0.254041	5.93932	2.86208e-09	1.03395e-07
AT5G60280	218.138	1.37815	0.232095	5.93785	2.88785e-09	1.0416e-07
AT5G03380	5417.91	0.914889	0.154314	5.92875	3.05246e-09	1.09922e-07
AT1G17330	789.696	1.18541	0.200049	5.9256	3.11151e-09	1.11871e-07
AT2G43140	1254.55	1.23558	0.208697	5.92042	3.21123e-09	1.15273e-07
AT5G61890	156.372	2.13227	0.360912	5.90799	3.46306e-09	1.23921e-07
AT3G26910	1146.87	1.35533	0.229405	5.908	3.46291e-09	1.23921e-07
AT5G04930	3424.01	1.00002	0.169283	5.90741	3.47529e-09	1.24162e-07
AT4G28390	559.547	1.11592	0.189015	5.90385	3.55112e-09	1.26672e-07
AT5G45380	684.015	1.18985	0.201598	5.9021	3.58894e-09	1.27819e-07
AT4G34230	1836.43	1.23695	0.209588	5.90184	3.59465e-09	1.27822e-07
AT2G35730	91.3741	1.59958	0.27126	5.89686	3.70475e-09	1.3153e-07
AT5G19240	1472.66	1.0583	0.179483	5.89638	3.71571e-09	1.31713e-07
AT5G47420	609.493	0.941182	0.159657	5.89503	3.74604e-09	1.3258e-07
AT3G19660	379.75	1.27858	0.217051	5.89072	3.84517e-09	1.35877e-07
AT3G26200	521.755	1.11014	0.188545	5.88795	3.91017e-09	1.37958e-07
AT4G17615	784.383	1.41694	0.240853	5.88299	4.02926e-09	1.41939e-07
AT5G48380	2108.19	1.02543	0.174443	5.8783	4.14491e-09	1.45786e-07
AT3G26680	1070	1.05433	0.179423	5.87621	4.19762e-09	1.47411e-07
AT1G07400	771.486	1.99043	0.338869	5.87374	4.26075e-09	1.49397e-07
AT4G08470	1155.69	0.91288	0.155434	5.8731	4.2773e-09	1.49745e-07
AT3G50900	288.819	1.44016	0.245356	5.8697	4.36586e-09	1.5214e-07
AT1G07890	22323.5	0.853742	0.145446	5.86981	4.36292e-09	1.5214e-07
AT5G14760	964.279	0.882781	0.150598	5.86185	4.57737e-09	1.59266e-07
AT4G11070	31.6645	2.08313	0.355672	5.85688	4.71646e-09	1.63854e-07
AT1G19670	2052.22	1.07628	0.183823	5.85497	4.77097e-09	1.65494e-07
AT4G00330	1403.13	0.86849	0.148512	5.84792	4.97743e-09	1.72128e-07
AT2G32120	282.631	1.14238	0.19538	5.84697	5.00595e-09	1.7285e-07
AT3G07090	1087.92	1.14662	0.19612	5.84651	5.01984e-09	1.73066e-07
AT4G33430	3545.95	1.07803	0.184657	5.83798	5.28371e-09	1.81611e-07
AT4G39980	3883.65	1.0041	0.172098	5.83445	5.3968e-09	1.85216e-07
AT2G23270	34.9916	2.06261	0.353915	5.828	5.60958e-09	1.92228e-07
AT2G43000	80.0442	1.9201	0.329527	5.82684	5.64882e-09	1.9328e-07
AT2G24570	832.367	0.886819	0.152458	5.81681	5.99801e-09	2.04918e-07
AT1G22280	1804.57	1.03232	0.178029	5.79859	6.68759e-09	2.2779e-07
AT5G61210	2671.4	0.882012	0.152223	5.79423	6.86362e-09	2.33435e-07
AT5G12480	2931.43	0.99752	0.172346	5.78788	7.12796e-09	2.42062e-07
AT1G64610	576.151	1.0358	0.178993	5.78683	7.17281e-09	2.4322e-07
AT5G08790	5014.93	1.28785	0.222759	5.78139	7.40877e-09	2.50846e-07
AT3G59900	427.895	1.32357	0.228955	5.78092	7.42929e-09	2.51165e-07
AT1G66725	362.278	1.17309	0.203095	5.77606	7.64687e-09	2.58136e-07
AT1G21320	123.463	1.61291	0.279385	5.77307	7.78394e-09	2.62372e-07
AT4G37640	2557.07	1.18876	0.205972	5.77148	7.85805e-09	2.64477e-07
AT1G76600	2337.86	1.32505	0.229705	5.76847	7.9996e-09	2.68841e-07
AT4G20860	8209.85	1.44189	0.25015	5.76409	8.20983e-09	2.75497e-07
AT5G25940	953.405	1.0611	0.184143	5.76239	8.29307e-09	2.77879e-07
AT5G57050	422.947	1.22137	0.212009	5.76095	8.36411e-09	2.79845e-07
AT2G21620	4165.05	1.30812	0.22708	5.76061	8.38111e-09	2.80001e-07
AT5G60900	57.0114	1.7206	0.29873	5.75971	8.42574e-09	2.81077e-07
AT5G45280	1005.48	0.916203	0.159091	5.759	8.46162e-09	2.81859e-07
AT4G39640	1494.74	1.14123	0.198539	5.74816	9.0221e-09	3.00088e-07
AT1G15625	127.041	1.72561	0.30073	5.73806	9.57662e-09	3.17599e-07
AT4G02940	2625.64	1.12886	0.196874	5.73392	9.81357e-09	3.24981e-07
AT4G19880	7297.03	1.07541	0.187669	5.73036	1.00215e-08	3.31383e-07
AT5G57190	217.662	1.4967	0.261303	5.72784	1.01717e-08	3.35858e-07
AT4G23470	3843.42	0.978708	0.171233	5.71564	1.09293e-08	3.6035e-07
AT4G34120	3496.4	0.810166	0.141797	5.71358	1.10622e-08	3.64202e-07
AT5G67350	485.166	1.3281	0.23248	5.71275	1.11166e-08	3.6546e-07
AT2G40095	328.107	1.21289	0.212334	5.71219	1.11529e-08	3.66123e-07
AT1G30370	159.36	1.65067	0.289097	5.70973	1.13155e-08	3.70923e-07
AT2G32250	1097.28	1.1172	0.19569	5.70904	1.13616e-08	3.71896e-07
AT1G53990	143.29	1.45697	0.255408	5.70448	1.167e-08	3.81438e-07
AT1G71490	162.866	1.49457	0.262581	5.69186	1.25661e-08	4.10137e-07
AT1G27330	1268.07	1.03924	0.182731	5.68727	1.29085e-08	4.20705e-07
AT5G17990	2063.79	0.87667	0.154185	5.68582	1.30183e-08	4.23675e-07
AT5G42020	7693.22	1.16416	0.204774	5.6851	1.30738e-08	4.24871e-07
AT1G69900	429.301	1.31787	0.232385	5.67105	1.41925e-08	4.60567e-07
AT5G06860	4289.65	1.38226	0.244046	5.66393	1.47941e-08	4.79402e-07
AT2G40340	368.499	1.48903	0.262947	5.66285	1.48881e-08	4.81759e-07
AT2G16500	9243.01	0.848803	0.150093	5.65519	1.55678e-08	5.03034e-07
AT1G29670	2881.59	1.00087	0.176996	5.65476	1.56066e-08	5.03568e-07
AT5G35370	592.713	0.974964	0.172816	5.64164	1.68442e-08	5.42729e-07
AT1G15520	3767.45	2.02562	0.359298	5.63772	1.7232e-08	5.54435e-07
AT2G30720	596.394	1.07106	0.190029	5.63631	1.73735e-08	5.58193e-07
AT3G26840	328.078	1.01176	0.179611	5.63306	1.77041e-08	5.68011e-07
AT1G03740	2754.38	1.02235	0.18158	5.63027	1.79932e-08	5.76468e-07
AT1G09970	12516.8	1.1416	0.202967	5.62454	1.86003e-08	5.95079e-07
AT5G22520	54.7823	1.92921	0.343226	5.62081	1.90066e-08	6.06365e-07
AT1G78410	52.381	1.8492	0.329044	5.61993	1.91031e-08	6.08586e-07
AT5G24430	1036.64	0.978136	0.174131	5.61724	1.94027e-08	6.17261e-07
AT4G02410	1176.57	1.17772	0.209886	5.61122	2.009e-08	6.3823e-07
AT1G09940	1477.5	0.997062	0.177937	5.60347	2.10099e-08	6.6652e-07
AT2G30400	166.403	1.5054	0.268734	5.6018	2.12138e-08	6.72047e-07
AT5G14730	1192.11	1.08265	0.193488	5.59544	2.20067e-08	6.96191e-07
AT4G30340	756.77	0.99247	0.177438	5.59334	2.22745e-08	7.03681e-07
AT1G42990	1857.11	1.12929	0.201948	5.59196	2.2452e-08	7.08301e-07
AT3G21520	125.193	1.43907	0.257425	5.59023	2.26768e-08	7.14398e-07
AT5G49480	7621.34	1.22349	0.218938	5.5883	2.29297e-08	7.21363e-07
AT3G44720	1167.06	1.01535	0.181783	5.58552	2.33002e-08	7.32e-07
AT1G05670	629.232	1.19351	0.213953	5.57836	2.42799e-08	7.60669e-07
AT3G45060	39.2402	2.0084	0.36015	5.57655	2.45331e-08	7.67541e-07
AT5G01950	1221.41	1.03614	0.185906	5.57346	2.49727e-08	7.80215e-07
AT5G12880	121.818	1.39531	0.250595	5.56798	2.57712e-08	8.04054e-07
AT1G79710	1230.98	1.0801	0.194057	5.5659	2.60802e-08	8.12574e-07
AT2G28890	1759.45	0.984241	0.176931	5.56284	2.65426e-08	8.25847e-07
AT2G45220	1568.7	1.47644	0.265604	5.55878	2.71661e-08	8.44087e-07
AT5G15130	600.202	1.008	0.181452	5.55519	2.77318e-08	8.60483e-07
AT4G31950	97.9117	1.97689	0.356089	5.55168	2.82939e-08	8.75526e-07
AT1G75270	2564.31	0.933541	0.168151	5.5518	2.82744e-08	8.75526e-07
AT5G17000	3596.02	1.24524	0.22431	5.55142	2.83359e-08	8.7563e-07
AT5G44480	450.949	1.06834	0.192715	5.54365	2.96235e-08	9.1417e-07
AT2G47730	14675.7	1.13281	0.20451	5.53911	3.04007e-08	9.3688e-07
AT4G29050	234.074	1.16066	0.209777	5.53285	3.15069e-08	9.69649e-07
AT2G19130	445.277	1.06752	0.193287	5.523	3.33252e-08	1.02422e-06
AT5G03390	216.934	1.17656	0.213233	5.51772	3.4342e-08	1.05404e-06
AT2G44578	36.5883	1.90777	0.345974	5.51422	3.50335e-08	1.07381e-06
AT2G29110	38.8306	1.87168	0.339643	5.51072	3.57359e-08	1.09386e-06
AT3G60415	356.784	1.31695	0.239026	5.50967	3.59507e-08	1.09895e-06
AT4G37770	102.19	1.70459	0.30945	5.50843	3.62044e-08	1.10521e-06
AT5G46080	212.531	1.27577	0.231888	5.50168	3.76199e-08	1.14688e-06
AT2G23170	383.041	1.22478	0.222662	5.50063	3.78446e-08	1.15217e-06
AT2G01670	2388.93	0.794977	0.14473	5.49282	3.95577e-08	1.20271e-06
AT5G35320	544.271	0.954839	0.173846	5.49244	3.96418e-08	1.20365e-06
AT4G24110	331.825	1.55716	0.283729	5.48818	4.06098e-08	1.2314e-06
AT1G28370	122.225	1.302	0.237326	5.48611	4.1087e-08	1.2442e-06
AT5G18490	1168.67	1.10361	0.201283	5.48288	4.18456e-08	1.26548e-06
AT1G70420	344.632	1.10783	0.202086	5.48197	4.20604e-08	1.27028e-06
AT5G60950	361.713	0.99096	0.181202	5.46881	4.5307e-08	1.36469e-06
AT5G61520	739.907	1.01893	0.186582	5.46102	4.73416e-08	1.42408e-06
AT4G23570	2401.54	1.09062	0.199802	5.45852	4.80113e-08	1.44231e-06
AT1G27130	2768.52	0.909017	0.166569	5.45729	4.83465e-08	1.45046e-06
AT2G31880	1888.58	0.90898	0.166622	5.45534	4.88787e-08	1.46449e-06
AT2G24850	105.475	1.94826	0.357212	5.45407	4.9231e-08	1.47309e-06
AT4G30350	1619.2	1.09311	0.200545	5.45068	5.01789e-08	1.49947e-06
AT5G42380	119.019	1.71363	0.315166	5.43723	5.4116e-08	1.61499e-06
AT1G11100	215.314	1.32304	0.243638	5.43035	5.62438e-08	1.67629e-06
AT1G66780	25.5943	1.92389	0.354315	5.42988	5.63918e-08	1.67849e-06
AT2G38470	4578.33	1.19634	0.220376	5.42862	5.67924e-08	1.6882e-06
AT1G70520	1153.77	1.00145	0.184702	5.42199	5.89404e-08	1.74975e-06
AT3G01820	1019.58	0.790231	0.145826	5.419	5.99348e-08	1.77694e-06
AT3G44860	700.93	1.94335	0.358883	5.41501	6.12837e-08	1.81456e-06
AT5G42010	371.051	1.14217	0.210968	5.41393	6.1657e-08	1.82323e-06
AT4G25670	2201.73	0.951769	0.175864	5.41196	6.23372e-08	1.84094e-06
AT1G69750	653.157	1.08679	0.200831	5.41145	6.25161e-08	1.84382e-06
AT1G22900	161.345	1.33775	0.247445	5.40625	6.43583e-08	1.89568e-06
AT1G74790	2095.43	1.01623	0.188117	5.40213	6.58532e-08	1.9372e-06
AT5G59820	919.82	1.27436	0.236101	5.39751	6.75719e-08	1.98518e-06
AT5G46295	72.7667	1.66066	0.308738	5.37886	7.49597e-08	2.19937e-06
AT2G47130	526.181	1.23024	0.228853	5.37566	7.63043e-08	2.23592e-06
AT4G39580	151.547	1.27792	0.237798	5.37398	7.70175e-08	2.251e-06
AT1G77280	500.413	0.824602	0.153443	5.37401	7.7006e-08	2.251e-06
AT5G38210	654.142	0.814127	0.151536	5.37251	7.76465e-08	2.26646e-06
AT5G57035	782.982	0.975871	0.181722	5.37014	7.86777e-08	2.293e-06
AT1G11330	1047.61	0.848383	0.157987	5.36995	7.87583e-08	2.293e-06
AT4G16840	285.802	1.03399	0.192893	5.36045	8.30141e-08	2.4138e-06
AT5G27765	18.622	1.92498	0.359342	5.35695	8.46396e-08	2.45791e-06
AT1G09913	100.518	1.52618	0.28495	5.35597	8.51005e-08	2.46813e-06
AT1G36640	75.6513	1.53555	0.286817	5.35374	8.61535e-08	2.49548e-06
AT1G61120	23.4025	1.9272	0.360045	5.35268	8.66618e-08	2.5038e-06
AT4G11000	66.8183	1.5418	0.288035	5.35283	8.65902e-08	2.5038e-06
AT5G58350	2598.21	1.05495	0.197288	5.34723	8.93111e-08	2.57377e-06
AT1G14200	551.55	1.29272	0.241833	5.34552	9.01567e-08	2.59484e-06
AT1G09080	357.281	1.92851	0.360798	5.34513	9.03545e-08	2.59723e-06
AT1G74650	129.261	1.42649	0.266892	5.34483	9.04995e-08	2.5981e-06
AT3G01720	1332.12	0.778213	0.14598	5.33096	9.76955e-08	2.80114e-06
AT1G79410	1885.81	0.994445	0.186733	5.32548	1.00689e-07	2.88331e-06
AT1G07240	1101.33	1.01435	0.190626	5.32116	1.03107e-07	2.94512e-06
AT5G28610	107.041	1.51157	0.284141	5.31979	1.03887e-07	2.96364e-06
AT5G40760	1555.84	0.784391	0.1475	5.31792	1.0496e-07	2.9905e-06
AT2G15042	333.704	1.21148	0.228262	5.30742	1.11187e-07	3.16395e-06
AT3G49620	6547.84	1.90917	0.35988	5.30502	1.1266e-07	3.20185e-06
AT3G57550	2624.19	0.81673	0.154229	5.29557	1.18643e-07	3.36342e-06
AT5G54500	8800.67	1.14146	0.215672	5.29259	1.20597e-07	3.41454e-06
AT5G24600	63.6313	1.64161	0.310293	5.29052	1.21971e-07	3.44915e-06
AT5G04170	2000.16	0.910114	0.172449	5.27759	1.30896e-07	3.69232e-06
AT4G30210	9065.88	1.01596	0.192654	5.27352	1.33835e-07	3.77052e-06
AT3G63010	653.645	0.907237	0.172146	5.27015	1.36311e-07	3.83549e-06
AT1G74010	133.979	1.20953	0.229629	5.2673	1.38441e-07	3.89061e-06
AT4G30530	5430.33	1.12292	0.213327	5.26387	1.41057e-07	3.95922e-06
AT4G37530	908.975	1.14653	0.218012	5.25904	1.4481e-07	4.05951e-06
AT3G22260	392.527	1.0321	0.196518	5.25196	1.50492e-07	4.21358e-06
AT2G05520	9832.38	0.803657	0.153034	5.25151	1.50858e-07	4.21863e-06
AT5G66850	1298.24	0.810359	0.154669	5.2393	1.61185e-07	4.50185e-06
AT5G10410	140.838	1.18487	0.227101	5.21736	1.8149e-07	5.06272e-06
AT2G20900	1295.95	0.85731	0.164328	5.21705	1.81791e-07	5.06487e-06
AT1G12210	345.731	1.01241	0.194204	5.21313	1.8568e-07	5.16688e-06
AT3G14200	500.774	0.98516	0.189098	5.20977	1.89072e-07	5.2548e-06
AT2G22500	891	1.11781	0.214692	5.20657	1.92363e-07	5.33971e-06
AT4G17720	1032.24	0.771685	0.148469	5.19761	2.01862e-07	5.58971e-06
AT4G04490	71.8326	1.56921	0.302126	5.19389	2.05947e-07	5.69585e-06
AT3G22890	18744.6	0.945572	0.182402	5.18401	2.17162e-07	5.9914e-06
AT4G34710	30718.8	1.01776	0.196501	5.17942	2.22571e-07	6.13316e-06
AT2G31020	601.994	1.18499	0.22901	5.17442	2.28625e-07	6.2786e-06
AT3G18930	505.586	0.861823	0.166553	5.17446	2.2857e-07	6.2786e-06
AT1G19130	785.423	0.850377	0.164344	5.17437	2.28681e-07	6.2786e-06
AT2G05875	39.3476	1.70292	0.329158	5.17357	2.29659e-07	6.29784e-06
AT4G10380	632.53	0.830736	0.160655	5.17093	2.32926e-07	6.37969e-06
AT2G02810	530.917	1.21212	0.234523	5.16846	2.36037e-07	6.4571e-06
AT5G43520	726.913	0.888352	0.171992	5.16508	2.40332e-07	6.56665e-06
AT1G51860	516.525	1.03979	0.201477	5.16086	2.45815e-07	6.70838e-06
AT1G74100	2829.98	1.12368	0.21797	5.15521	2.53349e-07	6.90566e-06
AT3G10720	2986.62	1.00221	0.194433	5.1545	2.54308e-07	6.92346e-06
AT4G04960	1010.87	1.03675	0.201194	5.15298	2.56377e-07	6.97142e-06
AT1G17745	1615.63	1.15399	0.223984	5.15212	2.57555e-07	6.99505e-06
AT2G41110	2117.16	0.841407	0.163329	5.15159	2.58281e-07	7.00638e-06
AT2G46140	517.235	0.876009	0.170087	5.15035	2.60002e-07	7.03622e-06
AT2G23320	2776.63	1.11267	0.216989	5.12777	2.93193e-07	7.9155e-06
AT1G08450	1737.92	0.699813	0.136528	5.12577	2.96321e-07	7.99045e-06
AT1G61250	2305.17	0.785181	0.153391	5.11881	3.07476e-07	8.28138e-06
AT5G12170	1592.21	0.931138	0.18194	5.11783	3.09071e-07	8.31444e-06
AT1G53980	24.6569	1.81077	0.354164	5.1128	3.17425e-07	8.52905e-06
AT5G66020	17.5644	1.83278	0.358771	5.1085	3.24719e-07	8.7147e-06
AT5G22270	537.852	1.18133	0.231265	5.10811	3.25404e-07	8.72274e-06
AT5G65300	124.178	1.3517	0.26464	5.10769	3.26118e-07	8.73156e-06
AT4G31500	6423.87	1.14672	0.224566	5.1064	3.2835e-07	8.77058e-06
AT5G22060	4193.48	1.02618	0.200956	5.1065	3.28185e-07	8.77058e-06
AT1G07350	1000.29	0.844266	0.165413	5.104	3.32543e-07	8.87213e-06
AT1G61400	190.449	1.11816	0.219341	5.09782	3.43589e-07	9.15603e-06
AT2G02930	127.91	1.61152	0.316575	5.09047	3.57176e-07	9.50692e-06
AT1G06840	1300.53	0.741986	0.145977	5.08289	3.71725e-07	9.87098e-06
AT1G18300	703.809	1.09996	0.216421	5.0825	3.72499e-07	9.87993e-06
AT3G12910	24.6099	1.82285	0.358817	5.08018	3.77071e-07	9.9895e-06
AT1G63720	334.995	1.02846	0.20259	5.07657	3.84308e-07	1.01693e-05
AT1G51660	562.592	0.834273	0.164346	5.07632	3.84822e-07	1.01711e-05
AT4G26970	9284.64	0.938897	0.18504	5.07403	3.89478e-07	1.02702e-05
AT5G15730	780.173	0.738538	0.145562	5.07371	3.90135e-07	1.02755e-05
AT4G37290	29.5802	1.82149	0.359033	5.07333	3.90922e-07	1.02843e-05
AT3G11402	126.759	1.1739	0.23143	5.07235	3.92936e-07	1.03253e-05
AT3G25250	220.869	1.17874	0.232752	5.06436	4.09783e-07	1.07555e-05
AT5G57060	447.001	0.930787	0.183828	5.06337	4.11911e-07	1.07988e-05
AT5G04310	344.626	1.12027	0.221276	5.06276	4.13229e-07	1.08209e-05
AT5G54650	503.687	0.817595	0.161605	5.05922	4.20986e-07	1.10113e-05
AT1G68340	182.204	1.08508	0.214907	5.04907	4.43968e-07	1.1599e-05
AT3G12040	149.174	1.16171	0.230227	5.04594	4.51307e-07	1.17771e-05
AT5G59680	565.944	0.837426	0.166019	5.04417	4.55492e-07	1.18727e-05
AT2G41180	283.314	1.15	0.228188	5.03971	4.66233e-07	1.21387e-05
AT3G01290	11770.5	1.06365	0.211521	5.02858	4.94126e-07	1.28501e-05
AT3G08640	1516.88	0.753513	0.150046	5.02188	5.11689e-07	1.32916e-05
AT1G53540	439.208	1.75715	0.350046	5.01978	5.17318e-07	1.34224e-05
AT3G24420	983.356	1.1824	0.235843	5.01351	5.34456e-07	1.38512e-05
AT3G01970	607.19	1.26788	0.25293	5.01278	5.36492e-07	1.38881e-05
AT2G45300	2329.86	0.799533	0.159529	5.01185	5.39106e-07	1.39398e-05
AT3G12740	3455.31	0.867436	0.173208	5.00804	5.4986e-07	1.42017e-05
AT5G64120	10571	1.74673	0.348899	5.00641	5.54557e-07	1.43067e-05
AT4G22470	1127.72	1.79459	0.35858	5.0047	5.59479e-07	1.44077e-05
AT2G46620	465.444	0.892005	0.178237	5.00461	5.59743e-07	1.44077e-05
AT4G20970	24.3659	1.76722	0.353439	5.00007	5.73109e-07	1.4735e-05
AT1G74590	178.744	1.27022	0.25422	4.99655	5.83664e-07	1.49893e-05
AT3G04620	113.416	1.28363	0.257361	4.98767	6.11127e-07	1.56768e-05
AT3G15340	111.689	1.31785	0.264764	4.97743	6.44324e-07	1.65097e-05
AT1G64065	141.979	1.11648	0.22441	4.97518	6.51884e-07	1.66845e-05
AT4G14368	38.2325	1.76036	0.354048	4.97208	6.62379e-07	1.69149e-05
AT2G22470	654.404	1.03241	0.207672	4.97134	6.64927e-07	1.69609e-05
AT1G21100	1927.7	1.1646	0.234687	4.96235	6.96465e-07	1.77454e-05
AT1G50360	1106.23	0.84842	0.171321	4.95222	7.33708e-07	1.86733e-05
AT1G76130	516.976	1.03674	0.209501	4.94862	7.474e-07	1.90004e-05
AT3G24090	238.298	1.13126	0.22877	4.94495	7.61627e-07	1.93404e-05
AT1G21130	9867.1	0.94141	0.19052	4.94127	7.76166e-07	1.96875e-05
AT5G42530	6587.65	1.05175	0.212924	4.93957	7.82931e-07	1.98369e-05
AT1G28380	2929.01	1.04171	0.211031	4.93627	7.96307e-07	2.01307e-05
AT4G37670	579.681	0.912421	0.18484	4.93627	7.96293e-07	2.01307e-05
AT3G53160	137.497	1.53565	0.311201	4.9346	8.03149e-07	2.02811e-05
AT1G30070	629.44	0.785688	0.159513	4.92554	8.41276e-07	2.12202e-05
AT3G09340	112.177	1.76303	0.357989	4.9248	8.44446e-07	2.12765e-05
AT1G48850	3966.69	0.684778	0.139059	4.92437	8.46332e-07	2.13003e-05
AT3G56260	92.8298	1.31109	0.266699	4.91599	8.83332e-07	2.22068e-05
AT2G13650	462.569	0.879464	0.179076	4.91113	9.05533e-07	2.27397e-05
AT2G36970	579.818	0.800475	0.163039	4.90973	9.12029e-07	2.28775e-05
AT1G23090	1316.24	0.81217	0.165554	4.90578	9.30576e-07	2.33169e-05
AT1G55920	5567.38	1.19879	0.24438	4.90546	9.32085e-07	2.33289e-05
AT5G37670	63.1092	1.40075	0.285721	4.90251	9.46186e-07	2.36557e-05
AT5G03610	1654.68	0.880274	0.179947	4.89185	9.98912e-07	2.49464e-05
AT2G38250	204.172	1.28747	0.263441	4.88714	1.02314e-06	2.55232e-05
AT4G13180	3184.64	1.16224	0.237898	4.88545	1.03191e-06	2.57137e-05
AT1G21010	407.889	0.968494	0.198259	4.88499	1.03435e-06	2.57463e-05
AT5G36220	524.116	1.20569	0.247099	4.87936	1.06429e-06	2.64623e-05
AT4G15120	68.052	1.41713	0.290487	4.87845	1.0692e-06	2.65554e-05
AT3G51330	956.721	0.907093	0.186214	4.87124	1.10899e-06	2.75133e-05
AT1G34315	462.4	0.812297	0.166773	4.87068	1.11215e-06	2.75615e-05
AT4G14220	719.407	0.917167	0.188529	4.86487	1.14533e-06	2.83528e-05
AT5G28540	9090.78	0.971203	0.199705	4.86319	1.15508e-06	2.85631e-05
AT1G16670	510.195	0.955755	0.19678	4.85698	1.19192e-06	2.94097e-05
AT4G14746	445.213	0.951858	0.19597	4.85715	1.19085e-06	2.94097e-05
AT4G39030	298.326	1.21799	0.250913	4.85423	1.20858e-06	2.97883e-05
AT2G29170	225.06	0.920795	0.189719	4.85346	1.21327e-06	2.98715e-05
AT4G23320	24.1612	1.72969	0.356565	4.85098	1.22854e-06	3.02146e-05
AT4G27730	694.809	0.98911	0.203973	4.84923	1.23941e-06	3.04488e-05
AT1G53430	3622.4	0.911543	0.187991	4.84887	1.24167e-06	3.04713e-05
AT5G58840	61.7821	1.62833	0.335917	4.84742	1.25078e-06	3.06617e-05
AT5G65240	696.946	0.878947	0.181412	4.84504	1.26586e-06	3.0998e-05
AT1G53490	208.71	1.0765	0.222867	4.83026	1.36356e-06	3.33182e-05
AT3G02880	2164.86	0.899973	0.186359	4.82925	1.3705e-06	3.34518e-05
AT5G47120	2189.31	0.664247	0.137577	4.82817	1.37796e-06	3.35976e-05
AT3G12580	6417.94	1.65222	0.342578	4.82289	1.4149e-06	3.44611e-05
AT2G46495	69.1465	1.37287	0.284757	4.82119	1.42702e-06	3.47191e-05
AT1G02440	36.8552	1.64763	0.341927	4.81866	1.44527e-06	3.51254e-05
AT4G11480	31.2115	1.72763	0.358671	4.81676	1.45911e-06	3.54236e-05
AT5G41740	984.218	0.901963	0.187372	4.81376	1.48117e-06	3.59208e-05
AT5G54780	559.657	0.881512	0.183244	4.8106	1.50479e-06	3.64546e-05
AT1G13470	29.5329	1.65316	0.343878	4.80741	1.52902e-06	3.70019e-05
AT5G38940	1560.75	0.804632	0.167527	4.803	1.56305e-06	3.77448e-05
AT5G24230	367.357	0.995383	0.207605	4.7946	1.62996e-06	3.92769e-05
AT1G67800	624.507	0.878988	0.183407	4.79256	1.64664e-06	3.96365e-05
AT1G19025	138.136	1.26728	0.2646	4.78943	1.67252e-06	4.02168e-05
AT5G37840	18.1137	1.71471	0.358185	4.78722	1.69112e-06	4.05778e-05
AT5G42440	204.618	1.08126	0.226081	4.78263	1.73013e-06	4.147e-05
AT4G04480	16.0876	1.71694	0.359088	4.78138	1.74098e-06	4.1686e-05
AT1G72060	573.001	1.26523	0.264763	4.77872	1.76417e-06	4.21967e-05
AT1G74750	675.085	1.05873	0.221568	4.77836	1.76732e-06	4.22274e-05
AT4G26940	1597.71	0.61698	0.12916	4.77685	1.78062e-06	4.25003e-05
AT1G33612	62.2285	1.42238	0.29783	4.77581	1.78981e-06	4.26748e-05
AT4G18195	26.333	1.68827	0.353602	4.77448	1.80175e-06	4.29142e-05
AT1G53390	1635.43	0.673647	0.141291	4.76781	1.86244e-06	4.42666e-05
AT1G17290	7465.02	0.877852	0.184147	4.76713	1.86864e-06	4.43675e-05
AT1G67520	201.496	1.08762	0.228172	4.76668	1.87288e-06	4.44216e-05
AT5G57123	26.0487	1.67361	0.351633	4.75953	1.94046e-06	4.59764e-05
AT1G68390	61.1879	1.51607	0.319063	4.75162	2.01797e-06	4.77629e-05
AT4G13395	276.418	1.21783	0.256454	4.74872	2.04713e-06	4.83519e-05
AT1G26250	1974.46	0.650244	0.136926	4.74888	2.0455e-06	4.83519e-05
AT1G69960	1416.03	0.722853	0.152334	4.74517	2.08329e-06	4.91548e-05
AT3G24503	4802.16	0.735053	0.154945	4.74395	2.09589e-06	4.93492e-05
AT5G49700	920.398	1.17498	0.248041	4.73707	2.16835e-06	5.10025e-05
AT5G55930	1257.55	0.745452	0.157406	4.73586	2.18133e-06	5.12545e-05
AT1G12200	1031.43	0.8582	0.181249	4.73493	2.19128e-06	5.14348e-05
AT5G54720	448.755	1.33366	0.281822	4.73229	2.22004e-06	5.20561e-05
AT2G17220	1164.9	0.721388	0.152593	4.72754	2.2726e-06	5.32334e-05
AT3G23250	468.098	1.70328	0.360315	4.72719	2.27647e-06	5.32689e-05
AT1G27350	1287.74	0.836295	0.176961	4.72587	2.29137e-06	5.35621e-05
AT1G71000	26.3087	1.67289	0.354219	4.72276	2.3267e-06	5.42761e-05
AT5G45130	2351.73	0.731355	0.154897	4.72157	2.34035e-06	5.45383e-05
AT3G13100	337.973	0.984498	0.208734	4.71653	2.39904e-06	5.58485e-05
AT2G20010	1114.01	0.783146	0.166146	4.71359	2.43393e-06	5.66027e-05
AT1G51680	4405.05	0.725723	0.154138	4.70828	2.49819e-06	5.7978e-05
AT1G64380	85.4009	1.2202	0.259223	4.70714	2.51213e-06	5.82418e-05
AT1G65240	52.799	1.42637	0.303422	4.70094	2.58965e-06	5.99777e-05
AT1G58590	164.78	1.04699	0.222915	4.69679	2.6428e-06	6.10838e-05
AT5G15640	676.11	0.754612	0.160662	4.69688	2.64163e-06	6.10838e-05
AT4G32300	1600.03	0.77969	0.166016	4.69647	2.64694e-06	6.1117e-05
AT4G34200	6569.21	0.632039	0.134651	4.69391	2.68034e-06	6.18253e-05
AT2G17130	1169.6	0.704205	0.150143	4.69023	2.72901e-06	6.28839e-05
AT1G53920	316.27	0.854358	0.182335	4.68566	2.79061e-06	6.42379e-05
AT4G27900	465.738	0.769559	0.164246	4.68541	2.79402e-06	6.42511e-05
AT1G64160	608.79	1.68078	0.359184	4.67944	2.87653e-06	6.60814e-05
AT5G44420	117.946	1.46344	0.312783	4.67876	2.8861e-06	6.6234e-05
AT5G44290	3189.36	0.752346	0.160837	4.67768	2.90137e-06	6.65056e-05
AT3G55130	1236.34	0.716205	0.153117	4.67751	2.9038e-06	6.65056e-05
AT3G25760	1419.77	1.06858	0.228628	4.67388	2.95568e-06	6.76253e-05
AT3G13600	132.921	1.18534	0.253908	4.66839	3.03568e-06	6.93858e-05
AT5G57710	6112.14	0.935703	0.200639	4.66361	3.10709e-06	7.09462e-05
AT1G71520	337.167	1.65661	0.355257	4.66315	3.11408e-06	7.10342e-05
AT4G22305	209.891	1.08456	0.232655	4.66166	3.13669e-06	7.14628e-05
AT2G37980	233.859	1.02385	0.219671	4.66085	3.14912e-06	7.16172e-05
AT4G29670	1751.71	0.822353	0.176537	4.65826	3.18896e-06	7.2378e-05
AT5G58940	278.351	0.942038	0.202465	4.65285	3.27373e-06	7.42274e-05
AT5G09800	69.6337	1.36272	0.293499	4.64303	3.43336e-06	7.77691e-05
AT3G15352	299.393	0.798579	0.172173	4.63824	3.51384e-06	7.9275e-05
AT4G12070	560.973	0.865781	0.186683	4.6377	3.523e-06	7.94025e-05
AT1G77450	1020.08	1.01383	0.218774	4.63415	3.58413e-06	8.06197e-05
AT4G23140	12.0375	1.65416	0.357185	4.6311	3.63733e-06	8.17352e-05
AT2G45570	534.639	1.66749	0.360352	4.62738	3.70321e-06	8.31332e-05
AT1G63350	358.666	0.947592	0.204809	4.62672	3.71508e-06	8.33172e-05
AT1G51915	16.2513	1.65868	0.358706	4.62407	3.76277e-06	8.42734e-05
AT5G03030	786.047	0.757051	0.163724	4.62394	3.76516e-06	8.42734e-05
AT3G54040	1733.4	0.761527	0.165008	4.6151	3.92899e-06	8.78535e-05
AT4G30190	13229.4	0.698108	0.151297	4.61415	3.94707e-06	8.81706e-05
AT2G40113	183.375	1.19102	0.258221	4.6124	3.98052e-06	8.88302e-05
AT3G19130	2149.26	0.695164	0.150809	4.60957	4.03495e-06	8.99564e-05
AT1G25275	5848.7	0.830083	0.180299	4.60393	4.14584e-06	9.23376e-05
AT3G22800	431.998	1.00713	0.21882	4.60256	4.17331e-06	9.28582e-05
AT2G26530	1573.48	0.871536	0.189414	4.60123	4.20004e-06	9.33612e-05
AT2G37150	657.423	0.770082	0.167448	4.59894	4.24647e-06	9.43007e-05
AT5G27380	7192.9	0.871477	0.189517	4.59842	4.25712e-06	9.44446e-05
AT2G40740	22.4886	1.6527	0.359566	4.59636	4.29927e-06	9.51933e-05
AT1G06135	11.8625	1.63393	0.355793	4.59235	4.38279e-06	9.67588e-05
AT2G38960	600.812	0.834048	0.181861	4.58619	4.51407e-06	9.95602e-05
AT3G47780	536.917	0.950306	0.207353	4.58303	4.58278e-06	0.000100977
AT3G53230	638.971	0.87485	0.190991	4.58059	4.63667e-06	0.000102065
AT2G25850	2211.74	0.784943	0.171714	4.57122	4.849e-06	0.000106532
AT5G48970	625.102	0.732036	0.160422	4.56319	5.03828e-06	0.000110583
AT5G41800	514.786	0.816545	0.178951	4.56296	5.04367e-06	0.000110595
AT2G33600	835.056	0.712042	0.156114	4.56105	5.08995e-06	0.000111501
AT5G44580	2457.78	0.654023	0.14347	4.5586	5.14966e-06	0.0001127
AT4G16660	4154.79	0.740238	0.162539	4.55423	5.25785e-06	0.000114957
AT5G36880	4438.08	0.702738	0.154372	4.55225	5.30756e-06	0.000115932
AT3G10500	1456.96	0.843622	0.18541	4.55004	5.36363e-06	0.000117044
AT5G19880	12.39	1.62294	0.356748	4.54927	5.38319e-06	0.000117358
AT3G03000	247.589	0.938521	0.206392	4.54727	5.43469e-06	0.000118366
AT3G47540	291.85	1.00708	0.221573	4.54515	5.48974e-06	0.000119451
AT2G32660	151.489	1.15257	0.253741	4.54232	5.56389e-06	0.000120948
AT2G46320	592.926	0.737766	0.162761	4.53282	5.82023e-06	0.000126399
AT3G51350	177.036	0.954926	0.210769	4.53068	5.87933e-06	0.00012756
AT5G06320	1900.81	0.729909	0.161249	4.52659	5.99425e-06	0.000129929
AT1G54050	284.655	1.09346	0.241733	4.52344	6.08421e-06	0.000131646
AT5G38200	1643.57	0.95827	0.211847	4.52341	6.08509e-06	0.000131646
AT2G04495	16.9984	1.62526	0.359401	4.52214	6.12171e-06	0.000132312
AT5G43420	253.439	0.937684	0.207412	4.52088	6.15823e-06	0.000132974
AT2G04040	2150.68	1.10579	0.244711	4.51877	6.21994e-06	0.000134179
AT5G18400	1793.74	0.839017	0.186012	4.51056	6.46571e-06	0.000139216
AT1G14642	43.008	1.43808	0.319008	4.50796	6.54534e-06	0.000140663
AT1G02170	1140.4	0.813089	0.180363	4.50806	6.54221e-06	0.000140663
AT4G16250	1233.04	0.946297	0.209965	4.50693	6.57719e-06	0.000141213
AT1G17240	66.1869	1.42108	0.315434	4.50514	6.63304e-06	0.000142277
AT1G21240	14.8422	1.61685	0.359753	4.49433	6.97896e-06	0.000149414
AT1G34260	1336.74	0.856325	0.190597	4.49285	7.02752e-06	0.000150312
AT1G18140	81.4442	1.23328	0.27455	4.49202	7.05504e-06	0.000150758
AT2G43120	459.933	0.954761	0.213018	4.48207	7.39234e-06	0.000157668
AT3G17410	2883.67	0.770965	0.172055	4.48094	7.43167e-06	0.000158358
AT1G31930	2771.41	0.869466	0.194181	4.4776	7.54872e-06	0.000160701
AT1G62840	102.485	1.28326	0.286636	4.47697	7.57098e-06	0.000160873
AT1G75170	674.66	0.875866	0.195638	4.47698	7.5707e-06	0.000160873
AT4G20835	96.5182	1.5052	0.336267	4.4762	7.59837e-06	0.000161303
AT5G01340	539.754	1.0274	0.229625	4.47426	7.66764e-06	0.000162469
AT1G65040	1278.67	0.815492	0.182666	4.46439	8.02963e-06	0.000169981
AT1G58602	7406.32	0.707575	0.158614	4.46099	8.15814e-06	0.00017254
AT1G10417	76.2994	1.33737	0.299981	4.45816	8.26645e-06	0.000174667
AT3G49370	194.725	1.01814	0.228672	4.4524	8.49156e-06	0.000179257
AT1G14170	510.315	0.847085	0.190301	4.45129	8.53552e-06	0.000180017
AT1G19180	2141.87	1.13776	0.255737	4.44894	8.62947e-06	0.000181829
AT2G29065	211.261	0.925471	0.208352	4.44186	8.91848e-06	0.000187744
AT3G11340	892.218	1.05988	0.238849	4.43745	9.10304e-06	0.000191451
AT1G16130	349.143	1.02773	0.231625	4.43703	9.12097e-06	0.00019165
AT2G19590	465.495	0.933557	0.210493	4.4351	9.20284e-06	0.000193047
AT5G18310	1529.36	0.697548	0.15737	4.43252	9.31363e-06	0.000195155
AT5G21090	7130.38	0.621441	0.140216	4.43203	9.33518e-06	0.000195426
AT4G36480	1540.23	0.699679	0.157925	4.43046	9.40325e-06	0.000196669
AT5G48175	83.5963	1.2235	0.276285	4.42838	9.4945e-06	0.000198395
AT4G08935	30.8763	1.49362	0.33735	4.42751	9.53252e-06	0.000199006
AT1G10410	1760.13	0.697743	0.157604	4.42718	9.54718e-06	0.000199128
AT1G21900	1207.77	0.660686	0.149369	4.42317	9.72615e-06	0.000202674
AT3G16050	310.979	0.900257	0.203559	4.42259	9.75232e-06	0.000203033
AT4G27300	2295.22	0.882242	0.199518	4.42186	9.78541e-06	0.000203535
AT4G01070	3753.08	0.899022	0.203435	4.41921	9.90607e-06	0.000205855
AT5G26030	1973	0.71046	0.160887	4.41589	1.00596e-05	0.000208854
AT1G21050	924.614	0.745494	0.16913	4.40782	1.04416e-05	0.000216388
AT1G23550	289.771	1.02382	0.232288	4.40754	1.04553e-05	0.000216474
AT2G19450	805.303	1.07481	0.244153	4.40221	1.07152e-05	0.000221653
AT3G54110	2537.72	0.626441	0.142394	4.39935	1.08576e-05	0.000224394
AT1G65820	2415.02	0.645504	0.147204	4.38511	1.15929e-05	0.000238936
AT3G21781	56.3231	1.38193	0.315288	4.38307	1.1702e-05	0.000240746
AT3G56710	684.514	1.14897	0.262164	4.38265	1.17247e-05	0.000240994
AT5G20990	2649.15	0.709916	0.162069	4.38034	1.18497e-05	0.000243343
AT4G24160	3738.53	0.885156	0.202188	4.37788	1.1984e-05	0.000245878
AT3G59880	126.474	1.0999	0.251363	4.37575	1.21016e-05	0.000248067
AT2G16060	565.092	0.778749	0.178011	4.37474	1.2158e-05	0.000248997
AT3G21070	1051.25	0.741588	0.169524	4.37454	1.21691e-05	0.000248999
AT3G25070	1011.66	0.67544	0.154513	4.37143	1.23437e-05	0.000252116
AT5G17390	189.324	1.20798	0.276658	4.36634	1.26348e-05	0.000257597
AT1G57650	23.7002	1.56455	0.358472	4.3645	1.27416e-05	0.000259309
AT4G30390	424.553	1.00919	0.231255	4.36396	1.27731e-05	0.000259715
AT5G20400	849.457	0.816015	0.187071	4.36206	1.28841e-05	0.000261738
AT5G48150	2028.25	0.651256	0.149307	4.36185	1.28968e-05	0.000261761
AT1G65610	527.838	1.04386	0.239355	4.36114	1.29386e-05	0.000262375
AT2G33120	2890.33	0.599554	0.137651	4.35561	1.32696e-05	0.000268846
AT4G33020	58.1083	1.3848	0.3181	4.35334	1.34077e-05	0.000271401
AT1G17750	178.283	1.10184	0.253115	4.35313	1.34209e-05	0.000271426
AT4G01360	97.1191	1.43322	0.32934	4.3518	1.35022e-05	0.000272825
AT3G62600	2598.79	0.84863	0.195025	4.35138	1.35285e-05	0.000273114
AT3G46930	424.141	0.835101	0.191952	4.35057	1.35786e-05	0.000273882
AT3G18690	404.366	0.982241	0.225807	4.34991	1.36195e-05	0.000274463
AT4G12480	2473.78	1.06638	0.245307	4.34713	1.37928e-05	0.000277706
AT2G40940	3230.91	0.734468	0.169102	4.34335	1.40328e-05	0.000282288
AT5G39050	3296.95	0.9927	0.228715	4.34033	1.42269e-05	0.00028594
AT1G05700	257.673	1.02271	0.235693	4.33916	1.43026e-05	0.000287206
AT4G23610	19.6241	1.55525	0.358843	4.33407	1.4638e-05	0.000293162
AT1G16540	670.123	0.815633	0.188188	4.33414	1.46333e-05	0.000293162
AT3G23120	24.5608	1.5247	0.35182	4.33374	1.46598e-05	0.000293338
AT1G02450	16.7733	1.55286	0.358826	4.32763	1.50722e-05	0.000300793
AT4G23200	133.463	1.03902	0.240174	4.32612	1.51757e-05	0.000302591
AT1G50180	235.877	0.959423	0.222061	4.32054	1.55651e-05	0.000310083
AT5G65140	436.57	0.820768	0.190077	4.31808	1.5739e-05	0.000313272
AT2G32140	63.4107	1.24352	0.288052	4.317	1.58165e-05	0.000314539
AT5G57480	510.424	0.872032	0.202044	4.31606	1.58842e-05	0.000315331
AT1G28390	423.229	0.822937	0.190746	4.31431	1.60105e-05	0.000317283
AT2G37110	3056.54	0.735338	0.170436	4.31445	1.60001e-05	0.000317283
AT3G46690	691.325	0.992717	0.230674	4.30355	1.68087e-05	0.000332808
AT4G37990	1713.62	1.54875	0.360009	4.30196	1.69295e-05	0.000334909
AT2G32030	142.451	1.08197	0.25159	4.30053	1.70389e-05	0.000336485
AT1G15530	1041.52	0.892619	0.207868	4.29417	1.75351e-05	0.000345734
AT3G12620	1213.36	0.636595	0.148248	4.29413	1.75378e-05	0.000345734
AT4G15210	83.5458	1.38244	0.3224	4.28798	1.80308e-05	0.000354527
AT5G01732	34.4933	1.47906	0.345053	4.28646	1.8154e-05	0.000356023
AT5G59530	179.263	1.14544	0.267446	4.28287	1.84497e-05	0.000360978
AT3G49210	532.135	0.891747	0.208215	4.28281	1.84545e-05	0.000360978
AT3G16565	177.705	0.892674	0.208553	4.28032	1.86624e-05	0.00036473
AT1G21550	91.9891	1.13315	0.265151	4.2736	1.92342e-05	0.000375581
AT4G03260	6368.15	0.625261	0.146357	4.27216	1.93586e-05	0.000377684
AT1G08250	274.874	0.789158	0.184735	4.27183	1.93875e-05	0.000377923
AT2G40750	131.211	1.06207	0.248683	4.27079	1.94786e-05	0.000379372
AT3G29000	155.371	1.27945	0.299641	4.26994	1.95524e-05	0.000380445
AT2G32020	151.03	0.979144	0.22932	4.26977	1.95673e-05	0.000380445
AT5G03730	5920.49	0.953707	0.223385	4.26935	1.96045e-05	0.000380841
AT2G41730	402.003	1.22678	0.287515	4.26682	1.98281e-05	0.000384856
AT5G66070	483.197	0.909264	0.213164	4.26555	1.99409e-05	0.000386713
AT3G11080	95.9699	1.22934	0.288543	4.26051	2.03959e-05	0.000395198
AT5G61790	7553.16	0.876198	0.205796	4.2576	2.06632e-05	0.000400036
AT5G19890	321.864	1.11129	0.261313	4.25273	2.11183e-05	0.000408498
AT4G01370	1862.07	0.637769	0.150035	4.2508	2.13004e-05	0.000411669
AT1G03905	175.101	0.916544	0.215771	4.24776	2.15922e-05	0.000416626
AT2G37970	3086.05	0.892957	0.210229	4.24755	2.16121e-05	0.000416626
AT5G52870	450.658	0.716713	0.168813	4.24561	2.18002e-05	0.000419895
AT1G10050	597.965	0.746743	0.176177	4.23861	2.24911e-05	0.000432835
AT5G35200	2430.59	0.72526	0.171125	4.23818	2.25335e-05	0.000433282
AT5G46330	1390.94	0.769829	0.181699	4.23684	2.26689e-05	0.000435516
AT1G22410	5336.3	0.722923	0.17101	4.22738	2.36431e-05	0.000453848
AT4G28550	287.386	0.809485	0.191534	4.22632	2.37547e-05	0.000455604
AT3G09000	896.306	0.812879	0.192385	4.22527	2.38659e-05	0.000457349
AT1G14040	617.448	0.832277	0.197015	4.22444	2.39535e-05	0.000458641
AT5G25170	590.568	0.679547	0.16101	4.22054	2.43723e-05	0.000465871
AT4G24310	205.623	0.880943	0.209141	4.2122	2.52899e-05	0.000482597
AT3G62590	185.602	1.09899	0.260958	4.21138	2.53813e-05	0.000483525
AT1G02880	580.811	0.842724	0.200154	4.21037	2.54949e-05	0.000484875
AT4G33565	945.583	0.761208	0.180793	4.21037	2.54947e-05	0.000484875
AT5G52760	81.5635	1.37474	0.32691	4.20526	2.60777e-05	0.000495126
AT3G50930	499.465	0.945909	0.225013	4.20379	2.62477e-05	0.000497938
AT5G51640	575.698	0.744088	0.17706	4.20247	2.64017e-05	0.000500439
AT5G44430	28.5111	1.50011	0.357251	4.19902	2.68073e-05	0.000507702
AT5G57760	383.193	0.989546	0.235688	4.19855	2.6863e-05	0.000508333
AT1G80450	110.05	1.04025	0.247926	4.19579	2.71921e-05	0.00051413
AT5G36970	10.9664	1.48535	0.354135	4.19431	2.73708e-05	0.000517077
AT1G06153	10.2026	1.46576	0.349861	4.18953	2.79528e-05	0.000527632
AT1G63010	2299.22	0.708644	0.169294	4.18587	2.84071e-05	0.000535316
AT5G14930	527.657	0.822189	0.196464	4.18494	2.85237e-05	0.000537066
AT3G54620	2777.47	0.787565	0.188295	4.1826	2.88194e-05	0.000542182
AT2G13665	233.546	0.852067	0.203783	4.18124	2.8992e-05	0.000544977
AT3G25770	2182.2	0.725867	0.173639	4.18032	2.91094e-05	0.00054673
AT4G19810	327.561	0.782354	0.187186	4.17955	2.92084e-05	0.000548136
AT4G21990	9657.45	0.920542	0.220281	4.17895	2.9286e-05	0.000549136
AT1G22890	759.753	0.779133	0.186651	4.17428	2.98934e-05	0.000560062
AT2G33110	181.537	0.85361	0.204673	4.1706	3.03795e-05	0.000567949
AT1G09630	695.39	0.719007	0.172455	4.16924	3.05622e-05	0.000569764
AT3G55450	789.894	0.71434	0.171332	4.16932	3.05507e-05	0.000569764
AT1G19360	1497.6	0.638871	0.153281	4.16798	3.07307e-05	0.000572435
AT4G17070	1283.16	0.982965	0.235905	4.16679	3.08925e-05	0.000574034
AT5G40170	1330.06	0.775896	0.186202	4.16696	3.08694e-05	0.000574034
AT2G04070	53.3436	1.46488	0.351766	4.16435	3.12242e-05	0.00057972
AT3G45650	433.112	0.789878	0.189738	4.163	3.14096e-05	0.000582685
AT5G53420	891.864	0.662913	0.159409	4.15857	3.20249e-05	0.000592982
AT4G24290	2566.12	0.661156	0.158984	4.15864	3.20146e-05	0.000592982
AT2G35510	2364.95	0.600039	0.144294	4.15844	3.20432e-05	0.000592982
AT1G71100	1051.63	0.761113	0.183431	4.14931	3.33482e-05	0.000615123
AT2G44310	1175.4	0.612648	0.147738	4.14687	3.37059e-05	0.000621213
AT3G53670	1230.38	0.593791	0.143325	4.14298	3.4282e-05	0.000631318
AT5G10695	328.105	0.93993	0.226912	4.14227	3.43893e-05	0.000632779
AT3G45290	140.998	0.979492	0.236684	4.1384	3.49731e-05	0.000643001
AT5G53550	3514.68	0.644855	0.156184	4.12883	3.6462e-05	0.00066983
AT1G53700	73.4064	1.19868	0.290344	4.12849	3.65152e-05	0.000670265
AT3G57330	3869.16	0.884318	0.214248	4.12754	3.66669e-05	0.00067196
AT5G59550	971.598	0.759671	0.184095	4.12651	3.68307e-05	0.000674416
AT4G40080	171.046	0.880098	0.213388	4.1244	3.71705e-05	0.000680087
AT5G13750	2871.11	0.900081	0.218245	4.12418	3.72056e-05	0.000680181
AT4G03480	24.7247	1.42603	0.346078	4.12056	3.77947e-05	0.000689838
AT1G28010	1129.95	0.776538	0.188514	4.11926	3.80092e-05	0.000693194
AT1G72120	231.569	1.08821	0.2643	4.11735	3.83253e-05	0.000697835
AT5G56010	8436.56	0.718149	0.174543	4.11444	3.88117e-05	0.000706124
AT1G18890	1390.72	0.76574	0.186207	4.11231	3.91718e-05	0.000711533
AT1G10700	835.544	0.674464	0.164102	4.11002	3.95629e-05	0.000718061
AT4G25200	95.5913	1.33593	0.325064	4.10975	3.96088e-05	0.000718318
AT4G27500	11132.6	0.689263	0.167727	4.10943	3.96634e-05	0.000718732
AT3G21780	638.662	1.41201	0.343803	4.10703	4.00774e-05	0.000725655
AT3G62150	4290.85	0.945044	0.230563	4.09886	4.15191e-05	0.000749639
AT5G63320	5251.98	0.744204	0.181568	4.09877	4.15345e-05	0.000749639
AT2G38940	408.489	0.759994	0.18549	4.09722	4.18137e-05	0.000754078
AT4G00760	955.708	0.655193	0.159959	4.096	4.20353e-05	0.000756869
AT3G17700	464.573	0.797259	0.194667	4.09551	4.21243e-05	0.000757869
AT1G33960	55.5791	1.35727	0.331588	4.09325	4.25365e-05	0.000764071
AT1G22400	9826.59	1.39031	0.339721	4.0925	4.26746e-05	0.000765944
AT3G20360	26.1486	1.41035	0.344741	4.09104	4.29452e-05	0.000769969
AT2G44070	20.3223	1.47147	0.359821	4.08946	4.32383e-05	0.000774221
AT5G16080	91.1141	1.24669	0.30501	4.08738	4.36269e-05	0.000780564
AT3G61190	200.381	1.05503	0.25839	4.08308	4.44434e-05	0.000793917
AT1G73080	1977.77	1.01806	0.249484	4.08065	4.49104e-05	0.000801627
AT5G13500	1056.23	0.671537	0.164574	4.08046	4.49457e-05	0.000801627
AT3G61760	118.564	1.03694	0.254178	4.07957	4.51182e-05	0.000804069
AT1G08930	13470.7	0.856054	0.209891	4.07856	4.53165e-05	0.000806968
AT4G30490	2141.63	0.925302	0.226966	4.07684	4.56527e-05	0.000812317
AT1G10585	914.479	1.4499	0.355811	4.07491	4.60313e-05	0.00081841
AT5G61910	727.162	0.686763	0.16856	4.0743	4.61537e-05	0.000819943
AT3G51430	446.493	0.861894	0.211731	4.07071	4.68702e-05	0.000832019
AT3G56060	586.788	0.74951	0.18415	4.07011	4.69905e-05	0.000833501
AT5G10190	630.539	0.633345	0.15573	4.06696	4.76313e-05	0.000844207
AT5G45250	1279.23	0.770259	0.189882	4.05651	4.98122e-05	0.000879421
AT3G06300	977.066	0.636054	0.156927	4.05318	5.05253e-05	0.000891315
AT2G47520	45.0997	1.34253	0.331843	4.04567	5.2173e-05	0.000919666
AT5G44240	2165.78	0.596786	0.147647	4.04198	5.30017e-05	0.000932822
AT3G13330	3058.68	0.658983	0.163132	4.03957	5.35496e-05	0.000941733
AT2G40270	973.795	0.653438	0.161874	4.0367	5.42072e-05	0.000952559
AT1G55230	4.65581	1.20746	0.299547	4.03095	5.55513e-05	0.000975421
AT5G64300	5879.12	0.795347	0.197334	4.03047	5.56663e-05	0.000976682
AT1G53633	133.808	1.08991	0.270559	4.02838	5.61632e-05	0.000984144
AT3G22370	2886.54	0.844495	0.209667	4.02779	5.63034e-05	0.00098557
AT3G18950	177.507	1.05226	0.261372	4.02591	5.67549e-05	0.000992707
AT4G38410	96.9754	1.06141	0.263991	4.02064	5.80394e-05	0.00101283
AT1G67470	329.895	0.944536	0.235072	4.01806	5.86784e-05	0.00102083
AT3G50740	2474.06	0.746926	0.185909	4.01768	5.8773e-05	0.00102091
AT1G54890	428.501	0.707235	0.176025	4.0178	5.87431e-05	0.00102091
AT4G15480	70.5234	1.26909	0.315919	4.01713	5.89116e-05	0.00102175
AT5G58390	408.053	0.768932	0.191454	4.01627	5.9126e-05	0.00102469
AT2G02860	860.172	0.784099	0.195281	4.01524	5.93858e-05	0.0010284
AT5G47230	660.869	1.1143	0.278022	4.00795	6.12494e-05	0.00105905
AT1G26240	96.7624	1.22485	0.305865	4.00456	6.21326e-05	0.00107269
AT3G56200	519.481	0.67143	0.167701	4.00373	6.2351e-05	0.00107564
AT2G30140	2964.47	1.00612	0.251338	4.00306	6.25286e-05	0.00107788
AT2G30440	6907.01	0.648683	0.162088	4.00204	6.2798e-05	0.00108088
AT4G36140	1254.63	0.687647	0.171943	3.99927	6.35369e-05	0.00109047
AT3G04010	542.406	1.14243	0.285857	3.99652	6.42815e-05	0.00110223
AT2G36270	68.0677	1.19851	0.29995	3.99569	6.45055e-05	0.00110523
AT5G45340	390.877	0.847045	0.212421	3.98757	6.67527e-05	0.00114114
AT4G36150	360.771	0.773275	0.194365	3.97846	6.9363e-05	0.00118309
AT4G25230	1587.49	0.590091	0.148446	3.97511	7.0346e-05	0.00119895
AT1G77810	298.758	0.685498	0.172658	3.97027	7.1791e-05	0.00122266
AT3G57380	84.9296	1.13373	0.286	3.9641	7.36745e-05	0.00125285
AT1G07135	1456.07	0.994127	0.250857	3.96292	7.40396e-05	0.00125812
AT5G60760	514.403	0.724226	0.182903	3.95961	7.50735e-05	0.00127473
AT1G76980	328.808	0.761263	0.192497	3.95467	7.66392e-05	0.0012984
AT4G26950	53.3443	1.35176	0.341972	3.95284	7.72305e-05	0.00130744
AT5G55150	16.3023	1.42467	0.360454	3.95243	7.73625e-05	0.00130801
AT1G29290	64.0083	1.14685	0.290168	3.95237	7.73802e-05	0.00130801
AT4G02380	16162.5	0.885917	0.224263	3.95035	7.80359e-05	0.00131811
AT4G28490	571.611	0.721837	0.182873	3.9472	7.90702e-05	0.0013336
AT3G49580	95.0353	1.03014	0.261133	3.94487	7.98422e-05	0.00134471
AT4G30600	5968.61	0.692315	0.175498	3.94486	7.98479e-05	0.00134471
AT4G31860	3630.66	0.945945	0.239902	3.94305	8.04527e-05	0.00135288
AT2G35658	40.4559	1.3301	0.33756	3.94033	8.13684e-05	0.00136625
AT3G48570	457.245	0.709126	0.180026	3.93902	8.18166e-05	0.00137276
AT5G01210	4514.88	0.952795	0.242423	3.9303	8.48404e-05	0.00142152
AT2G24600	809.473	0.855528	0.217676	3.93028	8.4848e-05	0.00142152
AT4G10960	176.423	0.962447	0.245061	3.92737	8.58783e-05	0.00143665
AT3G20860	273.013	0.882579	0.224873	3.92479	8.68047e-05	0.00145108
AT1G80130	104.942	1.09788	0.279959	3.92158	8.79689e-05	0.00146729
AT3G61280	31.9224	1.36818	0.349416	3.91561	9.01764e-05	0.0015008
AT3G60690	772.717	0.839155	0.214376	3.9144	9.06292e-05	0.00150723
AT3G49120	3039.24	0.691274	0.176627	3.91376	9.08704e-05	0.00151013
AT3G28450	1008.04	0.737984	0.188572	3.91354	9.09524e-05	0.00151038
AT5G45050	1463.88	0.598294	0.153026	3.90975	9.23918e-05	0.00153092
AT2G45290	1032.56	0.64373	0.164683	3.90891	9.27144e-05	0.00153514
AT5G63770	1034.03	0.589978	0.150942	3.90863	9.28202e-05	0.00153577
AT3G16030	291.754	0.784294	0.200793	3.90599	9.38413e-05	0.00155153
AT5G52400	11.8786	1.37395	0.351853	3.90491	9.42595e-05	0.00155617
AT2G36470	161.021	0.826142	0.211565	3.90491	9.42588e-05	0.00155617
AT4G19700	700.414	0.748917	0.191879	3.90306	9.49837e-05	0.00156585
AT4G35480	176.754	1.08702	0.27895	3.89684	9.74551e-05	0.00160309
AT1G27760	2932.76	0.629422	0.161878	3.88825	0.000100969	0.00165729
AT4G15070	139.075	0.903434	0.232605	3.88398	0.000102761	0.00168547
AT5G03330	617.806	0.626001	0.161288	3.88125	0.000103921	0.00170326
AT5G54960	2095.6	0.980241	0.252686	3.87929	0.000104761	0.00171332
AT4G35940	523.203	0.764759	0.197453	3.87312	0.000107452	0.00175478
AT4G10040	757.025	0.586899	0.151558	3.87244	0.000107753	0.00175844
AT3G22942	238.642	0.72948	0.188486	3.87021	0.000108742	0.0017733
AT1G26690	434.549	0.602134	0.15565	3.86852	0.000109498	0.00178306
AT2G17710	639.851	0.677792	0.175217	3.86829	0.000109601	0.00178346
AT5G49770	254.887	0.847332	0.219212	3.86535	0.00011093	0.00180218
AT3G57700	67.2639	1.30597	0.337944	3.86444	0.000111343	0.0018066
AT5G51450	583.692	0.60324	0.156147	3.86328	0.000111874	0.00181393
AT1G78830	7765.52	0.727575	0.18837	3.86248	0.000112242	0.00181859
AT4G23850	11525.1	0.700632	0.181539	3.85941	0.000113663	0.0018403
AT3G55560	1321.35	0.625748	0.162159	3.85886	0.000113918	0.00184311
AT5G06740	219.692	0.811793	0.210399	3.85836	0.00011415	0.00184555
AT5G19250	2000.49	0.651783	0.168944	3.85799	0.000114324	0.00184704
AT1G52270	109.782	1.02236	0.265076	3.85685	0.000114858	0.00185434
AT1G13540	77.1043	1.04886	0.272065	3.8552	0.000115635	0.00186556
AT5G56030	9703.78	0.680551	0.176578	3.85411	0.000116151	0.00187255
AT3G51440	179.028	0.951001	0.247055	3.84935	0.000118432	0.00190797
AT5G67060	31.4526	1.31391	0.341369	3.84894	0.000118629	0.00190978
AT1G68450	41.4413	1.21233	0.315534	3.84216	0.000121956	0.00196056
AT2G36780	1416.03	1.33397	0.34768	3.83678	0.000124656	0.00200112
AT1G23450	153.228	1.03885	0.271198	3.83061	0.000127827	0.00205058
AT1G22180	315.389	0.681896	0.178087	3.82901	0.000128661	0.00206249
AT1G19310	534.196	0.815261	0.21304	3.8268	0.000129821	0.00207962
AT1G77500	667.148	0.861545	0.225192	3.82583	0.000130334	0.00208636
AT2G31955	1466.11	0.723097	0.189026	3.82537	0.000130574	0.00208872
AT1G77510	1333.49	0.7295	0.190804	3.8233	0.000131676	0.00210487
AT1G17170	6737.68	0.990591	0.259253	3.82095	0.00013294	0.00212207
AT3G04200	18.6458	1.36076	0.356157	3.82068	0.000133084	0.00212288
AT3G53280	720.812	0.778828	0.204178	3.81445	0.000136487	0.00217562
AT1G15670	2016.68	0.809773	0.212795	3.80542	0.000141564	0.0022518
AT5G16960	692.851	0.907976	0.23875	3.80304	0.00014293	0.00227194
AT5G60410	4300.06	0.612193	0.161032	3.80168	0.000143718	0.00228286
AT5G45060	2225.54	0.667592	0.175651	3.80068	0.0001443	0.0022905
AT5G63790	7495.7	0.905831	0.238398	3.79966	0.000144892	0.00229829
AT5G44870	1846.82	0.673071	0.177616	3.78947	0.000150967	0.00238629
AT4G12300	644.171	0.60223	0.159259	3.78146	0.000155911	0.00246272
AT2G46750	1815.77	0.93488	0.247272	3.78078	0.000156336	0.00246599
AT3G08870	77.1481	1.14854	0.303816	3.78038	0.000156586	0.00246823
AT1G62420	110.872	1.07875	0.2854	3.77978	0.000156969	0.00247198
AT2G44600	130.101	0.858551	0.227158	3.77953	0.000157124	0.00247198
AT3G05580	573.647	0.740484	0.195922	3.77949	0.000157152	0.00247198
AT5G22780	1586.65	0.627522	0.166041	3.77931	0.000157264	0.00247203
AT2G26650	1802.14	0.630362	0.166848	3.77807	0.00015805	0.00248266
AT4G15420	1068.03	0.809961	0.214485	3.77631	0.000159168	0.00249503
AT3G56410	1615.41	0.708483	0.18768	3.77495	0.00016004	0.00250695
AT5G47580	384.818	0.647748	0.17166	3.77343	0.000161017	0.00252052
AT1G54575	239.402	0.906999	0.240399	3.77288	0.000161373	0.00252435
AT1G23560	175.969	0.949426	0.251881	3.76935	0.000163673	0.00255856
AT1G15540	7.83607	1.24247	0.330297	3.76169	0.000168768	0.00263003
AT3G66654	1444.17	0.619305	0.164638	3.76161	0.000168826	0.00263003
AT5G63130	66.1557	1.11579	0.296701	3.76064	0.000169477	0.00263837
AT5G07460	900.82	0.743515	0.197769	3.75951	0.000170245	0.0026485
AT3G45040	646.462	0.640617	0.170424	3.75895	0.000170628	0.00265265
AT5G45260	1125.58	0.623818	0.165973	3.75855	0.000170898	0.00265501
AT4G22970	497.738	0.807492	0.215157	3.75304	0.000174702	0.00271225
AT4G26200	289.912	1.3534	0.360762	3.75152	0.000175768	0.00272134
AT3G14310	9834.51	0.700538	0.186728	3.75166	0.000175671	0.00272134
AT5G63850	2461.46	0.693942	0.184966	3.75173	0.000175616	0.00272134
AT5G43190	872.545	0.728653	0.194278	3.75057	0.000176436	0.00272981
AT4G00240	187.067	0.853398	0.227585	3.74981	0.00017697	0.00273621
AT5G46500	272.471	0.867788	0.231476	3.74893	0.000177588	0.0027439
AT3G14840	4242.02	0.616323	0.164438	3.74805	0.000178217	0.00275174
AT2G25440	19.9407	1.34994	0.360536	3.74427	0.000180921	0.00278969
AT1G53970	10.3305	1.32942	0.355364	3.74102	0.000183276	0.00282406
AT2G30750	1255.71	1.29088	0.34542	3.73711	0.000186144	0.00286437
AT3G47550	880.236	0.734622	0.196651	3.73566	0.000187227	0.00287908
AT4G00955	238.521	0.889704	0.238185	3.73536	0.00018745	0.00288056
AT3G48760	1773.05	0.610232	0.163529	3.73165	0.000190229	0.00292127
AT2G20950	947.064	0.598012	0.160289	3.73083	0.000190849	0.00292881
AT1G34420	92.6559	0.960326	0.257522	3.7291	0.000192164	0.002947
AT3G26020	1178.08	0.671578	0.180189	3.72708	0.000193713	0.00296673
AT2G19310	605.234	0.593685	0.1593	3.72684	0.000193893	0.00296748
AT3G20410	2841.67	0.812973	0.218191	3.72597	0.000194568	0.0029738
AT1G12750	597.222	0.598613	0.160783	3.72311	0.000196785	0.0030016
AT5G47830	269.12	0.680747	0.182996	3.72001	0.000199216	0.0030346
AT3G63420	630.906	0.670935	0.180423	3.71867	0.000200273	0.00304865
AT1G65730	218.573	0.91447	0.246066	3.71635	0.00020212	0.00307469
AT1G61640	374.046	0.706271	0.190159	3.71411	0.000203922	0.00310003
AT1G32950	42.8039	1.26997	0.341992	3.71345	0.000204451	0.00310367
AT1G30320	1183.33	0.804154	0.21656	3.71331	0.000204563	0.00310367
AT4G37030	173.727	0.883672	0.238064	3.71191	0.000205702	0.00311872
AT2G27580	829.261	0.666382	0.17954	3.71161	0.000205949	0.00312037
AT1G07090	309.728	0.62646	0.168999	3.7069	0.000209815	0.00317258
AT3G16860	193.278	0.840796	0.226958	3.70462	0.000211705	0.00319475
AT3G52710	492.434	0.667673	0.180401	3.70105	0.000214713	0.003238
AT1G73730	1142.28	0.643422	0.173922	3.69949	0.00021603	0.00325353
AT5G27610	420.033	0.794014	0.214722	3.69787	0.000217413	0.00327217
AT3G21080	138	1.09368	0.295811	3.69722	0.000217974	0.00327844
AT5G24760	683.894	0.588202	0.159118	3.69665	0.000218464	0.00328363
AT1G24600	27.2858	1.27818	0.346225	3.69177	0.000222702	0.00334068
AT5G66620	136.487	0.849129	0.230417	3.68519	0.000228534	0.0034191
AT5G37480	401.815	0.700882	0.190257	3.68387	0.00022972	0.00343458
AT5G03160	1095.2	0.694879	0.188811	3.68029	0.000232968	0.00348084
AT2G30040	711.426	0.7104	0.193232	3.67641	0.000236535	0.00352716
AT5G37260	736.569	0.755614	0.205543	3.67619	0.000236744	0.00352795
AT3G28480	522.13	0.626561	0.170463	3.67564	0.000237258	0.00353329
AT4G37390	344.136	0.741168	0.201674	3.67507	0.00023778	0.00353873
AT2G08650	120.232	0.955276	0.260131	3.67229	0.000240384	0.00357514
AT2G25125	14.4804	1.27851	0.348178	3.67199	0.000240665	0.00357698
AT1G10040	128.638	0.866032	0.235893	3.6713	0.000241324	0.00358441
AT2G31335	8.65768	1.26748	0.345446	3.66911	0.000243398	0.00361285
AT3G50140	74.3714	1.03149	0.281407	3.66548	0.000246877	0.00366164
AT5G64100	7399.91	0.932057	0.254289	3.66534	0.000247009	0.00366164
AT1G66570	180.595	1.32283	0.360951	3.66485	0.000247481	0.00366625
AT5G44065	28.3339	1.28036	0.349385	3.66461	0.00024772	0.00366739
AT2G24500	3211.8	0.664216	0.181315	3.66332	0.00024897	0.00368349
AT5G22300	2942.27	1.22146	0.333847	3.65875	0.000253445	0.0037448
AT1G56145	854.579	0.608886	0.166543	3.65604	0.000256146	0.00377732
AT2G17760	1015.11	0.678678	0.185802	3.6527	0.000259495	0.00382422
AT3G54100	909.324	0.6711	0.183758	3.65208	0.000260127	0.00383103
AT5G63880	596.449	0.664164	0.181979	3.64968	0.000262566	0.00385693
AT4G28710	2059.55	0.599798	0.164338	3.6498	0.000262449	0.00385693
AT1G09443	13.4013	1.29004	0.354408	3.63999	0.000272648	0.00398693
AT5G58375	907.306	0.588964	0.16189	3.63805	0.000274713	0.00401453
AT4G31960	6.4238	1.22017	0.335775	3.6339	0.000279167	0.00407173
AT4G35190	59.627	1.11382	0.306538	3.63354	0.000279562	0.0040742
AT4G12020	1215.71	0.602961	0.166068	3.63081	0.000282538	0.00411297
AT4G39950	1965.61	0.873394	0.240731	3.62809	0.00028553	0.00415384
AT1G32928	504.762	0.790304	0.217882	3.62721	0.000286497	0.00416524
AT2G40330	1146.01	0.648469	0.17884	3.62597	0.000287875	0.00418259
AT2G14560	74.0358	1.13813	0.314016	3.62442	0.000289607	0.00420505
AT5G48550	20.8269	1.29636	0.358077	3.62035	0.00029421	0.00426916
AT1G50740	494.963	0.759807	0.209889	3.62004	0.000294555	0.00427142
AT1G76390	627.026	0.623723	0.172398	3.61792	0.000296976	0.00430377
AT4G04800	656.677	0.679371	0.187838	3.61679	0.000298276	0.00431986
AT2G29480	210.701	0.867379	0.24003	3.61362	0.000301946	0.00436463
AT1G09480	89.2706	0.913298	0.253171	3.60744	0.000309229	0.00446706
AT4G03320	289.918	0.770418	0.213884	3.60204	0.000315728	0.00455223
AT1G61255	29.1081	1.24798	0.346923	3.59729	0.000321555	0.0046333
AT2G15080	1485.05	0.613153	0.170499	3.59624	0.000322856	0.00464317
AT3G25730	243.43	0.736333	0.204955	3.59267	0.000327313	0.00470429
AT1G12940	23.6903	1.25264	0.348741	3.59189	0.000328291	0.00471536
AT1G56242	9.58029	1.23524	0.344229	3.58843	0.000332677	0.00477532
AT2G46440	313.335	0.681333	0.189881	3.58821	0.00033295	0.00477622
AT1G65250	93.4696	0.884228	0.246479	3.58744	0.000333941	0.00478741
AT5G63490	1151.6	0.593327	0.16545	3.58613	0.000335621	0.00480844
AT4G12735	80.3805	1.18336	0.330045	3.58547	0.000336477	0.00481767
AT1G79450	175.86	0.808677	0.225624	3.58419	0.000338131	0.00483523
AT5G04980	318.667	0.697486	0.194639	3.58349	0.00033903	0.00484502
AT3G15534	7.53444	1.22539	0.342024	3.58277	0.000339975	0.00485547
AT5G66480	285.329	0.792736	0.221278	3.58254	0.000340275	0.00485669
AT5G60630	41.9729	1.17875	0.329172	3.58096	0.000342337	0.00488305
AT3G20395	563.955	0.93486	0.261091	3.58059	0.000342815	0.00488679
AT3G02360	5091.76	0.625623	0.174758	3.57993	0.000343689	0.00489616
AT5G44090	3063.51	0.722492	0.201842	3.5795	0.000344251	0.00490109
AT2G45680	453.914	0.666442	0.186242	3.57837	0.000345741	0.0049192
AT1G29300	368.336	0.809313	0.226192	3.57799	0.000346248	0.00492333
AT5G22350	1821.4	0.681725	0.190654	3.57571	0.000349276	0.00496327
AT4G16240	103.304	1.10475	0.309188	3.57306	0.000352832	0.00500581
AT3G08690	774.545	0.643324	0.180052	3.57299	0.000352933	0.00500581
AT3G55740	569.092	0.679267	0.190123	3.57278	0.000353211	0.00500662
AT1G62305	266.108	0.871729	0.244467	3.56584	0.000362693	0.0051346
AT3G14850	156.214	0.876769	0.24598	3.56439	0.000364707	0.00515989
AT1G20310	29.0978	1.25692	0.353041	3.56026	0.000370487	0.00522534
AT4G18940	129.357	1.11741	0.314056	3.55799	0.000373703	0.00526742
AT5G01180	94.3445	0.984041	0.276859	3.5543	0.000378981	0.00533849
AT3G10815	83.0847	1.04163	0.293119	3.55361	0.000379977	0.0053492
AT4G13820	69.9339	0.989681	0.278654	3.55165	0.000382829	0.005386
AT3G10985	3986.22	0.689539	0.194415	3.54674	0.000390028	0.00548047
AT1G52890	193.71	1.03819	0.293013	3.54316	0.000395369	0.00554521
AT5G52830	240.067	0.728845	0.205994	3.53819	0.000402882	0.00564359
AT1G11050	1129.49	0.739588	0.209204	3.53525	0.000407386	0.00569963
AT1G06800	508.033	0.847657	0.239944	3.53272	0.000411302	0.00575086
AT4G24240	979.553	0.6423	0.181977	3.52956	0.000416248	0.00581014
AT5G49690	380.276	1.23461	0.349962	3.52784	0.000418972	0.00584368
AT5G10820	525.954	0.678144	0.192636	3.52033	0.000431004	0.0060041
AT3G08710	601.862	0.630335	0.179326	3.51502	0.000439724	0.00611805
AT4G39780	1093.71	0.66811	0.190169	3.51324	0.000442675	0.00615156
AT2G41230	533.044	1.22522	0.348945	3.5112	0.000446093	0.00619525
AT4G34131	2261.24	0.755976	0.215469	3.50851	0.000450628	0.0062531
AT5G62480	207.733	0.698577	0.199116	3.5084	0.000450811	0.0062531
AT3G55600	381.478	0.654588	0.186794	3.50433	0.000457753	0.00634552
AT3G23570	784.687	0.59813	0.170841	3.50109	0.000463361	0.00641539
AT5G64540	9.48939	1.22425	0.34983	3.49957	0.000466012	0.00644422
AT3G10640	1028.77	0.601085	0.172029	3.4941	0.00047567	0.00654978
AT4G01895	71.3379	0.98398	0.281816	3.49157	0.000480199	0.00660413
AT1G17744	12.8515	1.24602	0.357762	3.48282	0.000496167	0.00681132
AT5G25755	65.9353	1.03805	0.298124	3.48196	0.000497764	0.00682497
AT5G38310	17.8536	1.25172	0.359672	3.48017	0.000501091	0.00686227
AT1G19320	21.8751	1.21943	0.350526	3.47884	0.000503586	0.00689228
AT5G50210	2784.47	0.773127	0.222323	3.47749	0.000506126	0.00692287
AT5G08760	216.378	0.811915	0.233719	3.4739	0.000512948	0.00701195
AT5G07390	185.858	0.776396	0.223656	3.47138	0.000517784	0.00707378
AT3G57750	620.469	0.604062	0.174149	3.46865	0.000523078	0.0071332
AT5G13330	773.288	0.91192	0.262962	3.46787	0.000524592	0.00714954
AT3G28340	176.489	0.938814	0.270798	3.46684	0.000526606	0.00717267
AT3G59080	642.313	0.61339	0.177148	3.46259	0.000535009	0.007274
AT5G38710	335.953	0.894111	0.258468	3.45927	0.00054164	0.00735092
AT2G31865	278.007	0.932477	0.269588	3.4589	0.000542389	0.00735228
AT5G59790	322.098	0.642241	0.185674	3.45898	0.000542228	0.00735228
AT5G50760	354.256	0.59176	0.171193	3.45668	0.000546882	0.00740432
AT1G04100	231.167	0.71028	0.205603	3.45462	0.000551059	0.00744752
AT5G55120	1618.02	0.622552	0.180332	3.45226	0.00055591	0.00749519
AT2G32190	188.684	1.04308	0.302222	3.45136	0.000557761	0.00751567
AT1G05170	369.778	0.599089	0.173728	3.44843	0.000563856	0.00758877
AT3G13050	402.749	0.608842	0.17659	3.44778	0.000565212	0.0076025
AT2G03410	18.7708	1.23938	0.359737	3.44524	0.000570542	0.00765602
AT5G44063	134.892	0.870655	0.252752	3.4447	0.000571701	0.00766702
AT1G58340	378.492	0.893666	0.259788	3.43999	0.000581741	0.00778005
AT4G36430	817.675	0.688998	0.200294	3.43994	0.000581846	0.00778005
AT1G74020	688.024	0.608052	0.177016	3.43502	0.000592513	0.00789936
AT3G13610	799.066	0.81156	0.236842	3.42659	0.000611213	0.00811524
AT1G68765	14.3474	1.2116	0.35362	3.42627	0.000611939	0.00812011
AT2G28400	368.807	0.823221	0.240628	3.42114	0.000623604	0.00825073
AT5G49680	447.087	0.665429	0.194949	3.41335	0.000641699	0.0084605
AT4G23050	1425.52	0.721141	0.211551	3.40883	0.000652431	0.008587
AT3G14620	1470.92	0.779947	0.228878	3.4077	0.000655128	0.00861748
AT5G41610	136.609	0.783792	0.23012	3.40601	0.000659186	0.0086608
AT4G30470	752.486	0.586155	0.172191	3.4041	0.000663834	0.00871681
AT3G57370	6.64592	1.12996	0.332193	3.40151	0.000670138	0.00879449
AT2G43160	7697.83	0.637218	0.1875	3.3985	0.000677574	0.00886472
AT3G59570	231.069	0.632967	0.186231	3.39884	0.000676732	0.00886472
AT1G77380	648.79	0.884761	0.260379	3.39797	0.000678887	0.00887332
AT5G39670	301.341	0.796752	0.234613	3.39603	0.000683702	0.00893111
AT2G36630	4177.44	0.706775	0.20817	3.39518	0.000685842	0.0089539
AT1G51670	58.7228	1.05289	0.310488	3.39108	0.000696167	0.00907823
AT3G23150	996.801	0.851548	0.2513	3.38858	0.000702561	0.00914581
AT2G28710	44.9699	1.0664	0.316501	3.36933	0.000753501	0.00976964
AT5G43380	148.499	0.803374	0.238468	3.3689	0.000754679	0.00977931
AT4G15300	152.515	0.734737	0.218153	3.36799	0.000757176	0.00980606
AT4G21840	27.4781	1.16617	0.346286	3.36765	0.000758121	0.00980709
AT4G26070	294.18	0.63659	0.189031	3.36765	0.000758112	0.00980709
AT4G15130	704.125	0.64728	0.192435	3.36363	0.000769258	0.00993413
AT4G28340	8.60709	1.17452	0.349521	3.36037	0.000778387	0.0100406
AT4G25390	982.846	0.806427	0.24011	3.35857	0.00078347	0.0100946
AT2G17040	82.0215	0.881469	0.263055	3.35089	0.000805527	0.0103515
AT2G43570	251.332	0.873227	0.261069	3.34481	0.000823385	0.0105489
AT4G00360	4598.79	0.628689	0.188172	3.34104	0.000834653	0.0106872
AT5G25350	7563.89	0.678224	0.204605	3.31481	0.00091707	0.0116569
AT1G79110	384.292	0.681286	0.205618	3.31335	0.000921841	0.0116985
AT5G54840	385.292	0.621905	0.187782	3.31184	0.000926842	0.0117547
AT5G04020	1370.44	0.687652	0.207671	3.31127	0.00092875	0.0117723
AT5G03210	17.101	1.18444	0.358519	3.3037	0.00095418	0.0120676
AT5G58730	722.001	0.618808	0.187393	3.30219	0.000959325	0.0121259
AT1G63930	70.9853	0.98484	0.298993	3.29386	0.000988228	0.0124358
AT1G35350	1273.76	0.604347	0.183825	3.28762	0.0010104	0.0126936
AT1G33110	6514.23	0.702589	0.213938	3.28407	0.00102318	0.0128399
AT2G33780	4.7659	1.00048	0.304855	3.28181	0.00103142	0.0129361
AT1G01460	10.3861	1.13668	0.346395	3.28145	0.00103275	0.0129457
AT4G08780	289.906	0.742543	0.226333	3.28075	0.00103532	0.0129597
AT1G03070	40.4476	1.06601	0.325041	3.27962	0.00103947	0.012994
AT4G08230	963.235	0.59662	0.182187	3.27477	0.00105749	0.0131901
AT2G31945	195.946	0.848413	0.259286	3.27211	0.00106747	0.0133072
AT1G04980	804.385	0.75041	0.229347	3.27193	0.00106814	0.0133083
AT1G15890	230.678	0.70501	0.215509	3.27137	0.00107026	0.0133241
AT1G06620	467.754	0.959172	0.293306	3.27021	0.00107466	0.0133455
AT1G66830	50.9504	1.00101	0.306343	3.2676	0.00108462	0.0134617
AT2G32670	22.0451	1.14295	0.350144	3.26422	0.00109765	0.013616
AT3G54120	105.245	0.794434	0.243839	3.25803	0.0011219	0.0138788
AT2G47890	1047.29	0.615791	0.189071	3.25692	0.00112628	0.0139255
AT5G51160	79.3438	0.871321	0.267762	3.25408	0.00113759	0.0140576
AT5G04340	1433.28	1.14571	0.352116	3.25377	0.00113883	0.0140653
AT2G42330	1245.59	0.598165	0.184194	3.24748	0.00116433	0.0143254
AT1G56300	268.73	0.783258	0.241384	3.24487	0.00117505	0.0144339
AT1G55020	3141.78	0.616475	0.190091	3.24306	0.00118253	0.0145179
AT1G66580	20918.2	0.646254	0.199568	3.23826	0.00120261	0.0147245
AT5G47910	2506	0.59949	0.18544	3.23281	0.0012258	0.0149519
AT5G51680	74.2691	0.913226	0.28259	3.23163	0.00123087	0.0150056
AT2G32200	55.0524	1.04264	0.32321	3.22588	0.00125587	0.0152857
AT1G75040	145.49	0.928317	0.287809	3.22547	0.00125767	0.0152911
AT2G35910	180.334	0.799128	0.247748	3.22556	0.00125724	0.0152911
AT5G48370	239.551	0.615772	0.191215	3.22031	0.00128053	0.0155607
AT1G20780	1981.56	0.691868	0.214999	3.218	0.00129087	0.0156697
AT1G71880	7890.27	0.619251	0.192476	3.21729	0.00129408	0.0157001
AT5G64230	654.47	0.851842	0.264866	3.21612	0.00129937	0.0157559
AT1G77410	210.073	0.661916	0.205854	3.21547	0.00130232	0.0157833
AT5G40880	314.023	0.651945	0.202835	3.21417	0.00130821	0.0158462
AT1G65481	34.8288	1.09798	0.341903	3.21139	0.00132095	0.0159802
AT5G25180	16.648	1.15589	0.360164	3.20935	0.00133033	0.0160455
AT5G02430	159.392	0.717424	0.223532	3.20949	0.00132969	0.0160455
AT1G63580	66.8099	0.995819	0.310716	3.20491	0.00135103	0.016264
AT2G42350	230.034	0.75117	0.234385	3.20485	0.00135133	0.016264
AT2G15830	168.789	0.71138	0.222014	3.20421	0.00135435	0.016275
AT2G46500	3009.98	0.62568	0.195278	3.20405	0.00135511	0.016275
AT3G08760	1317.68	0.623098	0.194676	3.2007	0.00137095	0.0164478
AT2G30250	1233.63	0.627971	0.196231	3.20016	0.00137349	0.0164696
AT5G41900	95.9124	0.961933	0.300855	3.19733	0.00138705	0.0165882
AT4G21865	86.9844	0.883263	0.276339	3.19631	0.001392	0.0166256
AT5G01850	261.481	0.61054	0.191019	3.19623	0.00139238	0.0166256
AT2G47000	1873.55	0.600469	0.187905	3.19559	0.00139545	0.0166535
AT5G45070	364.444	0.633651	0.198742	3.18831	0.00143108	0.0170518
AT3G23605	345.814	0.686753	0.215415	3.18805	0.00143237	0.0170581
AT1G23170	288.756	0.715762	0.224539	3.18769	0.00143413	0.0170701
AT3G25882	71.269	0.871595	0.27347	3.18717	0.0014367	0.0170918
AT3G44190	5113.73	0.753887	0.236599	3.18634	0.00144084	0.0171285
AT4G22070	59.0223	0.994589	0.312361	3.1841	0.00145204	0.017238
AT4G16260	2866.22	0.617634	0.194128	3.18158	0.00146472	0.0173613
AT1G23830	109.14	0.76141	0.239455	3.17976	0.00147399	0.0174383
AT4G32800	134.151	0.73689	0.231743	3.17977	0.0014739	0.0174383
AT5G39100	7.25752	1.09401	0.344358	3.17696	0.00148828	0.0175853
AT3G01990	103.717	0.818136	0.257628	3.17565	0.00149502	0.0176558
AT3G48450	76.0702	1.00609	0.316846	3.17532	0.00149669	0.0176662
AT4G24380	487.011	0.778231	0.245208	3.17375	0.00150481	0.0177528
AT3G43430	317.051	0.67644	0.213282	3.17158	0.00151612	0.017877
AT1G34370	4173.94	0.624548	0.196948	3.17114	0.00151843	0.0178949
AT1G23710	1120.71	0.666811	0.211079	3.15906	0.00158282	0.0185284
AT5G39785	277.944	0.659761	0.209165	3.15426	0.00160905	0.0187869
AT2G40140	3363.07	0.652721	0.206946	3.15407	0.00161011	0.0187895
AT1G29690	1203.77	0.801345	0.254102	3.15363	0.00161254	0.0188083
AT5G17760	451.282	0.599416	0.19009	3.15333	0.00161421	0.018818
AT4G21500	84.5507	0.893834	0.28396	3.14774	0.00164537	0.0191223
AT1G55850	10652.6	0.771825	0.24526	3.14697	0.00164973	0.0191631
AT3G07600	57.6593	1.02308	0.325156	3.14642	0.00165283	0.0191893
AT5G06570	482.593	0.864013	0.274637	3.14602	0.00165507	0.0192055
AT3G09600	1251.87	0.619939	0.197255	3.14284	0.0016732	0.019386
AT1G08973	51.4832	0.911548	0.290175	3.14137	0.00168159	0.0194633
AT3G50760	85.8443	0.832383	0.264965	3.14148	0.00168095	0.0194633
AT4G29520	693.521	0.639647	0.204127	3.13357	0.00172692	0.0199066
AT1G07885	16.2166	1.12034	0.358255	3.12721	0.00176474	0.0202677
AT1G70920	73.1239	0.922354	0.294953	3.12713	0.00176525	0.0202677
AT4G18540	9.15486	1.08237	0.346236	3.12611	0.00177137	0.0203258
AT1G74350	129.929	0.741759	0.23751	3.12306	0.00178979	0.0205061
AT1G23850	284.395	0.749795	0.240113	3.12268	0.00179214	0.0205227
AT1G11540	225.093	0.698228	0.223742	3.12069	0.00180429	0.0206513
AT1G02430	44.2012	1.03292	0.33113	3.11939	0.00181226	0.020732
AT3G46660	738.589	1.10546	0.35464	3.11714	0.00182615	0.0208805
AT2G25510	2609.25	0.661255	0.212175	3.11655	0.00182981	0.0209117
AT4G36220	3454.45	0.632784	0.203193	3.11421	0.00184438	0.0210676
AT1G01120	2078.09	0.60735	0.195048	3.11385	0.00184664	0.0210828
AT3G25780	295.873	0.684529	0.220032	3.11104	0.00186428	0.0212307
AT1G61130	159.199	0.68217	0.219314	3.11047	0.00186789	0.0212611
AT2G44380	817.003	0.697627	0.224437	3.10834	0.0018814	0.0213934
AT5G64700	173.636	0.831529	0.267825	3.10475	0.00190441	0.0216225
AT3G03440	353.851	0.626799	0.201943	3.10384	0.00191026	0.0216672
AT2G28960	365.331	0.656348	0.211538	3.10274	0.0019174	0.0217372
AT3G04475	5.81151	0.97474	0.314607	3.09828	0.0019465	0.0219791
AT3G06490	66.2563	1.00034	0.323889	3.08851	0.00201162	0.022613
AT2G20940	194.174	0.631571	0.204526	3.08798	0.00201523	0.0226424
AT1G61610	59.2254	1.01269	0.328379	3.0839	0.00204303	0.022901
AT1G71530	107.932	0.810615	0.262833	3.08415	0.00204137	0.022901
AT1G63440	632.334	0.754651	0.244709	3.08386	0.0020433	0.022901
AT2G27310	664.482	0.783154	0.253978	3.08354	0.00204551	0.022903
AT1G11300	141.658	0.731972	0.237474	3.08232	0.00205396	0.0229863
AT3G23220	4.21719	0.927066	0.300837	3.08162	0.00205877	0.0230288
AT3G57760	340.299	0.711762	0.231346	3.07662	0.00209365	0.0233382
AT1G70810	778.596	0.639897	0.20841	3.07037	0.00213792	0.0236918
AT5G58680	13.7433	1.10106	0.359446	3.06323	0.00218961	0.0242173
AT2G37820	33.6978	0.996372	0.325857	3.0577	0.00223046	0.0246089
AT4G36670	2239.5	0.784049	0.2566	3.05553	0.00224665	0.0247755
AT4G17695	100.913	0.7325	0.239904	3.0533	0.00226341	0.024924
AT5G13210	226.139	0.636825	0.208751	3.05064	0.00228356	0.0251213
AT2G41100	23721.6	0.725227	0.238284	3.04354	0.00233812	0.0256717
AT3G53810	498.469	0.674577	0.221732	3.0423	0.00234775	0.0257401
AT2G38490	24.3581	1.07444	0.353253	3.04156	0.00235358	0.025779
AT1G65790	22.3564	1.06703	0.351201	3.03823	0.00237974	0.0259901
AT3G57480	248.561	0.636498	0.209992	3.03105	0.00243704	0.0265263
AT2G38240	128.286	1.01249	0.334119	3.03033	0.00244288	0.0265772
AT1G65484	13.672	1.08029	0.356574	3.02964	0.00244849	0.0266254
AT3G48780	2229.93	0.615241	0.203192	3.02787	0.0024628	0.0267682
AT2G43520	404.241	0.589595	0.194894	3.02521	0.00248458	0.0269532
AT3G03670	134.634	0.863151	0.285684	3.02135	0.0025165	0.0272734
AT5G61570	300.733	0.67077	0.222418	3.0158	0.00256302	0.0277509
AT1G71140	362.713	0.679753	0.225479	3.0147	0.00257231	0.0278382
AT3G13110	3521.24	0.591528	0.196275	3.01377	0.00258022	0.0279105
AT4G03430	3539.82	0.638418	0.211864	3.01333	0.00258394	0.0279374
AT5G13200	235.967	0.681912	0.226425	3.01165	0.00259829	0.028039
AT2G24490	513.572	0.697608	0.23171	3.0107	0.00260649	0.0281007
AT1G30900	653.043	0.612412	0.203886	3.0037	0.00266722	0.0286872
AT3G16720	635.974	0.711134	0.236775	3.00342	0.00266964	0.0286996
AT2G34355	549.93	0.747607	0.249109	3.00112	0.00268987	0.0288486
AT4G26090	321.825	0.722341	0.240858	2.99903	0.00270841	0.0290199
AT3G07040	507.119	0.600172	0.200139	2.99878	0.00271062	0.0290299
AT5G64310	910.95	0.713816	0.238323	2.99516	0.002743	0.0293212
AT4G25845	5.32766	0.985636	0.329674	2.98973	0.00279222	0.0297631
AT4G12350	20.6423	1.07488	0.359642	2.98874	0.00280132	0.029846
AT5G21900	166.259	0.655498	0.219522	2.98602	0.00282634	0.0300985
AT4G12720	2609.61	0.743481	0.249196	2.98352	0.0028495	0.0303308
AT1G26730	166.625	0.755661	0.25331	2.98314	0.00285304	0.03034
AT2G45210	380.888	0.731354	0.24516	2.98318	0.00285274	0.03034
AT3G57640	80.4989	0.822298	0.275779	2.98172	0.00286631	0.0304333
AT4G09420	130.366	0.73929	0.248076	2.9801	0.00288155	0.0305285
AT5G17380	8927.12	0.981272	0.329593	2.97722	0.00290871	0.0307608
AT1G74810	132.766	0.710166	0.238583	2.9766	0.00291466	0.0308073
AT3G16510	125.489	0.731359	0.246009	2.97289	0.00295012	0.0311095
AT3G52520	83.2611	0.844167	0.284335	2.96891	0.00298857	0.0314856
AT5G12890	572.552	0.704336	0.237307	2.96804	0.00299709	0.0315314
AT1G14260	72.5999	0.925122	0.311735	2.96766	0.00300077	0.0315555
AT5G10760	22.1533	1.05302	0.35493	2.96684	0.00300882	0.0315994
AT5G25050	552.912	0.667381	0.22495	2.9668	0.00300913	0.0315994
AT3G08720	802.558	0.664815	0.224379	2.96292	0.00304738	0.0318975
AT5G57910	572.24	0.719163	0.243011	2.95939	0.00308247	0.0321756
AT1G43000	6.8621	1.01453	0.342952	2.95822	0.00309417	0.0322828
AT5G59510	97.9741	0.922275	0.311993	2.95608	0.00311579	0.0324935
AT2G26820	279.716	0.685213	0.231908	2.95467	0.00312999	0.0326115
AT5G05850	321.675	0.667327	0.226115	2.95127	0.00316468	0.0329124
AT5G44060	630.878	0.587057	0.198909	2.95139	0.00316351	0.0329124
AT4G00960	32.8087	0.97701	0.331199	2.94992	0.0031786	0.0330419
AT2G02180	2925.12	0.584969	0.198331	2.94946	0.00318328	0.0330754
AT1G07130	136.324	0.636863	0.215961	2.94897	0.0031883	0.0330972
AT4G34390	1198.53	0.612464	0.207791	2.9475	0.00320357	0.0332405
AT1G29060	224.025	0.654089	0.222613	2.93824	0.00330081	0.0340201
AT4G12470	5088.23	0.994202	0.338925	2.9334	0.00335276	0.0344102
AT3G49780	2049.93	0.602786	0.205566	2.93232	0.00336442	0.0345143
AT1G66500	275.933	0.766771	0.261774	2.92913	0.00339915	0.0348232
AT1G09560	2233.82	0.643245	0.220239	2.92067	0.00349274	0.0355729
AT3G46080	285.218	0.787149	0.26975	2.91807	0.00352202	0.0358389
AT2G29430	7.69314	0.973249	0.333909	2.91471	0.00356019	0.0361785
AT3G04420	164.251	0.712721	0.244908	2.91016	0.0036124	0.0366105
AT5G15870	1107.41	0.618454	0.212823	2.90595	0.00366138	0.036991
AT1G52770	46.6391	0.876844	0.302254	2.90102	0.00371953	0.0374782
AT1G69840	2216.53	0.602026	0.207802	2.89711	0.00376614	0.0377965
AT4G26060	406.468	0.594794	0.205359	2.89636	0.00377522	0.0378374
AT5G10830	457.4	0.634807	0.219324	2.89438	0.00379914	0.0380266
AT1G32910	22.9846	1.02512	0.354512	2.89164	0.00383235	0.0382577
AT1G06160	739.562	0.804975	0.278738	2.88793	0.00387783	0.0386946
AT1G02460	70.3841	0.835187	0.289272	2.8872	0.00388686	0.0387506
AT3G12510	100.529	0.734548	0.254518	2.88603	0.00390131	0.0388775
AT1G09253	27.993	1.00653	0.349872	2.87686	0.00401648	0.0399373
AT1G78860	276.462	0.645406	0.224683	2.87252	0.00407209	0.0404193
AT5G64250	4500.24	0.674336	0.234998	2.86954	0.00411066	0.0407308
AT1G51645	167.149	0.661785	0.23113	2.86325	0.00419314	0.0413671
AT3G13437	27.8903	0.957124	0.334342	2.86271	0.00420032	0.0414188
AT3G13080	4781.57	0.668543	0.233889	2.85838	0.00425814	0.041808
AT3G28890	6.97197	0.940808	0.329232	2.85758	0.00426881	0.0418946
AT1G73805	115.004	0.793586	0.277766	2.85703	0.00427621	0.0419309
AT5G13190	898.357	0.592072	0.207228	2.85711	0.00427517	0.0419309
AT5G02630	215.604	0.615272	0.2155	2.85509	0.00430251	0.0421341
AT4G05490	4.59469	0.899257	0.315239	2.85262	0.00433609	0.0423896
AT1G64563	97.0737	0.767284	0.269041	2.85192	0.00434558	0.0424457
AT3G14700	64.4967	0.864315	0.303192	2.85072	0.00436206	0.0425883
AT1G72900	3041.61	0.67195	0.23578	2.8499	0.00437328	0.0426795
AT1G24147	300.501	0.616219	0.216263	2.8494	0.00438014	0.0427117
AT5G22540	12.284	0.995707	0.349984	2.84501	0.00444101	0.0431361
AT3G50470	126.681	0.713468	0.250949	2.84308	0.00446802	0.0433612
AT4G40065	262.666	0.616809	0.217312	2.83836	0.00453462	0.0438887
AT1G33790	1437.4	0.704205	0.24869	2.83166	0.00463065	0.044604
AT3G19930	6159.54	0.638245	0.225411	2.83147	0.00463349	0.044604
AT1G05010	21770.9	0.648476	0.229416	2.82663	0.00470401	0.045206
AT5G52810	411.155	0.590157	0.208957	2.8243	0.00473835	0.0454011
AT5G66640	78.175	0.796738	0.282574	2.81957	0.00480877	0.0458818
AT4G37710	4.47696	0.845736	0.300013	2.819	0.00481739	0.0459447
AT2G34960	86.0712	0.734819	0.261094	2.81438	0.00488716	0.046489
AT5G49780	131.517	0.686321	0.243883	2.81414	0.00489075	0.046489
AT2G29440	190.479	0.592302	0.21083	2.80938	0.00496365	0.0470425
AT5G03990	292.21	0.608096	0.216811	2.80473	0.00503588	0.0476673
AT1G65520	405.521	0.595921	0.212491	2.80446	0.00504012	0.0476675
AT5G41761	119.342	0.775459	0.276672	2.8028	0.00506604	0.0478528
AT1G08315	442.326	0.615908	0.219875	2.80118	0.00509168	0.0480748
AT2G44480	117.884	0.648758	0.231736	2.79956	0.0051172	0.0482756
AT5G62865	386.363	0.695415	0.249212	2.79046	0.00526333	0.0493241
AT5G60310	39.4194	0.961319	0.344563	2.78997	0.00527137	0.0493396
AT5G39770	6.9257	0.883601	0.316767	2.78943	0.00528002	0.0494001
AT2G25460	475.574	0.715471	0.256893	2.78509	0.00535124	0.0499221
AT4G34135	6005.44	0.672986	0.241616	2.78535	0.00534698	0.0499221
AT1G53440	3383.65	0.596491	0.21415	2.78539	0.00534629	0.0499221
AT2G06050	1430.82	0.70542	0.253672	2.78083	0.00542196	0.0504779
AT3G14710	19.1843	0.988253	0.356071	2.77544	0.00551277	0.0511342
AT5G48390	41.0694	0.908137	0.327292	2.7747	0.00552528	0.0512278
AT2G28970	163.367	0.648121	0.233593	2.77458	0.00552738	0.0512278
AT5G57500	57.9557	0.79404	0.286302	2.77343	0.00554679	0.0513657
AT4G07200	9.54119	0.966975	0.348782	2.77243	0.00556387	0.0515028
AT2G30395	50.0858	0.828353	0.298903	2.77131	0.00558314	0.05166
AT3G57740	53.8311	0.846708	0.30605	2.76657	0.00566498	0.0522891
AT5G38540	62.7782	0.899416	0.325176	2.76594	0.00567596	0.0523478
AT2G39490	3.63945	0.830159	0.300599	2.76168	0.00575041	0.0527766
AT3G17609	1293.67	0.606727	0.219785	2.76054	0.00577054	0.0529185
AT5G22140	5688.73	0.942092	0.342922	2.74725	0.00600971	0.054669
AT1G17420	489.184	0.727752	0.265045	2.74577	0.00603689	0.0548503
AT1G58225	7.88461	0.937481	0.341567	2.74465	0.00605756	0.0549718
AT1G02230	75.0306	0.901962	0.329319	2.73887	0.00616513	0.0558362
AT2G46150	116.687	0.722294	0.264309	2.73276	0.00628054	0.0567001
AT4G36490	7.11708	0.926945	0.339233	2.73248	0.00628603	0.0567271
AT2G41905	73.3758	0.837767	0.306681	2.73172	0.00630041	0.0568342
AT1G60750	29.7642	0.93604	0.342773	2.73079	0.00631826	0.0569725
AT1G55365	23.1213	0.956421	0.351472	2.72118	0.00650486	0.0583762
AT2G22860	353.11	0.966244	0.355131	2.72081	0.00651227	0.0583965
AT2G33100	8.94768	0.966123	0.355365	2.71868	0.00655439	0.0587277
AT3G24540	21.3439	0.967016	0.355866	2.71736	0.00658053	0.05889
AT3G05200	1906.6	0.589638	0.216999	2.71724	0.00658291	0.05889
AT3G48020	38.7699	0.93381	0.344452	2.71101	0.00670796	0.059914
AT5G27600	1808.1	0.599081	0.221118	2.70933	0.00674192	0.0601462
AT5G18360	127.05	0.654022	0.241424	2.70902	0.00674821	0.0601786
AT1G74870	76.206	0.846733	0.312943	2.70571	0.00681587	0.0606864
AT2G01340	332.342	0.613312	0.226977	2.70209	0.00689061	0.0612796
AT1G12030	38.5681	0.894703	0.331367	2.70004	0.00693315	0.0615612
AT5G23000	47.6468	0.841931	0.313203	2.68813	0.00718542	0.0631249
AT4G23015	9.60742	0.903108	0.336798	2.68145	0.00733029	0.0641818
AT3G03165	33.6277	0.940218	0.35113	2.67769	0.00741319	0.0648075
AT4G09385	11.1539	0.952963	0.356413	2.67376	0.00750062	0.0654203
AT1G60740	29.3324	0.886966	0.331964	2.67187	0.00754288	0.0657149
AT1G66930	53.6587	0.919973	0.344613	2.66959	0.00759449	0.0661117
AT4G23600	573.668	0.727515	0.272651	2.6683	0.00762356	0.0663393
AT2G41342	21.0953	0.939025	0.352523	2.66373	0.00772803	0.0670423
AT3G07365	6.34466	0.882243	0.331362	2.66248	0.00775676	0.0672401
AT5G18340	52.8618	0.784314	0.29464	2.66194	0.00776918	0.0672963
AT3G07970	66.7911	0.838613	0.315145	2.66104	0.00779005	0.0674488
AT2G37810	5.84183	0.894375	0.336222	2.66007	0.00781246	0.0675469
AT1G70170	126.395	0.636173	0.239159	2.66004	0.00781303	0.0675469
AT2G26380	17.7971	0.957738	0.360679	2.65537	0.00792206	0.068281
AT1G63530	87.3189	0.781424	0.294571	2.65276	0.00798376	0.0686822
AT1G22403	290.226	0.59676	0.224992	2.65236	0.00799321	0.0687166
AT1G06148	36.5246	0.891238	0.336854	2.64577	0.00815057	0.06972
AT4G34930	105.46	0.715729	0.270598	2.64499	0.00816942	0.0697759
AT1G32127	204.793	0.620723	0.235228	2.63882	0.00831962	0.0708388
AT3G45330	41.4116	0.84884	0.321874	2.63718	0.00835975	0.0711002
AT2G31585	189.602	0.605523	0.229918	2.63365	0.00844736	0.0716421
AT1G05680	3934.74	0.877721	0.333677	2.63045	0.00852716	0.0722051
AT4G27652	150.661	0.730575	0.278545	2.62283	0.00872025	0.07362
AT1G18350	26.2827	0.929221	0.355248	2.61569	0.00890464	0.074981
AT3G30340	85.2979	0.667897	0.255509	2.61398	0.00894935	0.0752457
AT1G63245	28.4219	0.887076	0.340302	2.60673	0.00914105	0.0765448
AT4G24170	13.6862	0.938996	0.360647	2.60364	0.0092239	0.077153
AT5G15950	826.357	0.718356	0.276058	2.60219	0.00926308	0.0774236
AT1G53080	10.9522	0.928307	0.357137	2.5993	0.0093414	0.0779631
AT1G66390	14.6437	0.937211	0.360693	2.59836	0.00936697	0.0781452
AT5G46520	121.851	0.6273	0.241703	2.59534	0.00944981	0.0786651
AT1G44010	11.5164	0.928312	0.358424	2.58998	0.00959804	0.0795507
AT3G23170	202.18	0.598863	0.231996	2.58135	0.00984133	0.0810015
AT5G43650	7.13972	0.875475	0.339482	2.57885	0.00991293	0.0814428
AT1G15385	25.392	0.883909	0.342826	2.5783	0.00992869	0.0815264
AT5G13700	98.6129	0.819719	0.317942	2.5782	0.00993163	0.0815264
AT5G44582	124.815	0.65504	0.25414	2.57748	0.0099525	0.0815608
AT3G23123	5.1399	0.788258	0.30657	2.57122	0.0101342	0.0827202
AT2G25410	34.5685	0.858879	0.334206	2.56991	0.0101725	0.0828842
AT5G22680	6.59825	0.863725	0.336397	2.56758	0.0102412	0.0832342
AT2G22810	43.8897	0.907397	0.353682	2.56557	0.0103006	0.0835669
AT5G57920	28.6091	0.854867	0.333238	2.56533	0.0103077	0.0835947
AT3G22410	98.2222	0.69735	0.272574	2.55838	0.010516	0.0847074
AT1G73065	5.74208	0.810069	0.316728	2.55762	0.0105392	0.0848432
AT5G17780	145.73	0.628241	0.245663	2.55733	0.0105478	0.0848432
AT4G16760	10832.2	0.865006	0.338488	2.5555	0.0106035	0.0852007
AT2G34360	16.7865	0.916789	0.358825	2.55498	0.0106195	0.0852989
AT3G23440	74.3084	0.719215	0.281759	2.55258	0.0106927	0.0857345
AT1G61550	45.8779	0.841895	0.330066	2.55069	0.0107511	0.0860503
AT2G35965	3.80268	0.741563	0.291481	2.54412	0.0109553	0.087376
AT1G11185	241.886	0.77398	0.305435	2.53403	0.0112759	0.0893358
AT3G02875	452.819	0.670873	0.264944	2.53214	0.011337	0.0897371
AT1G07690	6.57412	0.84157	0.332465	2.5313	0.0113641	0.0899082
AT4G18990	19.2076	0.903705	0.357082	2.53081	0.01138	0.0899557
AT2G45760	17.6673	0.91134	0.360192	2.53015	0.0114014	0.0900775
AT2G34790	395.551	0.709528	0.280821	2.52662	0.0115166	0.0909028
AT3G09490	86.9548	0.698991	0.276872	2.5246	0.011583	0.0912699
AT1G76065	113.758	0.590829	0.234041	2.52447	0.0115873	0.0912699
AT1G61440	31.7448	0.880404	0.349261	2.52076	0.0117102	0.0920677
AT5G53486	112.818	0.706855	0.280671	2.51845	0.0117872	0.0925294
AT5G67080	301.249	0.908278	0.360738	2.51783	0.0118079	0.092579
AT3G09480	83.8449	0.683082	0.271524	2.51573	0.0118786	0.0930689
AT5G10625	377.437	0.601524	0.23912	2.51557	0.0118839	0.0930786
AT4G39940	2133.89	0.867964	0.345431	2.5127	0.0119812	0.0937757
AT1G29195	66.79	0.801079	0.319383	2.50821	0.0121344	0.0946804
AT3G50190	62.3769	0.732412	0.29279	2.50149	0.0123672	0.0960009
AT1G04837	10.0188	0.878873	0.352877	2.49059	0.0127531	0.0983557
AT1G30135	58.0785	0.893301	0.359519	2.48471	0.0129656	0.0996211
AT3G10930	120.284	0.760625	0.307273	2.47541	0.0133085	0.101533
AT3G05260	9.40501	0.877545	0.354957	2.47226	0.0134262	0.102293
AT5G36920	18.0304	0.884884	0.358271	2.46987	0.0135162	0.102806
AT2G14290	10.7971	0.878201	0.356242	2.46518	0.0136946	0.103849
AT1G09297	19.6882	0.886889	0.360823	2.45796	0.0139729	0.105465
AT1G12480	112.161	0.588242	0.239318	2.458	0.0139715	0.105465
AT1G66160	684.344	0.604647	0.246428	2.45365	0.0141415	0.106348
AT2G33130	6.27596	0.784345	0.320044	2.45074	0.0142563	0.106856
AT4G30280	1533.28	0.825098	0.337318	2.44605	0.014443	0.108041
AT1G30780	4.32541	0.682863	0.279657	2.44179	0.0146147	0.109109
AT5G46050	265.532	0.608276	0.249232	2.4406	0.014663	0.109398
AT2G30660	75.4148	0.639024	0.262031	2.43873	0.0147389	0.109856
AT3G53600	17.5691	0.879006	0.360584	2.43773	0.0147797	0.110051
AT5G64990	26.1918	0.839808	0.344825	2.43546	0.014873	0.110601
AT3G13433	8.46697	0.852558	0.350156	2.43479	0.0149003	0.11073
AT3G57260	10.6905	0.864279	0.35637	2.42523	0.0152987	0.11332
AT2G05914	18.7836	0.867837	0.359066	2.41693	0.015652	0.115445
AT1G73325	15.9948	0.86594	0.358684	2.41422	0.0157691	0.115969
AT2G25000	111.206	0.590705	0.244778	2.41323	0.0158118	0.11617
AT5G01815	12.2864	0.869643	0.360529	2.41213	0.0158596	0.116408
AT1G32970	6.25688	0.794187	0.329304	2.41172	0.0158777	0.116465
AT2G14115	66.8414	0.6474	0.268434	2.41176	0.0158756	0.116465
AT5G13790	93.3871	0.627165	0.260168	2.41061	0.0159258	0.116629
AT3G42180	86.7389	0.613327	0.254724	2.40781	0.0160485	0.117376
AT1G70185	7.23367	0.835231	0.347301	2.40492	0.0161761	0.117967
AT2G46740	307.107	0.611066	0.254518	2.40088	0.0163559	0.118972
AT1G65850	42.5672	0.769736	0.321014	2.39783	0.0164926	0.11985
AT5G44980	27.2471	0.800614	0.333925	2.39759	0.0165034	0.119891
AT1G33840	115.93	0.680437	0.284205	2.39417	0.0166579	0.120703
AT5G41100	630.641	0.609273	0.254505	2.39395	0.0166679	0.120703
AT1G30730	2039.69	0.786048	0.329145	2.38815	0.0169333	0.12219
AT1G15790	88.7391	0.620418	0.260463	2.38198	0.01722	0.123708
AT2G18210	91.9919	0.60913	0.256149	2.37803	0.0174055	0.124684
AT4G33930	18.9843	0.85342	0.359952	2.37093	0.0177435	0.126556
AT3G59750	67.7512	0.744987	0.314503	2.36878	0.0178471	0.127084
AT4G33540	1855.28	0.59472	0.25304	2.3503	0.0187584	0.131874
AT1G17250	42.7922	0.767612	0.326673	2.34979	0.0187842	0.131973
AT4G34380	50.4547	0.83846	0.357675	2.3442	0.0190682	0.13343
ATCG00270	10984.3	0.59265	0.25324	2.34027	0.0192696	0.134425
AT5G52050	368.983	0.666799	0.285813	2.33299	0.0196486	0.136574
AT2G42340	7.95455	0.807336	0.346528	2.32978	0.0198176	0.137275
AT1G35210	140.274	0.838506	0.360497	2.32598	0.0200199	0.138422
AT1G72520	487.87	0.836865	0.36054	2.32115	0.020279	0.139702
AT1G18382	24.0113	0.831705	0.358444	2.32032	0.0203236	0.139881
AT5G17350	132.978	0.689518	0.298131	2.3128	0.0207338	0.141582
AT5G53980	82.3406	0.736453	0.318601	2.31153	0.0208039	0.141808
AT2G44195	4.85202	0.741317	0.320961	2.30968	0.0209058	0.142246
AT5G09970	29.9755	0.791361	0.343185	2.30593	0.0211146	0.143409
AT5G07310	11.143	0.829557	0.360285	2.3025	0.021307	0.144382
AT4G32870	524.604	0.613428	0.266544	2.30141	0.0213683	0.144568
AT2G07335	5.07373	0.713552	0.312164	2.28582	0.0222647	0.149074
AT1G48605	54.6788	0.671476	0.2941	2.28316	0.0224209	0.149766
AT2G33880	3.25575	0.643838	0.282217	2.28136	0.0225272	0.15021
AT4G13505	44.249	0.773004	0.339258	2.27851	0.0226961	0.150937
AT1G63870	2.63215	0.618679	0.27218	2.27305	0.0230232	0.15244
AT5G52670	69.778	0.770423	0.340164	2.26486	0.0235213	0.154833
AT4G19970	26.0095	0.773273	0.34176	2.26262	0.0236592	0.155424
AT5G55560	105.264	0.595746	0.263919	2.25731	0.0239889	0.157135
AT3G23240	86.9746	0.790757	0.351135	2.25201	0.0243219	0.158526
AT1G19610	142.542	0.64973	0.288522	2.25192	0.0243273	0.158526
AT1G30720	3771.64	0.787713	0.350324	2.24853	0.0245427	0.159609
AT1G14880	5.8752	0.711587	0.316826	2.24599	0.0247048	0.160243
AT2G02340	3.01212	0.633281	0.282427	2.24228	0.0249431	0.161332
AT4G36700	9.4085	0.786346	0.351551	2.23679	0.0253	0.163036
AT1G13490	6.23205	0.749639	0.335269	2.23593	0.0253562	0.163351
AT4G35170	8.8116	0.780876	0.349438	2.23466	0.0254396	0.163703
AT2G21350	43.8335	0.672445	0.301307	2.23176	0.0256305	0.164487
AT4G03470	16.2673	0.803103	0.36009	2.23028	0.0257287	0.16475
AT5G04390	60.4072	0.693903	0.3115	2.22762	0.0259061	0.165529
AT4G27980	20.3212	0.788095	0.353962	2.2265	0.025981	0.165867
AT1G21230	38.2694	0.750087	0.337495	2.22251	0.0262486	0.167057
AT5G59070	35.049	0.704384	0.317253	2.22026	0.0264012	0.167746
AT1G02580	10.9792	0.798131	0.360329	2.21501	0.0267596	0.1695
AT1G59218	16.4683	0.794925	0.359124	2.21351	0.0268626	0.169762
AT4G16590	3.93392	0.608554	0.275183	2.21145	0.0270048	0.170481
AT2G34000	57.1455	0.64665	0.292688	2.20935	0.0271505	0.17121
AT5G52710	68.3567	0.756117	0.343529	2.20102	0.0277343	0.173539
AT3G62780	22.4846	0.76875	0.350673	2.19221	0.028364	0.17631
AT5G20670	42.5023	0.66934	0.306465	2.18407	0.0289574	0.178831
AT4G19950	90.6447	0.59541	0.273402	2.17778	0.0294225	0.180999
AT1G09930	8.8094	0.770389	0.353886	2.17695	0.0294846	0.18123
AT5G49620	33.4153	0.735087	0.33839	2.17231	0.0298323	0.182778
AT5G40460	67.9197	0.632896	0.291806	2.16889	0.0300908	0.183815
AT1G61280	93.0228	0.629803	0.290506	2.16795	0.0301626	0.184154
AT2G04515	3.6244	0.611547	0.28216	2.16738	0.0302062	0.184321
AT1G27730	1826.17	0.772529	0.357127	2.16318	0.0305277	0.185833
AT4G26380	8.47995	0.75579	0.349537	2.16226	0.0305983	0.186112
AT4G16350	56.5705	0.670499	0.31054	2.15914	0.0308395	0.187055
AT2G21188	45.7227	0.711425	0.329753	2.15745	0.0309709	0.187522
AT3G03660	75.1591	0.607998	0.282258	2.15405	0.0312364	0.188827
AT3G51360	69.7592	0.594086	0.276052	2.15208	0.0313911	0.189513
AT5G64790	5.34391	0.678596	0.317005	2.14065	0.0323026	0.193236
AT4G22680	21.2791	0.751764	0.351921	2.13617	0.0326653	0.194557
AT5G59590	100.638	0.592277	0.277256	2.13621	0.0326626	0.194557
AT3G18610	47.7579	0.656248	0.309122	2.12294	0.0337589	0.199082
AT5G27100	76.3103	0.587233	0.276815	2.12139	0.0338886	0.199731
AT4G19720	95.6394	0.666952	0.314462	2.12093	0.0339277	0.199869
AT3G04300	39.7264	0.668842	0.316037	2.11634	0.0343156	0.20142
AT2G41280	130.127	0.759594	0.359203	2.11466	0.0344585	0.20205
AT5G38240	53.762	0.632439	0.299156	2.11407	0.034509	0.202085
AT5G26731	62.7665	0.600254	0.283921	2.11416	0.0345014	0.202085
AT5G52740	5.43639	0.66428	0.315363	2.1064	0.0351698	0.204737
AT2G40170	5.02192	0.684141	0.326127	2.09778	0.035925	0.207907
AT5G51070	19286	0.699698	0.333737	2.09656	0.0360328	0.20819
AT5G41300	65.911	0.629617	0.301512	2.0882	0.0367801	0.211395
AT5G13910	75.0535	0.590676	0.283543	2.0832	0.0372331	0.213295
AT3G49630	43.0816	0.655165	0.315313	2.07782	0.0377255	0.21508
AT2G30670	73.1346	0.645161	0.312531	2.06431	0.0389883	0.219737
AT5G48770	36.5151	0.677658	0.328396	2.06354	0.0390611	0.219867
AT3G50150	29.44	0.689641	0.335999	2.05251	0.04012	0.224163
AT5G20230	4593.16	0.710096	0.346492	2.04939	0.0404242	0.224975
AT5G54610	63.5244	0.605105	0.296629	2.03994	0.0413563	0.228512
AT1G44350	1183.51	0.732339	0.359875	2.03498	0.0418527	0.230322
AT3G50850	33.4434	0.650687	0.320515	2.03013	0.0423433	0.23257
AT4G16600	36.2008	0.662758	0.327548	2.02339	0.0430327	0.235273
AT4G25380	14.5801	0.726113	0.359027	2.02245	0.0431304	0.235636
AT4G36110	44.5417	0.637726	0.315628	2.0205	0.0433316	0.236222
AT3G13090	80.6247	0.587447	0.291268	2.01686	0.0437099	0.237694
AT1G05650	12.9223	0.726579	0.360531	2.0153	0.0438731	0.238136
AT1G03980	24.297	0.694038	0.344726	2.0133	0.0440827	0.23888
AT1G76480	12.0917	0.724504	0.360681	2.00871	0.0445679	0.240431
AT4G10720	20.3946	0.715407	0.356373	2.00747	0.0446999	0.240751
AT4G31760	7.4726	0.691529	0.344869	2.00519	0.0449422	0.241802
AT2G26010	70.3759	0.609065	0.304704	1.99888	0.0456219	0.243856
AT2G36950	7506.11	0.661425	0.330985	1.99835	0.0456787	0.244026
AT3G26120	7.47931	0.686966	0.344287	1.99533	0.0460069	0.245085
AT2G29410	31.8435	0.653254	0.327739	1.99321	0.0462381	0.245854
AT3G63320	6.43873	0.665568	0.334162	1.99175	0.0463986	0.246498
AT2G28755	11.1795	0.705739	0.357715	1.97291	0.048506	0.254626
AT2G01920	5.85653	0.640194	0.325341	1.96776	0.0490957	0.25671
AT4G01630	45.3426	0.654025	0.337208	1.93953	0.052437	0.267873
AT3G07150	30.4289	0.649996	0.335263	1.93876	0.0525301	0.268133
AT4G37022	25.4626	0.6787	0.350508	1.93633	0.0528271	0.269259
AT5G05220	10.1131	0.692703	0.358361	1.93298	0.0532391	0.270843
AT3G02242	5.2341	0.608245	0.315506	1.92784	0.0538751	0.27282
AT3G19920	4.88329	0.626054	0.32535	1.92425	0.0543235	0.274233
AT1G29740	28.159	0.655316	0.340635	1.92381	0.0543788	0.27445
AT4G15248	63.2841	0.621371	0.323426	1.92122	0.0547041	0.275557
AT5G44380	4615	0.631956	0.329985	1.91511	0.0554789	0.277359
AT4G25560	30.7756	0.672977	0.351667	1.91367	0.0556618	0.277769
AT5G49200	5.53558	0.628915	0.329004	1.91157	0.0559312	0.278807
AT1G43160	1800.95	0.689527	0.360959	1.91026	0.0560994	0.279522
AT5G48190	9.3067	0.681288	0.356854	1.90915	0.0562425	0.27962
AT5G42930	27.0271	0.671768	0.352837	1.90391	0.0569224	0.282003
AT5G63390	11.0267	0.682988	0.359479	1.89994	0.0574413	0.283341
AT1G14420	18.5064	0.676427	0.356377	1.89807	0.0576871	0.283873
ATCG00480	21722.6	0.682609	0.36029	1.89461	0.0581443	0.285021
AT1G23840	36.5424	0.601454	0.317893	1.892	0.0584912	0.286072
AT5G44569	13.7527	0.682227	0.36071	1.89135	0.0585783	0.286269
AT2G32830	19.8819	0.672868	0.357062	1.88445	0.0595035	0.289479
AT5G07010	603.852	0.664617	0.354035	1.87726	0.0604823	0.292669
AT4G07205	18.9045	0.670201	0.357995	1.8721	0.0611931	0.294598
AT1G76680	28958	0.627616	0.335829	1.86886	0.0616426	0.295948
AT3G57240	5.82812	0.620509	0.332507	1.86615	0.0620202	0.296939
AT4G21440	14.3607	0.670497	0.360661	1.85908	0.0630161	0.300121
AT5G65610	15.1575	0.670117	0.360842	1.85709	0.0632979	0.301084
AT1G79180	36.8757	0.589045	0.317687	1.85417	0.0637155	0.302562
AT1G55525	5.18538	0.610115	0.330182	1.84781	0.0646293	0.305028
AT5G23160	6.51826	0.627917	0.340327	1.84504	0.0650319	0.306372
AT2G08340	72.7069	0.635877	0.344675	1.84486	0.0650586	0.306418
AT2G26400	24.9457	0.662323	0.360915	1.83512	0.0664877	0.31046
AT5G39471	32.1273	0.630055	0.343397	1.83477	0.0665396	0.31046
AT3G50160	10.7609	0.642399	0.350594	1.83232	0.0669041	0.311727
AT2G39980	2446.57	0.643116	0.351373	1.8303	0.0672057	0.312582
AT5G38250	6.91083	0.614192	0.335832	1.82887	0.0674193	0.313061
AT5G55020	4.93211	0.592839	0.325163	1.82321	0.0682718	0.316113
AT3G05930	5.65962	0.605408	0.333376	1.81599	0.0693716	0.318776
AT1G61415	12.7175	0.652825	0.359694	1.81495	0.0695323	0.319338
AT1G19160	21.3498	0.64233	0.356161	1.80348	0.0713125	0.324292
AT3G13500	7.01716	0.611945	0.33961	1.80191	0.07156	0.324896
AT5G08175	12.0416	0.647848	0.360743	1.79587	0.0725148	0.327394
AT4G24570	908.619	0.639274	0.356817	1.7916	0.0731963	0.328766
AT1G48640	36.8299	0.590401	0.329812	1.79012	0.0734354	0.32944
AT4G19750	31.891	0.621804	0.34749	1.78941	0.0735481	0.329628
AT5G15940	32.2289	0.608969	0.340865	1.78654	0.0740116	0.330628
AT2G29420	8939.59	0.599746	0.336722	1.78113	0.0748908	0.333157
AT4G27670	7.68731	0.623594	0.351109	1.77607	0.0757215	0.335486
AT4G15310	12.7324	0.63637	0.360756	1.76399	0.0777335	0.340926
AT5G55460	10.1187	0.629205	0.358046	1.75733	0.0788613	0.344046
AT3G61450	20.8678	0.615192	0.351236	1.7515	0.0798591	0.346524
AT2G18010	9.46353	0.614336	0.351177	1.74936	0.0802284	0.347268
AT3G60870	23.882	0.593639	0.340637	1.74273	0.0813807	0.350157
AT2G29950	32.1083	0.605683	0.347735	1.74179	0.0815447	0.350554
AT2G34390	9.23777	0.616309	0.354183	1.74009	0.0818439	0.351174
AT1G03495	12.9129	0.60561	0.34883	1.73612	0.0825425	0.353066
AT1G72660	21.8556	0.615344	0.358477	1.71655	0.0860615	0.362051
AT5G44575	154.974	0.61314	0.35753	1.71493	0.0863572	0.36257
AT3G46680	9.06776	0.603308	0.352288	1.71254	0.0867967	0.363407
AT4G07255	17.7616	0.595205	0.347971	1.7105	0.0871733	0.364285
AT4G24600	10.859	0.597035	0.357381	1.67059	0.0948032	0.382574
AT1G10980	9.52445	0.595379	0.357865	1.6637	0.096173	0.385355
AT1G63380	10.6168	0.58931	0.356283	1.65405	0.0981176	0.390324
ATCG00470	7565.14	0.588374	0.358715	1.64023	0.100958	0.396738
AT2G47895	15.6922	0.590503	0.360867	1.63635	0.101767	0.398811
AT3G01045	14.79	0.586912	0.360751	1.62692	0.103755	0.40325
AT5G11975	21.8681	0.585607	0.360311	1.62528	0.104103	0.404051
AT4G17230	1749.25	0.584731	0.221934	2.63471	0.008421	0.0714665
AT2G26410	40.2751	0.584362	0.313977	1.86116	0.0627214	0.299411
AT3G07580	129.532	0.583974	0.221304	2.63879	0.00832017	0.0708388
AT5G28237	9.77877	0.583637	0.338745	1.72294	0.0848999	0.359672
AT1G80300	4350.12	0.583401	0.157397	3.70655	0.000210101	0.00317478
AT3G26820	13.0539	0.583357	0.358101	1.62903	0.103307	0.402269
[truncated: 24,210 more rows]
