# Supplementary material for: Immunity onset alters plant chromatin and utilizes EDA16 to regulate oxidative homeostasis
Source: PLoS Pathog. 2021 May 20;17(5):e1009572. doi: 10.1371/journal.ppat.1009572 (PMC8171942; doi:10.1371/journal.ppat.1009572)
Supplement: S11 Dataset — (XLSX) [file ppat.1009572.s021.xlsx]

## Sheet: Dataset S11
Dataset S11. eda16-∆Hc flg22-altered nucleosomes mapped to genes. eda16-∆Hc Differentially Positioned nucleosomes (DPNs) by DANPOS analysis (FDR < 0.01) in in two-week-old eda16-OE seedlings flg22- and mock-treated for 2 hours.
Gene	description	Number of DPNs
AT1G01010	protein_coding	1
AT1G01040	protein_coding	1
AT1G01050	protein_coding	1
AT1G01060	protein_coding	1
AT1G01070	protein_coding	2
AT1G01090	protein_coding	1
AT1G01100	protein_coding	2
AT1G01110	protein_coding	1
AT1G01120	protein_coding	2
AT1G01140	protein_coding	3
AT1G01150	protein_coding	1
AT1G01160	protein_coding	2
AT1G01190	protein_coding	1
AT1G01230	protein_coding	1
AT1G01240	protein_coding	1
AT1G01260	protein_coding	1
AT1G01320	protein_coding	1
AT1G01370	protein_coding	3
AT1G01380	protein_coding	2
AT1G01390	protein_coding	1
AT1G01420	protein_coding	1
AT1G01430	protein_coding	1
AT1G01440	protein_coding	1
AT1G01480	protein_coding	1
AT1G01490	protein_coding	1
AT1G01500	protein_coding	1
AT1G01530	protein_coding	1
AT1G01550	protein_coding	1
AT1G01560	protein_coding	3
AT1G01570	protein_coding	1
AT1G01630	protein_coding	1
AT1G01640	protein_coding	2
AT1G01660	protein_coding	1
AT1G01670	protein_coding	1
AT1G01700	protein_coding	1
AT1G01710	protein_coding	1
AT1G01740	protein_coding	2
AT1G01750	protein_coding	2
AT1G01780	protein_coding	1
AT1G01790	protein_coding	2
AT1G01800	protein_coding	1
AT1G01810	protein_coding	1
AT1G01830	protein_coding	1
AT1G01860	protein_coding	1
AT1G01870	tRNA	1
AT1G01900	protein_coding	1
AT1G01910	protein_coding	1
AT1G01960	protein_coding	1
AT1G01970	protein_coding	2
AT1G01990	protein_coding	1
AT1G02000	protein_coding	1
AT1G02020	protein_coding	1
AT1G02030	protein_coding	2
AT1G02040	protein_coding	1
AT1G02160	protein_coding	1
AT1G02170	protein_coding	1
AT1G02180	protein_coding	1
AT1G02190	protein_coding	2
AT1G02205	protein_coding	2
AT1G02270	protein_coding	1
AT1G02310	protein_coding	2
AT1G02330	protein_coding	1
AT1G02335	protein_coding	1
AT1G02340	protein_coding	1
AT1G02360	protein_coding	2
AT1G02380	protein_coding	1
AT1G02390	protein_coding	1
AT1G02460	protein_coding	2
AT1G02500	protein_coding	1
AT1G02520	protein_coding	1
AT1G02530	protein_coding	4
AT1G02575	protein_coding	1
AT1G02580	protein_coding	2
AT1G02610	protein_coding	2
AT1G02620	protein_coding	3
AT1G02630	protein_coding	2
AT1G02670	protein_coding	2
AT1G02680	protein_coding	3
AT1G02690	protein_coding	1
AT1G02730	protein_coding	2
AT1G02770	protein_coding	1
AT1G02790	protein_coding	1
AT1G02800	protein_coding	3
AT1G02810	protein_coding	1
AT1G02816	protein_coding	1
AT1G02850	protein_coding	1
AT1G02860	protein_coding	2
AT1G02870	protein_coding	1
AT1G02890	protein_coding	1
AT1G02920	protein_coding	1
AT1G02950	protein_coding	1
AT1G02980	protein_coding	2
AT1G02990	protein_coding	2
AT1G03000	protein_coding	1
AT1G03020	protein_coding	1
AT1G03040	protein_coding	1
AT1G03060	protein_coding	2
AT1G03070	protein_coding	1
AT1G03090	protein_coding	1
AT1G03106	protein_coding	1
AT1G03110	protein_coding	1
AT1G03170	protein_coding	2
AT1G03180	protein_coding	2
AT1G03190	protein_coding	1
AT1G03220	protein_coding	2
AT1G03230	protein_coding	1
AT1G03260	protein_coding	2
AT1G03270	protein_coding	2
AT1G03290	protein_coding	2
AT1G03310	protein_coding	1
AT1G03320	protein_coding	1
AT1G03330	protein_coding	1
AT1G03340	protein_coding	1
AT1G03350	protein_coding	1
AT1G03360	protein_coding	1
AT1G03400	protein_coding	1
AT1G03440	protein_coding	2
AT1G03445	protein_coding	1
AT1G03457	protein_coding	2
AT1G03470	protein_coding	1
AT1G03475	protein_coding	1
AT1G03490	protein_coding	1
AT1G03510	protein_coding	1
AT1G03520	protein_coding	1
AT1G03545	atlncRNA	1
AT1G03550	protein_coding	1
AT1G03590	protein_coding	3
AT1G03600	protein_coding	4
AT1G03610	protein_coding	1
AT1G03660	protein_coding	1
AT1G03730	protein_coding	3
AT1G03740	protein_coding	3
AT1G03780	protein_coding	3
AT1G03820	protein_coding	2
AT1G03840	protein_coding	1
AT1G03850	protein_coding	1
AT1G03860	protein_coding	1
AT1G03870	protein_coding	2
AT1G03880	protein_coding	1
AT1G03890	protein_coding	3
AT1G03900	protein_coding	1
AT1G03905	protein_coding	2
AT1G03910	protein_coding	1
AT1G03930	protein_coding	1
AT1G03935	snoRNA	2
AT1G03940	protein_coding	2
AT1G03950	protein_coding	3
AT1G03960	protein_coding	2
AT1G03980	protein_coding	1
AT1G03982	protein_coding	1
AT1G03990	protein_coding	1
AT1G03997	atlncRNA	1
AT1G04007	atlncRNA	1
AT1G04020	protein_coding	1
AT1G04030	protein_coding	2
AT1G04037	lncRNA	1
AT1G04053	atlncRNA	1
AT1G04057	atRNA	1
AT1G04070	protein_coding	2
AT1G04080	protein_coding	2
AT1G04083	atlncRNA	1
AT1G04103	atlncRNA	2
AT1G04110	protein_coding	1
AT1G04133	lncRNA	1
AT1G04140	protein_coding	1
AT1G04143	lncRNA	1
AT1G04210	protein_coding	1
AT1G04217	snoRNA	1
AT1G04220	protein_coding	1
AT1G04223	snoRNA	1
AT1G04227	snoRNA	1
AT1G04250	protein_coding	1
AT1G04253	lncRNA	1
AT1G04257	lncRNA	1
AT1G04260	protein_coding	1
AT1G04270	protein_coding	1
AT1G04280	protein_coding	3
AT1G04295	atlncRNA	1
AT1G04300	protein_coding	1
AT1G04327	lncRNA	1
AT1G04330	protein_coding	1
AT1G04333	lncRNA	4
AT1G04340	protein_coding	1
AT1G04350	protein_coding	2
AT1G04360	protein_coding	2
AT1G04370	protein_coding	1
AT1G04380	protein_coding	1
AT1G04383	lncRNA	1
AT1G04390	protein_coding	1
AT1G04400	protein_coding	2
AT1G04427	lncRNA	1
AT1G04445	protein_coding	1
AT1G04447	lncRNA	1
AT1G04473	atlncRNA	1
AT1G04477	atlncRNA	1
AT1G04480	protein_coding	1
AT1G04483	atlncRNA	1
AT1G04493	lncRNA	1
AT1G04500	protein_coding	3
AT1G04517	snoRNA	2
AT1G04523	lncRNA	2
AT1G04530	protein_coding	1
AT1G04533	atlncRNA	1
AT1G04540	protein_coding	1
AT1G04550	protein_coding	1
AT1G04560	protein_coding	1
AT1G04580	protein_coding	2
AT1G04593	lncRNA	1
AT1G04597	lncRNA	1
AT1G04620	protein_coding	1
AT1G04625	protein_coding	1
AT1G04650	protein_coding	3
AT1G04660	protein_coding	1
AT1G04670	protein_coding	1
AT1G04680	protein_coding	1
AT1G04687	lncRNA	1
AT1G04690	protein_coding	1
AT1G04693	lncRNA	1
AT1G04697	atlncRNA	1
AT1G04700	protein_coding	2
AT1G04733	snRNA	1
AT1G04750	protein_coding	1
AT1G04753	lncRNA	1
AT1G04760	protein_coding	1
AT1G04767	atlncRNA	1
AT1G04770	protein_coding	2
AT1G04780	protein_coding	1
AT1G04797	atlncRNA	1
AT1G04803	atlncRNA	1
AT1G04810	protein_coding	1
AT1G04847	lncRNA	1
AT1G04890	protein_coding	1
AT1G04913	atlncRNA	1
AT1G04917	atlncRNA	1
AT1G04923	lncRNA	1
AT1G04950	protein_coding	2
AT1G04987	lncRNA	1
AT1G04990	protein_coding	1
AT1G05000	protein_coding	3
AT1G05007	lncRNA	2
AT1G05010	protein_coding	2
AT1G05013	lncRNA	1
AT1G05020	protein_coding	1
AT1G05027	lncRNA	1
AT1G05030	protein_coding	1
AT1G05033	atlncRNA	1
AT1G05065	protein_coding	1
AT1G05073	lncRNA	1
AT1G05080	protein_coding	1
AT1G05085	protein_coding	1
AT1G05087	protein_coding	3
AT1G05097	lncRNA	1
AT1G05103	lncRNA	1
AT1G05107	lncRNA	2
AT1G05113	lncRNA	1
AT1G05120	protein_coding	1
AT1G05137	snoRNA	1
AT1G05140	protein_coding	1
AT1G05160	protein_coding	1
AT1G05173	lncRNA	3
AT1G05180	protein_coding	1
AT1G05230	protein_coding	1
AT1G05240	protein_coding	1
AT1G05250	protein_coding	1
AT1G05253	atlncRNA	1
AT1G05280	protein_coding	1
AT1G05283	lncRNA	1
AT1G05291	protein_coding	1
AT1G05293	atlncRNA	1
AT1G05310	protein_coding	1
AT1G05317	atlncRNA	1
AT1G05320	protein_coding	2
AT1G05333	atlncRNA	1
AT1G05350	protein_coding	1
AT1G05360	protein_coding	2
AT1G05363	atlncRNA	1
AT1G05370	protein_coding	1
AT1G05377	lncRNA	1
AT1G05380	protein_coding	1
AT1G05383	atlncRNA	1
AT1G05385	protein_coding	1
AT1G05390	tRNA	1
AT1G05397	lncRNA	1
AT1G05400	protein_coding	1
AT1G05417	snoRNA	1
AT1G05423	snoRNA	1
AT1G05427	snoRNA	1
AT1G05430	protein_coding	1
AT1G05433	snoRNA	1
AT1G05440	protein_coding	2
AT1G05443	lncRNA	1
AT1G05450	protein_coding	1
AT1G05460	protein_coding	2
AT1G05470	protein_coding	1
AT1G05487	lncRNA	1
AT1G05490	protein_coding	3
AT1G05500	protein_coding	3
AT1G05510	protein_coding	1
AT1G05517	lncRNA	1
AT1G05520	protein_coding	1
AT1G05523	atlncRNA	1
AT1G05527	lncRNA	1
AT1G05533	lncRNA	1
AT1G05547	otherRNA	1
AT1G05560	protein_coding	2
AT1G05562	atlncRNA	2
AT1G05570	protein_coding	2
AT1G05575	protein_coding	2
AT1G05577	protein_coding	3
AT1G05580	protein_coding	1
AT1G05583	lncRNA	1
AT1G05590	protein_coding	1
AT1G05593	lncRNA	1
AT1G05617	lncRNA	2
AT1G05630	protein_coding	2
AT1G05647	lncRNA	1
AT1G05653	lncRNA	1
AT1G05660	protein_coding	1
AT1G05670	protein_coding	1
AT1G05690	protein_coding	1
AT1G05697	otherRNA	1
AT1G05700	protein_coding	2
AT1G05703	atlncRNA	1
AT1G05713	lncRNA	1
AT1G05727	atlncRNA	2
AT1G05747	lncRNA	1
AT1G05760	protein_coding	1
AT1G05767	atlncRNA	2
AT1G05783	protein_coding	1
AT1G05785	protein_coding	1
AT1G05800	protein_coding	1
AT1G05805	protein_coding	1
AT1G05810	protein_coding	3
AT1G05820	protein_coding	2
AT1G05827	lncRNA	1
AT1G05830	protein_coding	1
AT1G05843	lncRNA	1
AT1G05860	protein_coding	1
AT1G05863	lncRNA	2
AT1G05890	protein_coding	1
AT1G05913	lncRNA	1
AT1G05917	snoRNA	1
AT1G05937	lncRNA	1
AT1G05940	protein_coding	1
AT1G05947	lncRNA	1
AT1G05950	protein_coding	1
AT1G05953	lncRNA	1
AT1G05957	lncRNA	1
AT1G05960	protein_coding	1
AT1G06030	protein_coding	1
AT1G06043	lncRNA	1
AT1G06057	lncRNA	1
AT1G06063	lncRNA	1
AT1G06067	lncRNA	1
AT1G06070	protein_coding	1
AT1G06080	protein_coding	1
AT1G06087	snoRNA	1
AT1G06090	protein_coding	1
AT1G06127	lncRNA	2
AT1G06130	protein_coding	1
AT1G06148	protein_coding	1
AT1G06150	protein_coding	2
AT1G06153	atlncRNA	1
AT1G06170	protein_coding	3
AT1G06177	lncRNA	1
AT1G06180	protein_coding	1
AT1G06190	protein_coding	4
AT1G06200	protein_coding	1
AT1G06217	atlncRNA	1
AT1G06220	protein_coding	1
AT1G06257	atlncRNA	1
AT1G06263	snoRNA	1
AT1G06267	snoRNA	1
AT1G06270	protein_coding	2
AT1G06273	snoRNA	1
AT1G06277	snoRNA	1
AT1G06297	lncRNA	1
AT1G06310	protein_coding	2
AT1G06320	protein_coding	3
AT1G06323	lncRNA	1
AT1G06327	lncRNA	2
AT1G06357	lncRNA	1
AT1G06360	protein_coding	1
AT1G06363	lncRNA	1
AT1G06380	protein_coding	1
AT1G06403	lncRNA	1
AT1G06410	protein_coding	1
AT1G06413	lncRNA	2
AT1G06417	lncRNA	2
AT1G06420	protein_coding	1
AT1G06453	snoRNA	2
AT1G06473	lncRNA	1
AT1G06480	tRNA	1
AT1G06483	lncRNA	1
AT1G06490	protein_coding	3
AT1G06507	lncRNA	1
AT1G06515	protein_coding	1
AT1G06517	lncRNA	1
AT1G06523	miRNA	1
AT1G06527	lncRNA	1
AT1G06537	lncRNA	2
AT1G06560	protein_coding	1
AT1G06583	lncRNA	1
AT1G06590	protein_coding	1
AT1G06593	lncRNA	2
AT1G06607	lncRNA	1
AT1G06627	lncRNA	1
AT1G06633	lncRNA	1
AT1G06640	protein_coding	2
AT1G06700	protein_coding	1
AT1G06717	atlncRNA	1
AT1G06723	lncRNA	1
AT1G06757	lncRNA	1
AT1G06760	protein_coding	2
AT1G06787	atlncRNA	1
AT1G06797	otherRNA	1
AT1G06820	protein_coding	2
AT1G06837	lncRNA	1
AT1G06840	protein_coding	1
AT1G06850	protein_coding	1
AT1G06860	tRNA	2
AT1G06870	protein_coding	3
AT1G06907	lncRNA	1
AT1G06925	protein_coding	1
AT1G06930	protein_coding	1
AT1G06947	lncRNA	1
AT1G06950	protein_coding	1
AT1G06957	lncRNA	1
AT1G06960	protein_coding	1
AT1G06967	lncRNA	1
AT1G06983	lncRNA	1
AT1G06990	protein_coding	2
AT1G07007	lncRNA	1
AT1G07013	lncRNA	1
AT1G07060	protein_coding	2
AT1G07070	protein_coding	2
AT1G07090	protein_coding	1
AT1G07100	tRNA	1
AT1G07110	protein_coding	1
AT1G07127	lncRNA	1
AT1G07135	protein_coding	1
AT1G07163	lncRNA	1
AT1G07177	lncRNA	1
AT1G07200	protein_coding	1
AT1G07210	protein_coding	1
AT1G07230	protein_coding	1
AT1G07233	lncRNA	1
AT1G07237	lncRNA	1
AT1G07247	lncRNA	1
AT1G07270	protein_coding	1
AT1G07280	protein_coding	2
AT1G07300	protein_coding	1
AT1G07313	lncRNA	1
AT1G07350	protein_coding	2
AT1G07380	protein_coding	1
AT1G07390	protein_coding	2
AT1G07400	protein_coding	1
AT1G07430	protein_coding	1
AT1G07457	lncRNA	1
AT1G07485	protein_coding	1
AT1G07490	protein_coding	1
AT1G07510	protein_coding	1
AT1G07540	protein_coding	1
AT1G07550	protein_coding	1
AT1G07553	lncRNA	2
AT1G07557	lncRNA	1
AT1G07570	protein_coding	1
AT1G07573	lncRNA	2
AT1G07583	lncRNA	2
AT1G07590	protein_coding	1
AT1G07627	lncRNA	2
AT1G07650	protein_coding	1
AT1G07653	atlncRNA	1
AT1G07657	lncRNA	1
AT1G07670	protein_coding	1
AT1G07673	lncRNA	1
AT1G07720	protein_coding	1
AT1G07728	atlncRNA	1
AT1G07740	protein_coding	1
AT1G07770	protein_coding	2
AT1G07803	atlncRNA	1
AT1G07810	protein_coding	1
AT1G07840	protein_coding	2
AT1G07843	lncRNA	1
AT1G07850	protein_coding	1
AT1G07860	protein_coding	1
AT1G07863	lncRNA	2
AT1G07867	miRNA	1
AT1G07870	protein_coding	1
AT1G07880	protein_coding	1
AT1G07885	protein_coding	2
AT1G07887	atlncRNA	2
AT1G07890	protein_coding	2
AT1G07900	protein_coding	1
AT1G07902	protein_coding	1
AT1G07973	lncRNA	1
AT1G08030	protein_coding	1
AT1G08040	protein_coding	1
AT1G08053	miRNA	2
AT1G08065	protein_coding	2
AT1G08070	protein_coding	1
AT1G08087	atlncRNA	1
AT1G08115	snRNA	1
AT1G08120	protein_coding	1
AT1G08127	lncRNA	1
AT1G08130	protein_coding	2
AT1G08133	lncRNA	1
AT1G08135	protein_coding	1
AT1G08140	protein_coding	1
AT1G08150	protein_coding	2
AT1G08177	lncRNA	1
AT1G08190	protein_coding	1
AT1G08207	lncRNA	1
AT1G08210	protein_coding	1
AT1G08213	lncRNA	1
AT1G08260	protein_coding	3
AT1G08273	atlncRNA	1
AT1G08277	lncRNA	1
AT1G08283	lncRNA	1
AT1G08293	lncRNA	1
AT1G08300	protein_coding	1
AT1G08340	protein_coding	1
AT1G08350	protein_coding	1
AT1G08357	lncRNA	1
AT1G08397	lncRNA	1
AT1G08403	lncRNA	1
AT1G08433	lncRNA	1
AT1G08437	lncRNA	1
AT1G08440	protein_coding	2
AT1G08447	lncRNA	2
AT1G08450	protein_coding	1
AT1G08465	protein_coding	1
AT1G08470	protein_coding	1
AT1G08507	lncRNA	2
AT1G08513	lncRNA	1
AT1G08543	atlncRNA	1
AT1G08557	atlncRNA	1
AT1G08580	protein_coding	1
AT1G08597	miRNA	2
AT1G08600	protein_coding	1
AT1G08610	protein_coding	1
AT1G08623	lncRNA	1
AT1G08630	protein_coding	1
AT1G08633	atlncRNA	1
AT1G08637	lncRNA	1
AT1G08640	protein_coding	1
AT1G08645	protein_coding	1
AT1G08650	protein_coding	2
AT1G08673	lncRNA	2
AT1G08677	lncRNA	1
AT1G08707	atlncRNA	1
AT1G08723	atlncRNA	1
AT1G08733	atlncRNA	1
AT1G08743	lncRNA	1
AT1G08753	atlncRNA	1
AT1G08763	lncRNA	1
AT1G08780	protein_coding	2
AT1G08790	protein_coding	1
AT1G08793	miRNA	1
AT1G08800	protein_coding	1
AT1G08817	lncRNA	1
AT1G08840	protein_coding	1
AT1G08860	protein_coding	1
AT1G08887	lncRNA	1
AT1G08930	protein_coding	1
AT1G08940	protein_coding	1
AT1G08947	lncRNA	1
AT1G08960	protein_coding	1
AT1G08963	atlncRNA	1
AT1G08973	atlncRNA	1
AT1G08993	lncRNA	2
AT1G08997	lncRNA	2
AT1G09003	atlncRNA	1
AT1G09027	snoRNA	1
AT1G09040	protein_coding	1
AT1G09047	lncRNA	1
AT1G09050	protein_coding	1
AT1G09060	protein_coding	2
AT1G09063	lncRNA	1
AT1G09083	snoRNA	1
AT1G09087	snoRNA	1
AT1G09090	protein_coding	2
AT1G09100	protein_coding	1
AT1G09107	lncRNA	1
AT1G09160	protein_coding	2
AT1G09170	protein_coding	3
AT1G09187	lncRNA	1
AT1G09190	protein_coding	1
AT1G09193	atlncRNA	1
AT1G09195	protein_coding	2
AT1G09197	lncRNA	1
AT1G09230	protein_coding	1
AT1G09243	lncRNA	1
AT1G09245	protein_coding	1
AT1G09263	lncRNA	1
AT1G09280	protein_coding	1
AT1G09287	atlncRNA	1
AT1G09307	lncRNA	1
AT1G09313	lncRNA	2
AT1G09317	lncRNA	1
AT1G09320	protein_coding	1
AT1G09330	protein_coding	1
AT1G09333	snoRNA	1
AT1G09340	protein_coding	2
AT1G09363	atlncRNA	3
AT1G09367	atlncRNA	1
AT1G09370	protein_coding	1
AT1G09377	lncRNA	1
AT1G09380	protein_coding	1
AT1G09387	lncRNA	1
AT1G09390	protein_coding	2
AT1G09393	lncRNA	2
AT1G09415	protein_coding	1
AT1G09417	lncRNA	1
AT1G09420	protein_coding	2
AT1G09421	atlncRNA	1
AT1G09423	lncRNA	1
AT1G09440	protein_coding	1
AT1G09447	atlncRNA	1
AT1G09450	protein_coding	1
AT1G09453	atlncRNA	1
AT1G09463	atlncRNA	2
AT1G09470	protein_coding	2
AT1G09480	protein_coding	1
AT1G09487	atlncRNA	1
AT1G09493	lncRNA	3
AT1G09527	atlncRNA	1
AT1G09530	protein_coding	1
AT1G09597	lncRNA	1
AT1G09600	protein_coding	1
AT1G09603	lncRNA	2
AT1G09627	atlncRNA	2
AT1G09660	protein_coding	2
AT1G09667	lncRNA	1
AT1G09680	protein_coding	2
AT1G09693	lncRNA	1
AT1G09713	atlncRNA	1
AT1G09720	protein_coding	2
AT1G09730	protein_coding	3
AT1G09733	lncRNA	1
AT1G09740	protein_coding	2
AT1G09773	lncRNA	1
AT1G09777	atlncRNA	1
AT1G09780	protein_coding	1
AT1G09790	protein_coding	1
AT1G09794	protein_coding	2
AT1G09795	protein_coding	1
AT1G09797	lncRNA	1
AT1G09800	protein_coding	1
AT1G09803	lncRNA	1
AT1G09807	lncRNA	1
AT1G09815	protein_coding	1
AT1G09850	protein_coding	1
AT1G09857	lncRNA	2
AT1G09863	atlncRNA	1
AT1G09867	snoRNA	1
AT1G09873	snoRNA	1
AT1G09877	snoRNA	1
AT1G09883	snoRNA	1
AT1G09910	protein_coding	1
AT1G09935	protein_coding	1
AT1G09940	protein_coding	1
AT1G09977	lncRNA	1
AT1G09980	protein_coding	2
AT1G10010	protein_coding	1
AT1G10020	protein_coding	2
AT1G10030	protein_coding	1
AT1G10040	protein_coding	2
AT1G10050	protein_coding	1
AT1G10095	protein_coding	1
AT1G10120	protein_coding	1
AT1G10130	protein_coding	5
AT1G10155	protein_coding	1
AT1G10180	protein_coding	1
AT1G10240	protein_coding	1
AT1G10270	protein_coding	2
AT1G10280	protein_coding	1
AT1G10290	protein_coding	2
AT1G10300	protein_coding	1
AT1G10310	protein_coding	1
AT1G10320	protein_coding	1
AT1G10330	protein_coding	1
AT1G10370	protein_coding	1
AT1G10380	protein_coding	1
AT1G10385	protein_coding	1
AT1G10390	protein_coding	1
AT1G10440	tRNA	1
AT1G10450	protein_coding	3
AT1G10455	protein_coding	2
AT1G10530	protein_coding	1
AT1G10540	protein_coding	1
AT1G10580	protein_coding	1
AT1G10585	protein_coding	2
AT1G10588	protein_coding	1
AT1G10590	protein_coding	1
AT1G10600	protein_coding	1
AT1G10620	protein_coding	2
AT1G10640	protein_coding	1
AT1G10682	otherRNA	1
AT1G10700	protein_coding	1
AT1G10710	protein_coding	1
AT1G10740	protein_coding	1
AT1G10745	protein_coding	1
AT1G10750	protein_coding	3
AT1G10760	protein_coding	2
AT1G10790	protein_coding	1
AT1G10810	protein_coding	1
AT1G10820	protein_coding	1
AT1G10870	protein_coding	2
AT1G10900	protein_coding	1
AT1G10910	protein_coding	1
AT1G10960	protein_coding	1
AT1G11080	protein_coding	1
AT1G11100	protein_coding	3
AT1G11110	protein_coding	3
AT1G11160	protein_coding	1
AT1G11190	protein_coding	1
AT1G11210	protein_coding	1
AT1G11303	protein_coding	1
AT1G11330	protein_coding	1
AT1G11370	protein_coding	1
AT1G11380	protein_coding	1
AT1G11390	protein_coding	1
AT1G11400	protein_coding	2
AT1G11410	protein_coding	1
AT1G11545	protein_coding	1
AT1G11572	protein_coding	1
AT1G11590	protein_coding	1
AT1G11600	protein_coding	1
AT1G11608	protein_coding	1
AT1G11610	protein_coding	1
AT1G11660	protein_coding	1
AT1G11700	protein_coding	2
AT1G11740	protein_coding	1
AT1G11750	protein_coding	1
AT1G11770	protein_coding	2
AT1G11820	protein_coding	2
AT1G11840	protein_coding	1
AT1G11860	protein_coding	1
AT1G11870	protein_coding	1
AT1G11880	protein_coding	1
AT1G11890	protein_coding	1
AT1G11925	protein_coding	1
AT1G11930	protein_coding	1
AT1G11940	protein_coding	2
AT1G11950	protein_coding	1
AT1G11960	protein_coding	2
AT1G11970	protein_coding	1
AT1G11980	protein_coding	1
AT1G11990	protein_coding	3
AT1G12000	protein_coding	1
AT1G12010	protein_coding	2
AT1G12013	snoRNA	2
AT1G12015	snoRNA	1
AT1G12020	protein_coding	2
AT1G12030	protein_coding	2
AT1G12040	protein_coding	1
AT1G12060	protein_coding	1
AT1G12070	protein_coding	1
AT1G12080	protein_coding	3
AT1G12090	protein_coding	1
AT1G12120	protein_coding	2
AT1G12160	protein_coding	1
AT1G12170	protein_coding	1
AT1G12180	protein_coding	2
AT1G12200	protein_coding	1
AT1G12210	protein_coding	1
AT1G12230	protein_coding	1
AT1G12260	protein_coding	2
AT1G12290	protein_coding	1
AT1G12300	protein_coding	1
AT1G12310	protein_coding	2
AT1G12320	protein_coding	3
AT1G12330	protein_coding	1
AT1G12340	protein_coding	1
AT1G12350	protein_coding	1
AT1G12360	protein_coding	1
AT1G12370	protein_coding	1
AT1G12380	protein_coding	2
AT1G12410	protein_coding	1
AT1G12411	protein_coding	1
AT1G12460	protein_coding	2
AT1G12470	protein_coding	2
AT1G12500	protein_coding	1
AT1G12540	protein_coding	1
AT1G12570	protein_coding	3
AT1G12580	protein_coding	1
AT1G12620	protein_coding	1
AT1G12630	protein_coding	1
AT1G12665	protein_coding	1
AT1G12672	protein_coding	2
AT1G12680	protein_coding	1
AT1G12700	protein_coding	1
AT1G12710	protein_coding	1
AT1G12750	protein_coding	1
AT1G12760	protein_coding	2
AT1G12770	protein_coding	2
AT1G12790	protein_coding	1
AT1G12800	protein_coding	2
AT1G12840	protein_coding	1
AT1G12850	protein_coding	1
AT1G12855	protein_coding	1
AT1G12860	protein_coding	1
AT1G12910	protein_coding	3
AT1G12920	protein_coding	2
AT1G12950	protein_coding	3
AT1G12970	protein_coding	2
AT1G12990	protein_coding	1
AT1G13000	protein_coding	1
AT1G13020	protein_coding	1
AT1G13030	protein_coding	4
AT1G13040	protein_coding	3
AT1G13080	protein_coding	1
AT1G13120	protein_coding	2
AT1G13130	protein_coding	1
AT1G13140	protein_coding	2
AT1G13143	protein_coding	2
AT1G13150	protein_coding	1
AT1G13160	protein_coding	1
AT1G13195	protein_coding	2
AT1G13200	protein_coding	1
AT1G13210	protein_coding	1
AT1G13240	tRNA	1
AT1G13260	protein_coding	3
AT1G13290	protein_coding	1
AT1G13320	protein_coding	1
AT1G13330	protein_coding	1
AT1G13380	protein_coding	1
AT1G13400	protein_coding	1
AT1G13440	protein_coding	1
AT1G13448	atlncRNA	1
AT1G13470	protein_coding	1
AT1G13480	protein_coding	1
AT1G13520	protein_coding	1
AT1G13560	protein_coding	2
AT1G13570	protein_coding	2
AT1G13580	protein_coding	2
AT1G13590	protein_coding	1
AT1G13610	protein_coding	3
AT1G13640	protein_coding	1
AT1G13650	protein_coding	1
AT1G13680	protein_coding	1
AT1G13690	protein_coding	1
AT1G13700	protein_coding	1
AT1G13710	protein_coding	1
AT1G13720	tRNA	1
AT1G13730	protein_coding	1
AT1G13740	protein_coding	2
AT1G13750	protein_coding	1
AT1G13755	protein_coding	1
AT1G13790	protein_coding	1
AT1G13800	protein_coding	2
AT1G13810	protein_coding	3
AT1G13820	protein_coding	1
AT1G13830	protein_coding	1
AT1G13840	tRNA	1
AT1G13860	protein_coding	1
AT1G13870	protein_coding	1
AT1G13880	protein_coding	1
AT1G13890	protein_coding	1
AT1G13960	protein_coding	1
AT1G13970	protein_coding	1
AT1G13980	protein_coding	1
AT1G14000	protein_coding	1
AT1G14010	protein_coding	1
AT1G14020	protein_coding	1
AT1G14030	protein_coding	2
AT1G14040	protein_coding	1
AT1G14060	protein_coding	1
AT1G14100	protein_coding	1
AT1G14130	protein_coding	2
AT1G14170	protein_coding	2
AT1G14180	protein_coding	1
AT1G14240	protein_coding	1
AT1G14260	protein_coding	2
AT1G14270	protein_coding	2
AT1G14290	protein_coding	1
AT1G14300	protein_coding	1
AT1G14315	protein_coding	1
AT1G14320	protein_coding	1
AT1G14330	protein_coding	1
AT1G14345	protein_coding	1
AT1G14350	protein_coding	1
AT1G14420	protein_coding	1
AT1G14440	protein_coding	1
AT1G14518	otherRNA	1
AT1G14520	protein_coding	1
AT1G14560	protein_coding	1
AT1G14570	protein_coding	3
AT1G14600	protein_coding	1
AT1G14610	protein_coding	1
AT1G14640	protein_coding	1
AT1G14660	protein_coding	1
AT1G14680	protein_coding	1
AT1G14685	protein_coding	2
AT1G14686	protein_coding	2
AT1G14687	protein_coding	3
AT1G14688	protein_coding	1
AT1G14690	protein_coding	1
AT1G14730	protein_coding	2
AT1G14760	protein_coding	1
AT1G14770	protein_coding	2
AT1G14780	protein_coding	1
AT1G14790	protein_coding	1
AT1G14900	protein_coding	1
AT1G14910	protein_coding	2
AT1G14920	protein_coding	1
AT1G14940	protein_coding	1
AT1G15002	atlncRNA	1
AT1G15010	protein_coding	1
AT1G15015	protein_coding	1
AT1G15020	protein_coding	1
AT1G15085	protein_coding	1
AT1G15090	tRNA	1
AT1G15100	protein_coding	1
AT1G15110	protein_coding	1
AT1G15120	protein_coding	1
AT1G15130	protein_coding	1
AT1G15190	protein_coding	1
AT1G15310	protein_coding	1
AT1G15360	protein_coding	1
AT1G15370	protein_coding	1
AT1G15380	protein_coding	1
AT1G15440	protein_coding	2
AT1G15460	protein_coding	1
AT1G15470	protein_coding	2
AT1G15500	protein_coding	1
AT1G15510	protein_coding	1
AT1G15520	protein_coding	2
AT1G15550	protein_coding	1
AT1G15570	protein_coding	1
AT1G15625	protein_coding	1
AT1G15640	protein_coding	1
AT1G15690	protein_coding	1
AT1G15750	protein_coding	1
AT1G15757	protein_coding	3
AT1G15760	protein_coding	3
AT1G15772	protein_coding	1
AT1G15780	protein_coding	2
AT1G15790	protein_coding	1
AT1G15860	protein_coding	1
AT1G15940	protein_coding	1
AT1G15950	protein_coding	1
AT1G16040	protein_coding	2
AT1G16060	protein_coding	2
AT1G16070	protein_coding	2
AT1G16120	protein_coding	1
AT1G16130	protein_coding	2
AT1G16150	protein_coding	1
AT1G16170	protein_coding	1
AT1G16180	protein_coding	2
AT1G16190	protein_coding	1
AT1G16260	protein_coding	1
AT1G16280	protein_coding	1
AT1G16310	protein_coding	1
AT1G16380	protein_coding	1
AT1G16410	protein_coding	1
AT1G16420	protein_coding	1
AT1G16430	protein_coding	2
AT1G16440	protein_coding	3
AT1G16445	protein_coding	1
AT1G16460	protein_coding	2
AT1G16470	protein_coding	4
AT1G16510	protein_coding	1
AT1G16515	protein_coding	1
AT1G16520	protein_coding	2
AT1G16540	protein_coding	1
AT1G16560	protein_coding	1
AT1G16650	protein_coding	1
AT1G16670	protein_coding	1
AT1G16720	protein_coding	1
AT1G16750	protein_coding	1
AT1G16780	protein_coding	2
AT1G16790	protein_coding	1
AT1G16840	protein_coding	2
AT1G16850	protein_coding	1
AT1G16860	protein_coding	1
AT1G16870	protein_coding	2
AT1G16880	protein_coding	2
AT1G16910	protein_coding	1
AT1G16920	protein_coding	1
AT1G16930	protein_coding	2
AT1G16940	protein_coding	1
AT1G16950	protein_coding	1
AT1G16960	protein_coding	1
AT1G16970	protein_coding	1
AT1G17050	protein_coding	2
AT1G17060	protein_coding	1
AT1G17065	protein_coding	1
AT1G17070	protein_coding	2
AT1G17080	protein_coding	1
AT1G17100	protein_coding	1
AT1G17120	protein_coding	2
AT1G17130	protein_coding	3
AT1G17140	protein_coding	1
AT1G17145	protein_coding	1
AT1G17147	protein_coding	1
AT1G17150	protein_coding	2
AT1G17170	protein_coding	1
AT1G17180	protein_coding	1
AT1G17230	protein_coding	1
AT1G17232	atlncRNA	1
AT1G17240	protein_coding	1
AT1G17255	atlncRNA	1
AT1G17260	protein_coding	1
AT1G17280	protein_coding	1
AT1G17290	protein_coding	1
AT1G17300	protein_coding	2
AT1G17310	protein_coding	1
AT1G17330	protein_coding	1
AT1G17340	protein_coding	2
AT1G17345	protein_coding	3
AT1G17350	protein_coding	2
AT1G17360	protein_coding	2
AT1G17370	protein_coding	1
AT1G17380	protein_coding	1
AT1G17410	protein_coding	1
AT1G17420	protein_coding	1
AT1G17430	protein_coding	1
AT1G17520	protein_coding	1
AT1G17530	protein_coding	1
AT1G17540	protein_coding	1
AT1G17550	protein_coding	1
AT1G17560	protein_coding	2
AT1G17570	tRNA	2
AT1G17580	protein_coding	3
AT1G17590	protein_coding	1
AT1G17600	protein_coding	1
AT1G17610	protein_coding	1
AT1G17620	protein_coding	1
AT1G17630	protein_coding	1
AT1G17680	protein_coding	1
AT1G17710	protein_coding	1
AT1G17744	protein_coding	3
AT1G17745	protein_coding	5
AT1G17760	protein_coding	3
AT1G17800	protein_coding	1
AT1G17820	protein_coding	1
AT1G17840	protein_coding	1
AT1G17850	protein_coding	1
AT1G17860	protein_coding	1
AT1G17890	protein_coding	1
AT1G17950	protein_coding	1
AT1G17980	protein_coding	1
AT1G17990	protein_coding	2
AT1G18000	protein_coding	1
AT1G18030	protein_coding	1
AT1G18075	miRNA	1
AT1G18080	protein_coding	1
AT1G18100	protein_coding	1
AT1G18180	protein_coding	2
AT1G18190	protein_coding	2
AT1G18197	protein_coding	1
AT1G18250	protein_coding	1
AT1G18260	protein_coding	1
AT1G18300	protein_coding	2
AT1G18330	protein_coding	1
AT1G18360	protein_coding	2
AT1G18370	protein_coding	1
AT1G18382	atlncRNA	1
AT1G18390	protein_coding	1
AT1G18400	protein_coding	1
AT1G18460	protein_coding	1
AT1G18500	protein_coding	2
AT1G18510	protein_coding	1
AT1G18550	protein_coding	1
AT1G18560	protein_coding	1
AT1G18570	protein_coding	1
AT1G18580	protein_coding	2
AT1G18610	protein_coding	1
AT1G18620	protein_coding	1
AT1G18670	protein_coding	1
AT1G18720	protein_coding	1
AT1G18745	otherRNA	1
AT1G18750	protein_coding	1
AT1G18790	protein_coding	1
AT1G18800	protein_coding	3
AT1G18820	tRNA	1
AT1G18830	protein_coding	2
AT1G18840	protein_coding	1
AT1G18850	protein_coding	1
AT1G18860	protein_coding	1
AT1G18870	protein_coding	3
AT1G18890	protein_coding	1
AT1G18900	protein_coding	3
AT1G18910	protein_coding	1
AT1G18940	protein_coding	2
AT1G18960	protein_coding	1
AT1G19060	protein_coding	2
AT1G19070	protein_coding	1
AT1G19080	protein_coding	3
AT1G19100	protein_coding	2
AT1G19110	protein_coding	1
AT1G19115	protein_coding	3
AT1G19120	protein_coding	2
AT1G19150	protein_coding	1
AT1G19170	protein_coding	1
AT1G19230	protein_coding	1
AT1G19250	protein_coding	1
AT1G19270	protein_coding	2
AT1G19290	protein_coding	2
AT1G19373	snoRNA	1
AT1G19376	snoRNA	1
AT1G19380	protein_coding	1
AT1G19430	protein_coding	1
AT1G19450	protein_coding	1
AT1G19480	protein_coding	1
AT1G19540	protein_coding	1
AT1G19600	protein_coding	2
AT1G19610	protein_coding	2
AT1G19620	protein_coding	1
AT1G19650	protein_coding	1
AT1G19680	protein_coding	1
AT1G19690	protein_coding	1
AT1G19730	protein_coding	1
AT1G19740	protein_coding	1
AT1G19750	protein_coding	1
AT1G19770	protein_coding	1
AT1G19780	protein_coding	1
AT1G19800	protein_coding	3
AT1G19840	protein_coding	2
AT1G19850	protein_coding	2
AT1G19860	protein_coding	2
AT1G19880	protein_coding	2
AT1G19890	protein_coding	1
AT1G19910	protein_coding	1
AT1G19920	protein_coding	1
AT1G19930	protein_coding	1
AT1G19940	protein_coding	2
AT1G19950	protein_coding	4
AT1G19970	protein_coding	1
AT1G20010	protein_coding	1
AT1G20020	protein_coding	1
AT1G20030	protein_coding	1
AT1G20060	protein_coding	1
AT1G20065	protein_coding	1
AT1G20070	protein_coding	1
AT1G20090	protein_coding	1
AT1G20170	tRNA	1
AT1G20180	protein_coding	1
AT1G20190	protein_coding	1
AT1G20200	protein_coding	3
AT1G20220	protein_coding	3
AT1G20290	protein_coding	3
AT1G20300	protein_coding	3
AT1G20330	protein_coding	2
AT1G20340	protein_coding	1
AT1G20350	protein_coding	1
AT1G20370	protein_coding	1
AT1G20380	protein_coding	2
AT1G20410	protein_coding	2
AT1G20440	protein_coding	1
AT1G20480	protein_coding	1
AT1G20500	protein_coding	4
AT1G20510	protein_coding	3
AT1G20515	atlncRNA	2
AT1G20530	protein_coding	1
AT1G20540	protein_coding	2
AT1G20550	protein_coding	1
AT1G20670	protein_coding	1
AT1G20680	protein_coding	2
AT1G20687	protein_coding	1
AT1G20700	protein_coding	1
AT1G20720	protein_coding	1
AT1G20735	protein_coding	1
AT1G20750	protein_coding	1
AT1G20760	protein_coding	1
AT1G20790	protein_coding	1
AT1G20810	protein_coding	1
AT1G20816	protein_coding	1
AT1G20830	protein_coding	1
AT1G20850	protein_coding	1
AT1G20860	protein_coding	1
AT1G20900	protein_coding	1
AT1G20950	protein_coding	1
AT1G20960	protein_coding	1
AT1G20980	protein_coding	1
AT1G20990	protein_coding	1
AT1G21050	protein_coding	1
AT1G21060	protein_coding	3
AT1G21065	protein_coding	1
AT1G21090	protein_coding	2
AT1G21120	protein_coding	1
AT1G21140	protein_coding	1
AT1G21170	protein_coding	1
AT1G21190	protein_coding	1
AT1G21200	protein_coding	1
AT1G21240	protein_coding	1
AT1G21250	protein_coding	2
AT1G21310	protein_coding	1
AT1G21320	protein_coding	2
AT1G21323	protein_coding	2
AT1G21326	protein_coding	2
AT1G21350	protein_coding	1
AT1G21360	protein_coding	3
AT1G21370	protein_coding	1
AT1G21380	protein_coding	1
AT1G21400	protein_coding	1
AT1G21410	protein_coding	1
AT1G21450	protein_coding	3
AT1G21470	protein_coding	1
AT1G21480	protein_coding	2
AT1G21510	protein_coding	1
AT1G21530	protein_coding	1
AT1G21580	protein_coding	1
AT1G21630	protein_coding	1
AT1G21640	protein_coding	1
AT1G21650	protein_coding	5
AT1G21722	protein_coding	1
AT1G21730	protein_coding	1
AT1G21835	protein_coding	1
AT1G21850	protein_coding	4
AT1G21864	protein_coding	1
AT1G21900	protein_coding	1
AT1G21920	protein_coding	2
AT1G21940	protein_coding	1
AT1G22000	protein_coding	2
AT1G22015	protein_coding	2
AT1G22020	protein_coding	2
AT1G22030	protein_coding	1
AT1G22040	protein_coding	1
AT1G22050	protein_coding	2
AT1G22060	protein_coding	1
AT1G22100	protein_coding	1
AT1G22120	protein_coding	2
AT1G22180	protein_coding	2
AT1G22190	protein_coding	1
AT1G22200	protein_coding	1
AT1G22210	protein_coding	1
AT1G22240	protein_coding	2
AT1G22260	protein_coding	2
AT1G22280	protein_coding	1
AT1G22310	protein_coding	1
AT1G22330	protein_coding	1
AT1G22403	otherRNA	2
AT1G22430	protein_coding	1
AT1G22460	protein_coding	1
AT1G22470	protein_coding	1
AT1G22480	protein_coding	2
AT1G22490	protein_coding	1
AT1G22500	protein_coding	1
AT1G22520	protein_coding	1
AT1G22530	protein_coding	1
AT1G22570	protein_coding	2
AT1G22620	protein_coding	2
AT1G22630	protein_coding	1
AT1G22640	protein_coding	2
AT1G22660	protein_coding	1
AT1G22670	protein_coding	1
AT1G22680	protein_coding	1
AT1G22700	protein_coding	2
AT1G22710	protein_coding	1
AT1G22740	protein_coding	2
AT1G22760	protein_coding	2
AT1G22770	protein_coding	2
AT1G22800	protein_coding	2
AT1G22810	protein_coding	1
AT1G22830	protein_coding	3
AT1G22850	protein_coding	1
AT1G22860	protein_coding	3
AT1G22870	protein_coding	2
AT1G22910	protein_coding	1
AT1G22970	protein_coding	1
AT1G22980	protein_coding	2
AT1G22985	protein_coding	3
AT1G22990	protein_coding	1
AT1G23010	protein_coding	1
AT1G23030	protein_coding	1
AT1G23040	protein_coding	1
AT1G23050	protein_coding	1
AT1G23060	protein_coding	1
AT1G23090	protein_coding	2
AT1G23100	protein_coding	1
AT1G23110	protein_coding	1
AT1G23120	protein_coding	1
AT1G23130	protein_coding	1
AT1G23170	protein_coding	2
AT1G23180	protein_coding	1
AT1G23190	protein_coding	3
AT1G23205	protein_coding	1
AT1G23220	protein_coding	2
AT1G23230	protein_coding	3
AT1G23380	protein_coding	1
AT1G23390	protein_coding	2
AT1G23400	protein_coding	3
AT1G23410	protein_coding	2
AT1G23460	protein_coding	2
AT1G23465	protein_coding	3
AT1G23480	protein_coding	1
AT1G23500	protein_coding	1
AT1G23510	protein_coding	1
AT1G23590	protein_coding	1
AT1G23650	protein_coding	1
AT1G23690	protein_coding	1
AT1G23720	protein_coding	1
AT1G23730	protein_coding	1
AT1G23740	protein_coding	2
AT1G23750	protein_coding	2
AT1G23760	protein_coding	2
AT1G23790	protein_coding	1
AT1G23800	protein_coding	1
AT1G23810	protein_coding	1
AT1G23840	protein_coding	1
AT1G23880	protein_coding	2
AT1G23890	protein_coding	2
AT1G23900	protein_coding	2
AT1G23935	protein_coding	2
AT1G23980	protein_coding	1
AT1G23985	protein_coding	1
AT1G24040	protein_coding	1
AT1G24050	protein_coding	1
AT1G24070	protein_coding	2
AT1G24147	protein_coding	1
AT1G24160	protein_coding	1
AT1G24200	protein_coding	1
AT1G24210	protein_coding	1
AT1G24220	protein_coding	1
AT1G24256	protein_coding	1
AT1G24260	protein_coding	1
AT1G24300	protein_coding	1
AT1G24330	protein_coding	1
AT1G24380	protein_coding	1
AT1G24400	protein_coding	1
AT1G24420	protein_coding	1
AT1G24470	protein_coding	2
AT1G24485	protein_coding	1
AT1G24490	protein_coding	1
AT1G24530	protein_coding	1
AT1G24570	protein_coding	1
AT1G24610	protein_coding	1
AT1G24650	protein_coding	2
AT1G24706	protein_coding	1
AT1G24735	protein_coding	2
AT1G24764	protein_coding	1
AT1G24793	protein_coding	2
AT1G24800	protein_coding	1
AT1G24822	protein_coding	1
AT1G24880	protein_coding	1
AT1G25054	protein_coding	1
AT1G25083	protein_coding	1
AT1G25210	protein_coding	1
AT1G25240	protein_coding	3
AT1G25250	protein_coding	1
AT1G25275	protein_coding	1
AT1G25300	protein_coding	1
AT1G25340	protein_coding	1
AT1G25350	protein_coding	1
AT1G25360	protein_coding	1
AT1G25375	protein_coding	1
AT1G25390	protein_coding	2
AT1G25400	protein_coding	1
AT1G25410	protein_coding	1
AT1G25420	protein_coding	1
AT1G25422	protein_coding	1
AT1G25440	protein_coding	1
AT1G25480	protein_coding	1
AT1G25490	protein_coding	1
AT1G25500	protein_coding	1
AT1G25510	protein_coding	1
AT1G25540	protein_coding	1
AT1G25560	protein_coding	1
AT1G25580	protein_coding	1
AT1G26110	protein_coding	1
AT1G26120	protein_coding	1
AT1G26130	protein_coding	1
AT1G26150	protein_coding	1
AT1G26170	protein_coding	1
AT1G26180	protein_coding	1
AT1G26200	protein_coding	1
AT1G26270	protein_coding	1
AT1G26290	protein_coding	1
AT1G26300	protein_coding	2
AT1G26310	protein_coding	1
AT1G26330	protein_coding	1
AT1G26340	protein_coding	1
AT1G26360	protein_coding	1
AT1G26390	protein_coding	1
AT1G26450	protein_coding	1
AT1G26470	protein_coding	2
AT1G26515	protein_coding	1
AT1G26558	otherRNA	1
AT1G26620	protein_coding	3
AT1G26640	protein_coding	1
AT1G26665	protein_coding	1
AT1G26690	protein_coding	1
AT1G26700	protein_coding	3
AT1G26730	protein_coding	1
AT1G26797	protein_coding	1
AT1G26799	protein_coding	2
AT1G26800	protein_coding	1
AT1G26810	protein_coding	1
AT1G26820	protein_coding	1
AT1G26830	protein_coding	1
AT1G26840	protein_coding	1
AT1G26850	protein_coding	3
AT1G26880	protein_coding	1
AT1G26890	protein_coding	1
AT1G26940	protein_coding	1
AT1G26945	protein_coding	1
AT1G26960	protein_coding	1
AT1G26970	protein_coding	2
AT1G26976	protein_coding	1
AT1G27008	protein_coding	2
AT1G27020	protein_coding	2
AT1G27030	protein_coding	2
AT1G27045	protein_coding	1
AT1G27080	protein_coding	1
AT1G27100	protein_coding	1
AT1G27110	protein_coding	1
AT1G27120	protein_coding	2
AT1G27130	protein_coding	1
AT1G27170	protein_coding	1
AT1G27180	protein_coding	1
AT1G27190	protein_coding	1
AT1G27210	protein_coding	1
AT1G27220	protein_coding	1
AT1G27250	protein_coding	1
AT1G27260	protein_coding	1
AT1G27280	protein_coding	1
AT1G27290	protein_coding	1
AT1G27300	protein_coding	2
AT1G27310	protein_coding	1
AT1G27320	protein_coding	1
AT1G27340	protein_coding	2
AT1G27350	protein_coding	1
AT1G27360	protein_coding	1
AT1G27390	protein_coding	2
AT1G27400	protein_coding	2
AT1G27410	protein_coding	1
AT1G27420	protein_coding	1
AT1G27430	protein_coding	2
AT1G27435	protein_coding	2
AT1G27461	protein_coding	1
AT1G27490	protein_coding	1
AT1G27565	protein_coding	1
AT1G27570	protein_coding	2
AT1G27630	protein_coding	2
AT1G27640	protein_coding	1
AT1G27650	protein_coding	3
AT1G27690	protein_coding	1
AT1G27730	protein_coding	2
AT1G27760	protein_coding	1
AT1G27770	protein_coding	1
AT1G27880	protein_coding	1
AT1G27900	protein_coding	1
AT1G27960	protein_coding	1
AT1G27970	protein_coding	2
AT1G28000	protein_coding	1
AT1G28005	protein_coding	2
AT1G28080	protein_coding	1
AT1G28120	protein_coding	1
AT1G28190	protein_coding	2
AT1G28260	protein_coding	1
AT1G28280	protein_coding	3
AT1G28290	protein_coding	2
AT1G28375	protein_coding	2
AT1G28380	protein_coding	1
AT1G28390	protein_coding	3
AT1G28395	protein_coding	1
AT1G28400	protein_coding	1
AT1G28420	protein_coding	1
AT1G28440	protein_coding	2
AT1G28490	protein_coding	2
AT1G28500	protein_coding	3
AT1G28530	protein_coding	1
AT1G28540	protein_coding	1
AT1G28550	protein_coding	1
AT1G28560	protein_coding	1
AT1G28570	protein_coding	1
AT1G28600	protein_coding	1
AT1G28630	protein_coding	1
AT1G28690	protein_coding	1
AT1G28715	lncRNA	2
AT1G28815	protein_coding	1
AT1G28850	tRNA	1
AT1G28860	tRNA	1
AT1G28960	protein_coding	1
AT1G29005	protein_coding	1
AT1G29020	protein_coding	1
AT1G29050	protein_coding	1
AT1G29060	protein_coding	2
AT1G29070	protein_coding	3
AT1G29080	protein_coding	1
AT1G29120	protein_coding	1
AT1G29140	protein_coding	1
AT1G29150	protein_coding	1
AT1G29179	protein_coding	1
AT1G29250	protein_coding	2
AT1G29260	protein_coding	2
AT1G29270	protein_coding	1
AT1G29290	protein_coding	2
AT1G29310	protein_coding	1
AT1G29320	protein_coding	1
AT1G29330	protein_coding	2
AT1G29340	protein_coding	1
AT1G29350	protein_coding	1
AT1G29370	protein_coding	2
AT1G29390	protein_coding	1
AT1G29400	protein_coding	1
AT1G29420	protein_coding	1
AT1G29460	protein_coding	1
AT1G29465	protein_coding	1
AT1G29480	protein_coding	1
AT1G29490	protein_coding	2
AT1G29520	protein_coding	1
AT1G29535	protein_coding	1
AT1G29560	protein_coding	1
AT1G29570	protein_coding	1
AT1G29590	protein_coding	1
AT1G29620	protein_coding	1
AT1G29630	protein_coding	1
AT1G29640	protein_coding	1
AT1G29660	protein_coding	1
AT1G29670	protein_coding	1
AT1G29720	protein_coding	4
AT1G29740	protein_coding	2
AT1G29750	protein_coding	2
AT1G29760	protein_coding	1
AT1G29770	protein_coding	1
AT1G29800	protein_coding	1
AT1G29810	protein_coding	1
AT1G29820	protein_coding	1
AT1G29830	protein_coding	1
AT1G29840	protein_coding	2
AT1G29850	protein_coding	1
AT1G29950	protein_coding	1
AT1G29960	protein_coding	1
AT1G29970	protein_coding	1
AT1G29980	protein_coding	1
AT1G29990	protein_coding	1
AT1G30000	protein_coding	2
AT1G30010	protein_coding	2
AT1G30040	protein_coding	1
AT1G30050	protein_coding	1
AT1G30080	protein_coding	2
AT1G30110	protein_coding	1
AT1G30170	protein_coding	1
AT1G30190	protein_coding	1
AT1G30210	protein_coding	2
AT1G30220	protein_coding	1
AT1G30260	protein_coding	1
AT1G30282	atlncRNA	1
AT1G30350	protein_coding	1
AT1G30360	protein_coding	2
AT1G30370	protein_coding	1
AT1G30400	protein_coding	1
AT1G30410	protein_coding	2
AT1G30420	protein_coding	2
AT1G30430	tRNA	1
AT1G30440	protein_coding	1
AT1G30450	protein_coding	2
AT1G30460	protein_coding	3
AT1G30490	protein_coding	1
AT1G30500	protein_coding	1
AT1G30515	protein_coding	2
AT1G30520	protein_coding	2
AT1G30530	protein_coding	1
AT1G30540	protein_coding	1
AT1G30550	protein_coding	2
AT1G30560	protein_coding	1
AT1G30590	protein_coding	1
AT1G30600	protein_coding	1
AT1G30610	protein_coding	2
AT1G30630	protein_coding	1
AT1G30640	protein_coding	4
AT1G30660	protein_coding	2
AT1G30680	protein_coding	1
AT1G30690	protein_coding	2
AT1G30730	protein_coding	1
AT1G30740	protein_coding	1
AT1G30755	protein_coding	1
AT1G30780	protein_coding	1
AT1G30800	protein_coding	1
AT1G30810	protein_coding	1
AT1G30840	protein_coding	3
AT1G30860	protein_coding	1
AT1G30870	protein_coding	1
AT1G30880	protein_coding	1
AT1G30890	protein_coding	1
AT1G30960	protein_coding	2
AT1G30970	protein_coding	2
AT1G30972	protein_coding	1
AT1G30974	protein_coding	2
AT1G31070	protein_coding	1
AT1G31090	protein_coding	1
AT1G31120	protein_coding	1
AT1G31130	protein_coding	1
AT1G31140	protein_coding	3
AT1G31150	protein_coding	1
AT1G31173	miRNA	2
AT1G31175	protein_coding	2
AT1G31220	protein_coding	2
AT1G31230	protein_coding	1
AT1G31240	protein_coding	1
AT1G31243	protein_coding	1
AT1G31250	protein_coding	1
AT1G31280	protein_coding	1
AT1G31300	protein_coding	1
AT1G31340	protein_coding	2
AT1G31358	miRNA	1
AT1G31360	protein_coding	2
AT1G31370	protein_coding	1
AT1G31390	protein_coding	1
AT1G31410	protein_coding	2
AT1G31420	protein_coding	1
AT1G31430	protein_coding	1
AT1G31480	protein_coding	3
AT1G31540	protein_coding	1
AT1G31580	protein_coding	1
AT1G31600	protein_coding	4
AT1G31620	protein_coding	2
AT1G31630	protein_coding	1
AT1G31640	protein_coding	1
AT1G31670	protein_coding	1
AT1G31690	protein_coding	2
AT1G31710	protein_coding	2
AT1G31720	protein_coding	2
AT1G31730	protein_coding	1
AT1G31740	protein_coding	2
AT1G31750	protein_coding	1
AT1G31760	protein_coding	1
AT1G31780	protein_coding	1
AT1G31790	protein_coding	2
AT1G31800	protein_coding	1
AT1G31810	protein_coding	2
AT1G31835	protein_coding	2
AT1G31840	protein_coding	2
AT1G31870	protein_coding	1
AT1G31880	protein_coding	4
AT1G31910	protein_coding	3
AT1G31930	protein_coding	1
AT1G31935	otherRNA	1
AT1G31990	protein_coding	1
AT1G32120	protein_coding	1
AT1G32130	protein_coding	2
AT1G32170	protein_coding	3
AT1G32230	protein_coding	1
AT1G32240	protein_coding	4
AT1G32300	protein_coding	1
AT1G32330	protein_coding	1
AT1G32360	protein_coding	3
AT1G32400	protein_coding	1
AT1G32410	protein_coding	2
AT1G32440	protein_coding	1
AT1G32450	protein_coding	2
AT1G32490	protein_coding	1
AT1G32500	protein_coding	1
AT1G32530	protein_coding	1
AT1G32540	protein_coding	2
AT1G32575	protein_coding	2
AT1G32580	protein_coding	2
AT1G32630	protein_coding	1
AT1G32640	protein_coding	2
AT1G32690	protein_coding	1
AT1G32710	protein_coding	1
AT1G32720	protein_coding	1
AT1G32810	protein_coding	3
AT1G32850	protein_coding	1
AT1G32900	protein_coding	1
AT1G32920	protein_coding	2
AT1G32940	protein_coding	1
AT1G32970	protein_coding	1
AT1G32975	protein_coding	1
AT1G33010	protein_coding	2
AT1G33020	protein_coding	1
AT1G33050	protein_coding	1
AT1G33060	protein_coding	2
AT1G33080	protein_coding	1
AT1G33090	protein_coding	2
AT1G33100	protein_coding	1
AT1G33102	protein_coding	2
AT1G33250	protein_coding	1
AT1G33260	protein_coding	1
AT1G33290	protein_coding	1
AT1G33320	protein_coding	2
AT1G33360	protein_coding	1
AT1G33410	protein_coding	2
AT1G33430	protein_coding	1
AT1G33440	protein_coding	1
AT1G33470	protein_coding	2
AT1G33490	protein_coding	1
AT1G33500	protein_coding	2
AT1G33520	protein_coding	2
AT1G33530	protein_coding	2
AT1G33540	protein_coding	2
AT1G33600	protein_coding	1
AT1G33610	protein_coding	1
AT1G33612	protein_coding	2
AT1G33700	protein_coding	2
AT1G33710	protein_coding	1
AT1G33780	protein_coding	1
AT1G33790	protein_coding	1
AT1G33830	protein_coding	1
AT1G33890	protein_coding	2
AT1G33950	protein_coding	1
AT1G33960	protein_coding	1
AT1G33970	protein_coding	1
AT1G33980	protein_coding	1
AT1G33990	protein_coding	2
AT1G34010	protein_coding	1
AT1G34015	protein_coding	1
AT1G34020	protein_coding	1
AT1G34110	protein_coding	1
AT1G34150	protein_coding	2
AT1G34160	protein_coding	1
AT1G34170	protein_coding	1
AT1G34180	protein_coding	1
AT1G34245	protein_coding	1
AT1G34260	protein_coding	2
AT1G34270	protein_coding	1
AT1G34315	protein_coding	1
AT1G34317	protein_coding	1
AT1G34320	protein_coding	1
AT1G34355	protein_coding	1
AT1G34380	protein_coding	2
AT1G34390	protein_coding	1
AT1G34430	protein_coding	2
AT1G34460	protein_coding	4
AT1G34510	protein_coding	1
AT1G34550	protein_coding	1
AT1G34580	protein_coding	1
AT1G34640	protein_coding	1
AT1G34670	protein_coding	1
AT1G34760	protein_coding	1
AT1G34792	protein_coding	1
AT1G34844	atlncRNA	1
AT1G35183	protein_coding	1
AT1G35210	protein_coding	1
AT1G35220	protein_coding	1
AT1G35230	protein_coding	1
AT1G35240	protein_coding	1
AT1G35242	protein_coding	1
AT1G35250	protein_coding	1
AT1G35260	protein_coding	1
AT1G35310	protein_coding	1
AT1G35320	protein_coding	2
AT1G35330	protein_coding	1
AT1G35350	protein_coding	1
AT1G35400	protein_coding	1
AT1G35420	protein_coding	1
AT1G35490	protein_coding	3
AT1G35501	miRNA	1
AT1G35540	protein_coding	1
AT1G35545	atlncRNA	1
AT1G35550	protein_coding	1
AT1G35610	protein_coding	1
AT1G35625	protein_coding	1
AT1G35680	protein_coding	1
AT1G35710	protein_coding	1
AT1G35720	protein_coding	1
AT1G35830	protein_coding	2
AT1G35895	protein_coding	1
AT1G35910	protein_coding	2
AT1G36050	protein_coding	2
AT1G36060	protein_coding	1
AT1G36070	protein_coding	2
AT1G36160	protein_coding	1
AT1G36180	protein_coding	1
AT1G36272	protein_coding	1
AT1G36340	protein_coding	1
AT1G36350	tRNA	2
AT1G36370	protein_coding	1
AT1G36390	protein_coding	1
AT1G36730	protein_coding	2
AT1G36920	protein_coding	1
AT1G36925	protein_coding	1
AT1G36940	protein_coding	2
AT1G37150	protein_coding	1
AT1G38065	protein_coding	1
AT1G39070	protein_coding	2
AT1G40087	protein_coding	1
AT1G40104	protein_coding	23
AT1G41830	protein_coding	2
AT1G42480	protein_coding	2
AT1G42550	protein_coding	1
AT1G42560	protein_coding	1
AT1G42615	protein_coding	1
AT1G42960	protein_coding	1
AT1G42980	protein_coding	1
AT1G42990	protein_coding	1
AT1G43040	protein_coding	1
AT1G43080	protein_coding	1
AT1G43140	protein_coding	1
AT1G43160	protein_coding	2
AT1G43190	protein_coding	1
AT1G43245	protein_coding	1
AT1G43580	protein_coding	1
AT1G43610	protein_coding	1
AT1G43620	protein_coding	2
AT1G43650	protein_coding	1
AT1G43666	protein_coding	3
AT1G43700	protein_coding	1
AT1G43710	protein_coding	1
AT1G43770	protein_coding	2
AT1G43780	protein_coding	1
AT1G43800	protein_coding	2
AT1G43810	protein_coding	1
AT1G43825	protein_coding	1
AT1G43850	protein_coding	1
AT1G43860	protein_coding	2
AT1G43890	protein_coding	1
AT1G43900	protein_coding	1
AT1G44000	protein_coding	2
AT1G44010	protein_coding	2
AT1G44030	protein_coding	1
AT1G44050	protein_coding	2
AT1G44080	protein_coding	1
AT1G44090	protein_coding	1
AT1G44100	protein_coding	1
AT1G44110	protein_coding	1
AT1G44120	protein_coding	1
AT1G44125	atlncRNA	1
AT1G44160	protein_coding	1
AT1G44180	protein_coding	1
AT1G44224	protein_coding	2
AT1G44350	protein_coding	1
AT1G44575	protein_coding	1
AT1G44608	protein_coding	1
AT1G44740	protein_coding	1
AT1G44750	protein_coding	1
AT1G44760	protein_coding	1
AT1G44780	protein_coding	1
AT1G44790	protein_coding	2
AT1G44800	protein_coding	3
AT1G44810	protein_coding	1
AT1G44820	protein_coding	2
AT1G44830	protein_coding	1
AT1G44835	protein_coding	1
AT1G44895	protein_coding	1
AT1G44910	protein_coding	1
AT1G44941	protein_coding	1
AT1G44960	protein_coding	1
AT1G44980	protein_coding	1
AT1G45015	protein_coding	1
AT1G45050	protein_coding	1
AT1G45110	protein_coding	1
AT1G45150	protein_coding	1
AT1G45160	protein_coding	1
AT1G45191	protein_coding	1
AT1G45201	protein_coding	2
AT1G45207	protein_coding	1
AT1G45215	protein_coding	1
AT1G45221	protein_coding	1
AT1G45223	protein_coding	2
AT1G45229	protein_coding	1
AT1G45231	protein_coding	1
AT1G45233	protein_coding	1
AT1G45242	tRNA	1
AT1G45244	tRNA	1
AT1G45545	protein_coding	1
AT1G45688	protein_coding	1
AT1G46264	protein_coding	2
AT1G46408	protein_coding	1
AT1G46554	otherRNA	1
AT1G46912	protein_coding	1
AT1G47128	protein_coding	2
AT1G47130	protein_coding	1
AT1G47270	protein_coding	1
AT1G47271	protein_coding	1
AT1G47300	protein_coding	1
AT1G47330	protein_coding	1
AT1G47370	protein_coding	1
AT1G47480	protein_coding	1
AT1G47490	protein_coding	3
AT1G47530	protein_coding	2
AT1G47540	protein_coding	1
AT1G47550	protein_coding	3
AT1G47560	protein_coding	2
AT1G47570	protein_coding	2
AT1G47580	protein_coding	1
AT1G47600	protein_coding	2
AT1G47620	protein_coding	3
AT1G47640	protein_coding	1
AT1G47690	protein_coding	1
AT1G47730	protein_coding	1
AT1G47786	protein_coding	1
AT1G47810	protein_coding	1
AT1G47813	protein_coding	2
AT1G47830	protein_coding	1
AT1G47840	protein_coding	2
AT1G47870	protein_coding	1
AT1G47885	protein_coding	1
AT1G47960	protein_coding	3
AT1G47980	protein_coding	1
AT1G47990	protein_coding	3
AT1G48060	protein_coding	1
AT1G48090	protein_coding	4
AT1G48100	protein_coding	1
AT1G48110	protein_coding	1
AT1G48140	protein_coding	4
AT1G48145	protein_coding	2
AT1G48150	protein_coding	2
AT1G48160	protein_coding	2
AT1G48170	protein_coding	2
AT1G48220	protein_coding	1
AT1G48230	protein_coding	2
AT1G48260	protein_coding	2
AT1G48320	protein_coding	2
AT1G48330	protein_coding	1
AT1G48350	protein_coding	1
AT1G48360	protein_coding	2
AT1G48370	protein_coding	1
AT1G48390	protein_coding	1
AT1G48430	protein_coding	2
AT1G48440	protein_coding	1
AT1G48470	protein_coding	1
AT1G48480	protein_coding	1
AT1G48500	protein_coding	1
AT1G48510	protein_coding	1
AT1G48520	protein_coding	2
AT1G48540	protein_coding	1
AT1G48570	protein_coding	1
AT1G48610	protein_coding	1
AT1G48620	protein_coding	2
AT1G48650	protein_coding	2
AT1G48660	protein_coding	1
AT1G48670	protein_coding	1
AT1G48690	protein_coding	1
AT1G48698	atlncRNA	1
AT1G48740	protein_coding	1
AT1G48742	miRNA	1
AT1G48745	protein_coding	1
AT1G48790	protein_coding	2
AT1G48800	protein_coding	1
AT1G48860	protein_coding	1
AT1G48870	protein_coding	1
AT1G48900	protein_coding	2
AT1G48912	protein_coding	2
AT1G48920	protein_coding	1
AT1G48930	protein_coding	1
AT1G48940	protein_coding	2
AT1G48950	protein_coding	2
AT1G48953	protein_coding	2
AT1G48960	protein_coding	1
AT1G49000	protein_coding	1
AT1G49020	tRNA	1
AT1G49030	protein_coding	1
AT1G49040	protein_coding	2
AT1G49050	protein_coding	1
AT1G49100	protein_coding	1
AT1G49110	protein_coding	1
AT1G49140	protein_coding	1
AT1G49150	protein_coding	1
AT1G49190	protein_coding	1
AT1G49200	protein_coding	2
AT1G49260	protein_coding	2
AT1G49270	protein_coding	1
AT1G49290	protein_coding	1
AT1G49340	protein_coding	1
AT1G49360	protein_coding	1
AT1G49380	protein_coding	1
AT1G49390	protein_coding	1
AT1G49410	protein_coding	1
AT1G49430	protein_coding	3
AT1G49435	protein_coding	1
AT1G49450	protein_coding	2
AT1G49475	protein_coding	1
AT1G49480	protein_coding	1
AT1G49520	protein_coding	1
AT1G49600	protein_coding	1
AT1G49610	protein_coding	1
AT1G49630	protein_coding	1
AT1G49640	protein_coding	2
AT1G49650	protein_coding	1
AT1G49720	protein_coding	2
AT1G49750	protein_coding	1
AT1G49770	protein_coding	3
AT1G49800	protein_coding	1
AT1G49830	protein_coding	1
AT1G49870	protein_coding	1
AT1G49880	protein_coding	3
AT1G49890	protein_coding	2
AT1G49900	protein_coding	1
AT1G49920	protein_coding	2
AT1G49930	protein_coding	1
AT1G49950	protein_coding	3
AT1G49960	protein_coding	3
AT1G49970	protein_coding	1
AT1G49975	protein_coding	1
AT1G50030	protein_coding	3
AT1G50040	protein_coding	1
AT1G50055	otherRNA	1
AT1G50060	protein_coding	1
AT1G50120	protein_coding	1
AT1G50160	protein_coding	1
AT1G50170	protein_coding	2
AT1G50180	protein_coding	1
AT1G50240	protein_coding	1
AT1G50300	protein_coding	1
AT1G50310	protein_coding	1
AT1G50320	protein_coding	1
AT1G50325	protein_coding	1
AT1G50360	protein_coding	2
AT1G50370	protein_coding	3
AT1G50380	protein_coding	1
AT1G50410	protein_coding	1
AT1G50450	protein_coding	3
AT1G50460	protein_coding	1
[truncated: 10,829 more rows]
