# Supplementary material for: Immunity onset alters plant chromatin and utilizes EDA16 to regulate oxidative homeostasis
Source: PLoS Pathog. 2021 May 20;17(5):e1009572. doi: 10.1371/journal.ppat.1009572 (PMC8171942; doi:10.1371/journal.ppat.1009572)
Supplement: S12 Dataset — (XLSX) [file ppat.1009572.s022.xlsx]

## Sheet: Dataset S12
Dataset S12. GO term analysis of flg22-dependent EDA16-regulated genes with DPNs. 21 flg22-dependent EDA16-regulated Differentialy Expressd Genes (DEGs) GO term enrichment analysis compared with all protein-coding genes GO terms. (topGO R package, Fisher Exact test).
	GO.ID	Term	Annotated	Significant	Expected	KS
1	GO:0042542	response to hydrogen peroxide	194	3	0.14	0.0003
2	GO:0009644	response to high light intensity	223	3	0.16	0.00045
3	GO:0006457	protein folding	288	3	0.2	0.00095
4	GO:0010286	heat acclimation	84	2	0.06	0.00154
5	GO:0034976	response to endoplasmic reticulum stress	354	3	0.25	0.00173
6	GO:0009871	jasmonic acid and ethylene-dependent sys...	4	1	0	0.00281
7	GO:0006591	ornithine metabolic process	5	1	0	0.00351
8	GO:0009407	toxin catabolic process	211	2	0.15	0.00931
9	GO:0051026	chiasma assembly	15	1	0.01	0.0105
10	GO:0034605	cellular response to heat	18	1	0.01	0.01259
11	GO:0010252	auxin homeostasis	20	1	0.01	0.01398
12	GO:0071456	cellular response to hypoxia	24	1	0.02	0.01675
13	GO:0036294	cellular response to decreased oxygen le...	26	1	0.02	0.01814
14	GO:0071453	cellular response to oxygen levels	26	1	0.02	0.01814
15	GO:0046685	response to arsenic-containing substance	36	1	0.03	0.02503
16	GO:0035966	response to topologically incorrect prot...	365	2	0.26	0.02627
17	GO:0046686	response to cadmium ion	467	2	0.33	0.04132
18	GO:0007129	synapsis	86	1	0.06	0.05884
19	GO:0045143	homologous chromosome segregation	86	1	0.06	0.05884
20	GO:0070192	chromosome organization involved in meio...	89	1	0.06	0.06083
21	GO:0010038	response to metal ion	586	2	0.41	0.06211
22	GO:0001666	response to hypoxia	99	1	0.07	0.06745
23	GO:0036293	response to decreased oxygen levels	102	1	0.07	0.06942
24	GO:0070482	response to oxygen levels	103	1	0.07	0.07008
25	GO:1901698	response to nitrogen compound	653	2	0.46	0.07513
26	GO:0010033	response to organic substance	2684	5	1.89	0.08329
27	GO:0043161	proteasome-mediated ubiquitin-dependent ...	124	1	0.09	0.0838
28	GO:0080129	proteasome core complex assembly	126	1	0.09	0.0851
29	GO:0035825	homologous recombination	145	1	0.1	0.09734
30	GO:0007131	reciprocal meiotic recombination	145	1	0.1	0.09734
31	GO:0007127	meiosis I	147	1	0.1	0.09861
32	GO:0010583	response to cyclopentenone	148	1	0.1	0.09925
33	GO:0061982	meiosis I cell cycle process	148	1	0.1	0.09925
34	GO:0045132	meiotic chromosome segregation	151	1	0.11	0.10117
35	GO:0000023	maltose metabolic process	152	1	0.11	0.10181
36	GO:0006635	fatty acid beta-oxidation	170	1	0.12	0.11321
37	GO:0019395	fatty acid oxidation	174	1	0.12	0.11572
38	GO:0022607	cellular component assembly	849	2	0.6	0.11763
39	GO:0043248	proteasome assembly	181	1	0.13	0.12011
40	GO:0051788	response to misfolded protein	181	1	0.13	0.12011
41	GO:0009408	response to heat	297	3	0.21	0.12024
42	GO:0034620	cellular response to unfolded protein	184	1	0.13	0.12198
43	GO:0035967	cellular response to topologically incor...	184	1	0.13	0.12198
44	GO:0006986	response to unfolded protein	184	1	0.13	0.12198
45	GO:0034440	lipid oxidation	184	1	0.13	0.12198
46	GO:0098813	nuclear chromosome segregation	186	1	0.13	0.12323
47	GO:0030258	lipid modification	190	1	0.13	0.12572
48	GO:0019252	starch biosynthetic process	190	1	0.13	0.12572
49	GO:0007059	chromosome segregation	191	1	0.13	0.12634
50	GO:0140013	meiotic nuclear division	192	1	0.14	0.12696
51	GO:0005984	disaccharide metabolic process	193	1	0.14	0.12758
52	GO:0010035	response to inorganic substance	1358	5	0.95	0.12968
53	GO:0010167	response to nitrate	197	1	0.14	0.13006
54	GO:0015706	nitrate transport	206	1	0.14	0.13561
55	GO:0010498	proteasomal protein catabolic process	207	1	0.15	0.13622
56	GO:0009311	oligosaccharide metabolic process	210	1	0.15	0.13806
57	GO:0009062	fatty acid catabolic process	219	1	0.15	0.14357
58	GO:0006979	response to oxidative stress	480	4	0.34	0.14583
59	GO:0072329	monocarboxylic acid catabolic process	228	1	0.16	0.14904
60	GO:0005982	starch metabolic process	232	1	0.16	0.15146
61	GO:0006310	DNA recombination	241	1	0.17	0.15688
62	GO:0000280	nuclear division	244	1	0.17	0.15868
63	GO:0042221	response to chemical	3642	8	2.56	0.15882
64	GO:0044242	cellular lipid catabolic process	245	1	0.17	0.15928
65	GO:1903046	meiotic cell cycle process	245	1	0.17	0.15928
66	GO:0051321	meiotic cell cycle	247	1	0.17	0.16048
67	GO:0006972	hyperosmotic response	249	1	0.18	0.16168
68	GO:0016042	lipid catabolic process	250	1	0.18	0.16228
69	GO:0015698	inorganic anion transport	255	1	0.18	0.16526
70	GO:0048285	organelle fission	276	1	0.19	0.17768
71	GO:0009250	glucan biosynthetic process	288	1	0.2	0.18469
72	GO:0009611	response to wounding	333	2	0.23	0.19394
73	GO:0006511	ubiquitin-dependent protein catabolic pr...	323	1	0.23	0.20485
74	GO:0019941	modification-dependent protein catabolic...	327	1	0.23	0.20713
75	GO:0043632	modification-dependent macromolecule cat...	327	1	0.23	0.20713
76	GO:0050896	response to stimulus	6289	9	4.42	0.21379
77	GO:0006950	response to stress	3809	7	2.68	0.21683
78	GO:0050832	defense response to fungus	350	1	0.25	0.22009
79	GO:0044042	glucan metabolic process	381	1	0.27	0.23725
80	GO:0006073	cellular glucan metabolic process	381	1	0.27	0.23725
81	GO:0016054	organic acid catabolic process	382	1	0.27	0.23779
82	GO:0046395	carboxylic acid catabolic process	382	1	0.27	0.23779
83	GO:0048878	chemical homeostasis	382	1	0.27	0.23779
84	GO:0055114	oxidation-reduction process	399	1	0.28	0.24705
85	GO:0044085	cellular component biogenesis	1368	2	0.96	0.24952
86	GO:0051603	proteolysis involved in cellular protein...	411	1	0.29	0.25352
87	GO:0009733	response to auxin	413	1	0.29	0.25459
88	GO:0006631	fatty acid metabolic process	417	1	0.29	0.25674
89	GO:0010200	response to chitin	421	1	0.3	0.25887
90	GO:1902680	positive regulation of RNA biosynthetic ...	435	1	0.31	0.26631
91	GO:0045893	positive regulation of transcription, DN...	435	1	0.31	0.26631
92	GO:0051254	positive regulation of RNA metabolic pro...	435	1	0.31	0.26631
93	GO:1903508	positive regulation of nucleic acid-temp...	435	1	0.31	0.26631
94	GO:0044257	cellular protein catabolic process	440	1	0.31	0.26895
95	GO:0010243	response to organonitrogen compound	443	1	0.31	0.27053
96	GO:0045935	positive regulation of nucleobase-contai...	448	1	0.32	0.27315
97	GO:0030163	protein catabolic process	452	1	0.32	0.27524
98	GO:0010628	positive regulation of gene expression	457	1	0.32	0.27785
99	GO:0010557	positive regulation of macromolecule bio...	461	1	0.32	0.27993
100	GO:0042592	homeostatic process	463	1	0.33	0.28097
101	GO:0031328	positive regulation of cellular biosynth...	467	1	0.33	0.28304
102	GO:0009753	response to jasmonic acid	473	1	0.33	0.28614
103	GO:0051173	positive regulation of nitrogen compound...	478	1	0.34	0.28871
104	GO:0033692	cellular polysaccharide biosynthetic pro...	480	1	0.34	0.28974
105	GO:0010604	positive regulation of macromolecule met...	484	1	0.34	0.29179
106	GO:0001101	response to acid chemical	1532	2	1.08	0.29371
107	GO:0031325	positive regulation of cellular metaboli...	491	1	0.35	0.29536
108	GO:0009620	response to fungus	505	1	0.36	0.30246
109	GO:0034637	cellular carbohydrate biosynthetic proce...	516	1	0.36	0.30799
110	GO:0009725	response to hormone	1807	3	1.27	0.32974
111	GO:1901700	response to oxygen-containing compound	2338	5	1.64	0.33088
112	GO:0009719	response to endogenous stimulus	1812	3	1.27	0.33099
113	GO:0000271	polysaccharide biosynthetic process	568	1	0.4	0.33358
114	GO:0009891	positive regulation of biosynthetic proc...	569	1	0.4	0.33406
115	GO:0044264	cellular polysaccharide metabolic proces...	571	1	0.4	0.33503
116	GO:0006820	anion transport	575	1	0.4	0.33696
117	GO:0044265	cellular macromolecule catabolic process	576	1	0.41	0.33744
118	GO:0022402	cell cycle process	579	1	0.41	0.33888
119	GO:0044282	small molecule catabolic process	600	1	0.42	0.34889
120	GO:0009893	positive regulation of metabolic process	604	1	0.42	0.35078
121	GO:0034622	cellular protein-containing complex asse...	613	1	0.43	0.35502
122	GO:0065003	protein-containing complex assembly	632	1	0.44	0.36388
123	GO:0009057	macromolecule catabolic process	632	1	0.44	0.36388
124	GO:0043933	protein-containing complex subunit organ...	646	1	0.45	0.37034
125	GO:0044262	cellular carbohydrate metabolic process	662	1	0.47	0.37764
126	GO:0005976	polysaccharide metabolic process	665	1	0.47	0.379
127	GO:0051276	chromosome organization	702	1	0.49	0.39556
128	GO:0014070	response to organic cyclic compound	721	1	0.51	0.40391
129	GO:0009266	response to temperature stimulus	938	3	0.66	0.40718
130	GO:1901565	organonitrogen compound catabolic proces...	730	1	0.51	0.40782
131	GO:0007049	cell cycle	746	1	0.52	0.41472
132	GO:0048522	positive regulation of cellular process	746	1	0.52	0.41472
133	GO:0006259	DNA metabolic process	769	1	0.54	0.42451
134	GO:0006508	proteolysis	819	1	0.58	0.44528
135	GO:0006970	response to osmotic stress	834	1	0.59	0.45137
136	GO:0016051	carbohydrate biosynthetic process	842	1	0.59	0.4546
137	GO:0048518	positive regulation of biological proces...	965	1	0.68	0.50203
138	GO:0044260	cellular macromolecule metabolic process	5107	4	3.59	0.50327
139	GO:0071310	cellular response to organic substance	1075	2	0.76	0.51157
140	GO:0006811	ion transport	1079	1	0.76	0.54255
141	GO:0070887	cellular response to chemical stimulus	1193	2	0.84	0.54986
142	GO:0044255	cellular lipid metabolic process	1148	1	0.81	0.56558
143	GO:0005975	carbohydrate metabolic process	1266	1	0.89	0.6025
144	GO:0032787	monocarboxylic acid metabolic process	1312	1	0.92	0.61609
145	GO:0016043	cellular component organization	2871	2	2.02	0.62224
146	GO:0006629	lipid metabolic process	1352	1	0.95	0.62756
147	GO:1901575	organic substance catabolic process	1405	1	0.99	0.64226
148	GO:0043170	macromolecule metabolic process	5955	4	4.19	0.64603
149	GO:0071705	nitrogen compound transport	1578	1	1.11	0.68662
150	GO:0065008	regulation of biological quality	1590	1	1.12	0.6895
151	GO:0071840	cellular component organization or bioge...	3241	2	2.28	0.69297
152	GO:0019752	carboxylic acid metabolic process	1835	2	1.29	0.71397
153	GO:0034645	cellular macromolecule biosynthetic proc...	3408	2	2.4	0.7216
154	GO:0090304	nucleic acid metabolic process	3437	2	2.42	0.72637
155	GO:0043436	oxoacid metabolic process	1938	2	1.36	0.7345
156	GO:0006082	organic acid metabolic process	1939	2	1.36	0.7347
157	GO:0009059	macromolecule biosynthetic process	3503	2	2.46	0.73699
158	GO:0006355	regulation of transcription, DNA-templat...	1839	1	1.29	0.74402
159	GO:2001141	regulation of RNA biosynthetic process	1839	1	1.29	0.74402
160	GO:1903506	regulation of nucleic acid-templated tra...	1839	1	1.29	0.74402
161	GO:0051252	regulation of RNA metabolic process	1854	1	1.3	0.747
162	GO:0006996	organelle organization	1941	1	1.36	0.76368
163	GO:0010556	regulation of macromolecule biosynthetic...	1956	1	1.38	0.76645
164	GO:2000112	regulation of cellular macromolecule bio...	1956	1	1.38	0.76645
165	GO:0019219	regulation of nucleobase-containing comp...	1963	1	1.38	0.76774
166	GO:0031326	regulation of cellular biosynthetic proc...	2003	1	1.41	0.77494
167	GO:0006351	transcription, DNA-templated	2051	1	1.44	0.78332
168	GO:0097659	nucleic acid-templated transcription	2051	1	1.44	0.78332
169	GO:0032774	RNA biosynthetic process	2052	1	1.44	0.78349
170	GO:0009889	regulation of biosynthetic process	2111	1	1.48	0.79338
171	GO:0010468	regulation of gene expression	2127	1	1.5	0.79599
172	GO:0051171	regulation of nitrogen compound metaboli...	2135	1	1.5	0.79729
173	GO:0044238	primary metabolic process	7676	5	5.4	0.80541
174	GO:0022414	reproductive process	2226	1	1.57	0.81148
175	GO:0000003	reproduction	2229	1	1.57	0.81193
176	GO:0006139	nucleobase-containing compound metabolic...	4046	2	2.85	0.81296
177	GO:0080090	regulation of primary metabolic process	2278	1	1.6	0.81917
178	GO:0031323	regulation of cellular metabolic process	2308	1	1.62	0.82348
179	GO:0060255	regulation of macromolecule metabolic pr...	2311	1	1.63	0.8239
180	GO:0034654	nucleobase-containing compound biosynthe...	2518	1	1.77	0.85106
181	GO:0044281	small molecule metabolic process	2724	2	1.92	0.85197
182	GO:0046483	heterocycle metabolic process	4425	2	3.11	0.85486
183	GO:0006807	nitrogen compound metabolic process	6567	4	4.62	0.85711
184	GO:0044267	cellular protein metabolic process	2624	1	1.85	0.86342
185	GO:0019222	regulation of metabolic process	2643	1	1.86	0.86553
186	GO:0071704	organic substance metabolic process	8466	5	5.95	0.87707
187	GO:0034641	cellular nitrogen compound metabolic pro...	4676	2	3.29	0.87816
188	GO:0006725	cellular aromatic compound metabolic pro...	4700	2	3.31	0.88022
189	GO:0006810	transport	2828	1	1.99	0.88458
190	GO:0018130	heterocycle biosynthetic process	2846	1	2	0.88629
191	GO:0051234	establishment of localization	2904	1	2.04	0.89166
192	GO:0019538	protein metabolic process	2916	1	2.05	0.89274
193	GO:1901360	organic cyclic compound metabolic proces...	4854	2	3.41	0.89275
194	GO:0016070	RNA metabolic process	2973	1	2.09	0.89773
195	GO:0065007	biological regulation	5351	3	3.76	0.90237
196	GO:0019438	aromatic compound biosynthetic process	3065	1	2.16	0.90535
197	GO:0051179	localization	3096	1	2.18	0.90779
198	GO:0044271	cellular nitrogen compound biosynthetic ...	3209	1	2.26	0.91622
199	GO:0010467	gene expression	3213	1	2.26	0.9165
200	GO:1901362	organic cyclic compound biosynthetic pro...	3292	1	2.32	0.92195
201	GO:0044249	cellular biosynthetic process	5435	2	3.82	0.93064
202	GO:0050794	regulation of cellular process	3858	2	2.71	0.93963
203	GO:1901576	organic substance biosynthetic process	5801	2	4.08	0.94812
204	GO:0009058	biosynthetic process	5908	2	4.15	0.95245
205	GO:1901564	organonitrogen compound metabolic proces...	4247	2	2.99	0.95629
206	GO:0009987	cellular process	10395	8	7.31	0.96137
207	GO:0050789	regulation of biological process	4548	2	3.2	0.9662
208	GO:0044237	cellular metabolic process	8181	5	5.75	0.97158
209	GO:0008152	metabolic process	9017	5	6.34	0.98562
210	GO:0071495	cellular response to endogenous stimulus	899	1	0.63	1
211	GO:0002376	immune system process	984	1	0.69	1
212	GO:0051716	cellular response to stimulus	2501	4	1.76	1
213	GO:0019748	secondary metabolic process	629	2	0.44	1
214	GO:0098754	detoxification	226	2	0.16	1
215	GO:0009605	response to external stimulus	2055	1	1.45	1
216	GO:0009607	response to biotic stimulus	1422	1	1	1
217	GO:0071369	cellular response to ethylene stimulus	144	1	0.1	1
218	GO:0000160	phosphorelay signal transduction system	136	1	0.1	1
219	GO:0045087	innate immune response	866	1	0.61	1
220	GO:0042493	response to drug	1018	3	0.72	1
221	GO:0009314	response to radiation	1253	3	0.88	1
222	GO:0046677	response to antibiotic	685	3	0.48	1
223	GO:0009861	jasmonic acid and ethylene-dependent sys...	12	1	0.01	1
224	GO:0009755	hormone-mediated signaling pathway	761	1	0.54	1
225	GO:0007165	signal transduction	1546	1	1.09	1
226	GO:0009416	response to light stimulus	1178	3	0.83	1
227	GO:1901605	alpha-amino acid metabolic process	526	1	0.37	1
228	GO:0051704	multi-organism process	1989	1	1.4	1
229	GO:0051707	response to other organism	1421	1	1	1
230	GO:0007154	cell communication	1929	1	1.36	1
231	GO:0044248	cellular catabolic process	1509	2	1.06	1
232	GO:0035556	intracellular signal transduction	490	1	0.34	1
233	GO:0009723	response to ethylene	353	1	0.25	1
234	GO:0043207	response to external biotic stimulus	1421	1	1	1
235	GO:0009873	ethylene-activated signaling pathway	125	1	0.09	1
236	GO:0032870	cellular response to hormone stimulus	894	1	0.63	1
237	GO:0008150	biological_process	18486	13	13	1
238	GO:0098542	defense response to other organism	1035	1	0.73	1
239	GO:0009814	defense response, incompatible interacti...	538	1	0.38	1
240	GO:0009404	toxin metabolic process	223	2	0.16	1
241	GO:0006520	cellular amino acid metabolic process	672	1	0.47	1
242	GO:0023052	signaling	1620	1	1.14	1
243	GO:0000302	response to reactive oxygen species	318	3	0.22	1
244	GO:0009628	response to abiotic stimulus	2761	3	1.94	1
245	GO:0033554	cellular response to stress	1351	3	0.95	1
246	GO:0009056	catabolic process	1684	2	1.18	1
247	GO:0006952	defense response	1577	1	1.11	1
248	GO:0006955	immune response	873	1	0.61	1
249	GO:0009642	response to light intensity	282	3	0.2	1
250	GO:0009636	response to toxic substance	430	4	0.3	1
251	GO:0000002	mitochondrial genome maintenance	5	0	0	1
252	GO:0000012	single strand break repair	1	0	0	1
253	GO:0000018	regulation of DNA recombination	7	0	0	1
254	GO:0000024	maltose biosynthetic process	1	0	0	1
255	GO:0000025	maltose catabolic process	2	0	0	1
256	GO:0000028	ribosomal small subunit assembly	6	0	0	1
257	GO:0000038	very long-chain fatty acid metabolic pro...	51	0	0.04	1
258	GO:0000041	transition metal ion transport	228	0	0.16	1
259	GO:0000045	autophagosome assembly	1	0	0	1
260	GO:0000060	protein import into nucleus, translocati...	5	0	0	1
261	GO:0000070	mitotic sister chromatid segregation	6	0	0	1
262	GO:0000075	cell cycle checkpoint	11	0	0.01	1
263	GO:0000076	DNA replication checkpoint	2	0	0	1
264	GO:0000077	DNA damage checkpoint	1	0	0	1
265	GO:0000079	regulation of cyclin-dependent protein s...	27	0	0.02	1
266	GO:0000082	G1/S transition of mitotic cell cycle	4	0	0	1
267	GO:0000086	G2/M transition of mitotic cell cycle	65	0	0.05	1
268	GO:0000087	mitotic M phase	1	0	0	1
269	GO:0000096	sulfur amino acid metabolic process	337	0	0.24	1
270	GO:0000097	sulfur amino acid biosynthetic process	298	0	0.21	1
271	GO:0000098	sulfur amino acid catabolic process	3	0	0	1
272	GO:0000103	sulfate assimilation	14	0	0.01	1
273	GO:0000105	histidine biosynthetic process	9	0	0.01	1
274	GO:0000154	rRNA modification	2	0	0	1
275	GO:0000162	tryptophan biosynthetic process	19	0	0.01	1
276	GO:0000165	MAPK cascade	220	0	0.15	1
277	GO:0000169	activation of MAPK activity involved in ...	1	0	0	1
278	GO:0000184	nuclear-transcribed mRNA catabolic proce...	5	0	0	1
279	GO:0000187	activation of MAPK activity	1	0	0	1
280	GO:0000209	protein polyubiquitination	2	0	0	1
281	GO:0000212	meiotic spindle organization	3	0	0	1
282	GO:0000226	microtubule cytoskeleton organization	243	0	0.17	1
283	GO:0000237	leptotene	1	0	0	1
284	GO:0000238	zygotene	1	0	0	1
285	GO:0000245	spliceosomal complex assembly	3	0	0	1
286	GO:0000255	allantoin metabolic process	3	0	0	1
287	GO:0000256	allantoin catabolic process	2	0	0	1
288	GO:0000266	mitochondrial fission	5	0	0	1
289	GO:0000272	polysaccharide catabolic process	47	0	0.03	1
290	GO:0000278	mitotic cell cycle	403	0	0.28	1
291	GO:0000279	M phase	2	0	0	1
292	GO:0000281	mitotic cytokinesis	210	0	0.15	1
293	GO:0000288	nuclear-transcribed mRNA catabolic proce...	5	0	0	1
294	GO:0000289	nuclear-transcribed mRNA poly(A) tail sh...	5	0	0	1
295	GO:0000291	nuclear-transcribed mRNA catabolic proce...	1	0	0	1
296	GO:0000303	response to superoxide	43	0	0.03	1
297	GO:0000304	response to singlet oxygen	10	0	0.01	1
298	GO:0000305	response to oxygen radical	43	0	0.03	1
299	GO:0000338	protein deneddylation	5	0	0	1
300	GO:0000354	cis assembly of pre-catalytic spliceosom...	1	0	0	1
301	GO:0000372	Group I intron splicing	1	0	0	1
302	GO:0000373	Group II intron splicing	11	0	0.01	1
303	GO:0000374	Group III intron splicing	1	0	0	1
304	GO:0000375	RNA splicing, via transesterification re...	108	0	0.08	1
305	GO:0000376	RNA splicing, via transesterification re...	1	0	0	1
306	GO:0000377	RNA splicing, via transesterification re...	108	0	0.08	1
307	GO:0000380	alternative mRNA splicing, via spliceoso...	4	0	0	1
308	GO:0000381	regulation of alternative mRNA splicing,...	2	0	0	1
309	GO:0000394	RNA splicing, via endonucleolytic cleava...	142	0	0.1	1
310	GO:0000398	mRNA splicing, via spliceosome	97	0	0.07	1
311	GO:0000412	histone peptidyl-prolyl isomerization	3	0	0	1
312	GO:0000413	protein peptidyl-prolyl isomerization	21	0	0.01	1
313	GO:0000447	endonucleolytic cleavage in ITS1 to sepa...	4	0	0	1
314	GO:0000460	maturation of 5.8S rRNA	4	0	0	1
315	GO:0000461	endonucleolytic cleavage to generate mat...	4	0	0	1
316	GO:0000462	maturation of SSU-rRNA from tricistronic...	8	0	0.01	1
317	GO:0000466	maturation of 5.8S rRNA from tricistroni...	4	0	0	1
318	GO:0000469	cleavage involved in rRNA processing	17	0	0.01	1
319	GO:0000470	maturation of LSU-rRNA	1	0	0	1
320	GO:0000478	endonucleolytic cleavage involved in rRN...	16	0	0.01	1
321	GO:0000479	endonucleolytic cleavage of tricistronic...	4	0	0	1
322	GO:0000488	maturation of LSU-rRNA from tetracistron...	1	0	0	1
323	GO:0000489	maturation of SSU-rRNA from tetracistron...	1	0	0	1
324	GO:0000491	small nucleolar ribonucleoprotein comple...	1	0	0	1
325	GO:0000578	embryonic axis specification	10	0	0.01	1
326	GO:0000706	meiotic DNA double-strand break processi...	2	0	0	1
327	GO:0000710	meiotic mismatch repair	8	0	0.01	1
328	GO:0000712	resolution of meiotic recombination inte...	6	0	0	1
329	GO:0000719	photoreactive repair	3	0	0	1
330	GO:0000723	telomere maintenance	63	0	0.04	1
331	GO:0000724	double-strand break repair via homologou...	66	0	0.05	1
332	GO:0000725	recombinational repair	66	0	0.05	1
333	GO:0000726	non-recombinational repair	2	0	0	1
334	GO:0000729	DNA double-strand break processing	2	0	0	1
335	GO:0000731	DNA synthesis involved in DNA repair	4	0	0	1
336	GO:0000738	DNA catabolic process, exonucleolytic	1	0	0	1
337	GO:0000740	nuclear membrane fusion	1	0	0	1
338	GO:0000741	karyogamy	50	0	0.04	1
339	GO:0000819	sister chromatid segregation	146	0	0.1	1
340	GO:0000820	regulation of glutamine family amino aci...	2	0	0	1
341	GO:0000821	regulation of arginine metabolic process	1	0	0	1
342	GO:0000902	cell morphogenesis	636	0	0.45	1
343	GO:0000904	cell morphogenesis involved in different...	385	0	0.27	1
344	GO:0000910	cytokinesis	212	0	0.15	1
345	GO:0000911	cytokinesis by cell plate formation	204	0	0.14	1
346	GO:0000912	assembly of actomyosin apparatus involve...	6	0	0	1
347	GO:0000913	preprophase band assembly	4	0	0	1
348	GO:0000914	phragmoplast assembly	6	0	0	1
349	GO:0000919	cell plate assembly	11	0	0.01	1
350	GO:0000956	nuclear-transcribed mRNA catabolic proce...	107	0	0.08	1
351	GO:0000957	mitochondrial RNA catabolic process	1	0	0	1
352	GO:0000959	mitochondrial RNA metabolic process	15	0	0.01	1
353	GO:0000963	mitochondrial RNA processing	2	0	0	1
354	GO:0000966	RNA 5'-end processing	3	0	0	1
355	GO:0001505	regulation of neurotransmitter levels	69	0	0.05	1
356	GO:0001510	RNA methylation	172	0	0.12	1
357	GO:0001558	regulation of cell growth	106	0	0.07	1
358	GO:0001560	regulation of cell growth by extracellul...	2	0	0	1
359	GO:0001561	fatty acid alpha-oxidation	1	0	0	1
360	GO:0001578	microtubule bundle formation	3	0	0	1
361	GO:0001676	long-chain fatty acid metabolic process	27	0	0.02	1
362	GO:0001678	cellular glucose homeostasis	8	0	0.01	1
363	GO:0001682	tRNA 5'-leader removal	2	0	0	1
364	GO:0001708	cell fate specification	54	0	0.04	1
365	GO:0001709	cell fate determination	6	0	0	1
366	GO:0001736	establishment of planar polarity	3	0	0	1
367	GO:0001738	morphogenesis of a polarized epithelium	3	0	0	1
368	GO:0001763	morphogenesis of a branching structure	22	0	0.02	1
369	GO:0001778	plasma membrane repair	1	0	0	1
370	GO:0001881	receptor recycling	1	0	0	1
371	GO:0001887	selenium compound metabolic process	4	0	0	1
372	GO:0001932	regulation of protein phosphorylation	47	0	0.03	1
373	GO:0001933	negative regulation of protein phosphory...	42	0	0.03	1
374	GO:0001934	positive regulation of protein phosphory...	2	0	0	1
375	GO:0001944	vasculature development	5	0	0	1
376	GO:0002009	morphogenesis of an epithelium	3	0	0	1
377	GO:0002097	tRNA wobble base modification	4	0	0	1
378	GO:0002098	tRNA wobble uridine modification	3	0	0	1
379	GO:0002100	tRNA wobble adenosine to inosine editing	1	0	0	1
380	GO:0002119	nematode larval development	2	0	0	1
381	GO:0002164	larval development	2	0	0	1
382	GO:0002181	cytoplasmic translation	1	0	0	1
383	GO:0002182	cytoplasmic translational elongation	1	0	0	1
384	GO:0002213	defense response to insect	33	0	0.02	1
385	GO:0002215	defense response to nematode	2	0	0	1
386	GO:0002218	activation of innate immune response	33	0	0.02	1
387	GO:0002220	innate immune response activating cell s...	1	0	0	1
388	GO:0002221	pattern recognition receptor signaling p...	1	0	0	1
389	GO:0002229	defense response to oomycetes	11	0	0.01	1
390	GO:0002237	response to molecule of bacterial origin	101	0	0.07	1
391	GO:0002238	response to molecule of fungal origin	36	0	0.03	1
392	GO:0002239	response to oomycetes	14	0	0.01	1
393	GO:0002240	response to molecule of oomycetes origin	2	0	0	1
394	GO:0002252	immune effector process	279	0	0.2	1
395	GO:0002253	activation of immune response	33	0	0.02	1
396	GO:0002429	immune response-activating cell surface ...	1	0	0	1
397	GO:0002532	production of molecular mediator involve...	1	0	0	1
398	GO:0002538	arachidonic acid metabolite production i...	1	0	0	1
399	GO:0002540	leukotriene production involved in infla...	1	0	0	1
400	GO:0002679	respiratory burst involved in defense re...	121	0	0.09	1
401	GO:0002682	regulation of immune system process	423	0	0.3	1
402	GO:0002683	negative regulation of immune system pro...	7	0	0	1
403	GO:0002684	positive regulation of immune system pro...	45	0	0.03	1
404	GO:0002697	regulation of immune effector process	4	0	0	1
405	GO:0002698	negative regulation of immune effector p...	1	0	0	1
406	GO:0002752	cell surface pattern recognition recepto...	1	0	0	1
407	GO:0002757	immune response-activating signal transd...	1	0	0	1
408	GO:0002758	innate immune response-activating signal...	1	0	0	1
409	GO:0002764	immune response-regulating signaling pat...	2	0	0	1
410	GO:0002768	immune response-regulating cell surface ...	1	0	0	1
411	GO:0002790	peptide secretion	19	0	0.01	1
412	GO:0002791	regulation of peptide secretion	1	0	0	1
413	GO:0002831	regulation of response to biotic stimulu...	30	0	0.02	1
414	GO:0002832	negative regulation of response to bioti...	7	0	0	1
415	GO:0002833	positive regulation of response to bioti...	2	0	0	1
416	GO:0003002	regionalization	239	0	0.17	1
417	GO:0003006	developmental process involved in reprod...	2043	0	1.44	1
418	GO:0003032	detection of oxygen	1	0	0	1
419	GO:0003156	regulation of animal organ formation	2	0	0	1
420	GO:0003333	amino acid transmembrane transport	10	0	0.01	1
421	GO:0005513	detection of calcium ion	7	0	0	1
422	GO:0005983	starch catabolic process	16	0	0.01	1
423	GO:0005985	sucrose metabolic process	22	0	0.02	1
424	GO:0005986	sucrose biosynthetic process	13	0	0.01	1
425	GO:0005987	sucrose catabolic process	5	0	0	1
426	GO:0005991	trehalose metabolic process	25	0	0.02	1
427	GO:0005992	trehalose biosynthetic process	22	0	0.02	1
428	GO:0005993	trehalose catabolic process	1	0	0	1
429	GO:0005996	monosaccharide metabolic process	328	0	0.23	1
430	GO:0005997	xylulose metabolic process	1	0	0	1
431	GO:0006000	fructose metabolic process	3	0	0	1
432	GO:0006002	fructose 6-phosphate metabolic process	1	0	0	1
433	GO:0006003	fructose 2,6-bisphosphate metabolic proc...	1	0	0	1
434	GO:0006004	fucose metabolic process	2	0	0	1
435	GO:0006005	L-fucose biosynthetic process	1	0	0	1
436	GO:0006006	glucose metabolic process	255	0	0.18	1
437	GO:0006007	glucose catabolic process	93	0	0.07	1
438	GO:0006011	UDP-glucose metabolic process	2	0	0	1
439	GO:0006012	galactose metabolic process	18	0	0.01	1
440	GO:0006013	mannose metabolic process	1	0	0	1
441	GO:0006020	inositol metabolic process	8	0	0.01	1
442	GO:0006021	inositol biosynthetic process	5	0	0	1
443	GO:0006022	aminoglycan metabolic process	1	0	0	1
444	GO:0006026	aminoglycan catabolic process	1	0	0	1
445	GO:0006029	proteoglycan metabolic process	1	0	0	1
446	GO:0006030	chitin metabolic process	1	0	0	1
447	GO:0006032	chitin catabolic process	1	0	0	1
448	GO:0006040	amino sugar metabolic process	12	0	0.01	1
449	GO:0006041	glucosamine metabolic process	1	0	0	1
450	GO:0006042	glucosamine biosynthetic process	1	0	0	1
451	GO:0006044	N-acetylglucosamine metabolic process	1	0	0	1
452	GO:0006047	UDP-N-acetylglucosamine metabolic proces...	5	0	0	1
453	GO:0006048	UDP-N-acetylglucosamine biosynthetic pro...	3	0	0	1
454	GO:0006059	hexitol metabolic process	1	0	0	1
455	GO:0006063	uronic acid metabolic process	1	0	0	1
456	GO:0006065	UDP-glucuronate biosynthetic process	4	0	0	1
457	GO:0006066	alcohol metabolic process	177	0	0.12	1
458	GO:0006071	glycerol metabolic process	17	0	0.01	1
459	GO:0006072	glycerol-3-phosphate metabolic process	5	0	0	1
460	GO:0006074	(1->3)-beta-D-glucan metabolic process	13	0	0.01	1
461	GO:0006075	(1->3)-beta-D-glucan biosynthetic proces...	13	0	0.01	1
462	GO:0006081	cellular aldehyde metabolic process	432	0	0.3	1
463	GO:0006083	acetate metabolic process	2	0	0	1
464	GO:0006084	acetyl-CoA metabolic process	85	0	0.06	1
465	GO:0006085	acetyl-CoA biosynthetic process	12	0	0.01	1
466	GO:0006086	acetyl-CoA biosynthetic process from pyr...	2	0	0	1
467	GO:0006089	lactate metabolic process	94	0	0.07	1
468	GO:0006090	pyruvate metabolic process	416	0	0.29	1
469	GO:0006091	generation of precursor metabolites and ...	603	0	0.42	1
470	GO:0006094	gluconeogenesis	163	0	0.11	1
471	GO:0006096	glycolytic process	194	0	0.14	1
472	GO:0006097	glyoxylate cycle	1	0	0	1
473	GO:0006098	pentose-phosphate shunt	182	0	0.13	1
474	GO:0006099	tricarboxylic acid cycle	15	0	0.01	1
475	GO:0006101	citrate metabolic process	18	0	0.01	1
476	GO:0006102	isocitrate metabolic process	9	0	0.01	1
477	GO:0006104	succinyl-CoA metabolic process	1	0	0	1
478	GO:0006105	succinate metabolic process	2	0	0	1
479	GO:0006106	fumarate metabolic process	1	0	0	1
480	GO:0006108	malate metabolic process	6	0	0	1
481	GO:0006109	regulation of carbohydrate metabolic pro...	37	0	0.03	1
482	GO:0006110	regulation of glycolytic process	1	0	0	1
483	GO:0006116	NADH oxidation	1	0	0	1
484	GO:0006119	oxidative phosphorylation	21	0	0.01	1
485	GO:0006120	mitochondrial electron transport, NADH t...	6	0	0	1
486	GO:0006121	mitochondrial electron transport, succin...	7	0	0	1
487	GO:0006122	mitochondrial electron transport, ubiqui...	5	0	0	1
488	GO:0006127	glycerophosphate shuttle	1	0	0	1
489	GO:0006140	regulation of nucleotide metabolic proce...	2	0	0	1
490	GO:0006144	purine nucleobase metabolic process	15	0	0.01	1
491	GO:0006145	purine nucleobase catabolic process	5	0	0	1
492	GO:0006148	inosine catabolic process	2	0	0	1
493	GO:0006152	purine nucleoside catabolic process	5	0	0	1
494	GO:0006154	adenosine catabolic process	2	0	0	1
495	GO:0006163	purine nucleotide metabolic process	360	0	0.25	1
496	GO:0006164	purine nucleotide biosynthetic process	266	0	0.19	1
497	GO:0006165	nucleoside diphosphate phosphorylation	194	0	0.14	1
498	GO:0006166	purine ribonucleoside salvage	3	0	0	1
499	GO:0006167	AMP biosynthetic process	1	0	0	1
500	GO:0006168	adenine salvage	5	0	0	1
501	GO:0006169	adenosine salvage	2	0	0	1
502	GO:0006175	dATP biosynthetic process	2	0	0	1
503	GO:0006176	dATP biosynthetic process from ADP	2	0	0	1
504	GO:0006177	GMP biosynthetic process	3	0	0	1
505	GO:0006178	guanine salvage	1	0	0	1
506	GO:0006182	cGMP biosynthetic process	1	0	0	1
507	GO:0006188	IMP biosynthetic process	3	0	0	1
508	GO:0006189	'de novo' IMP biosynthetic process	2	0	0	1
509	GO:0006195	purine nucleotide catabolic process	1	0	0	1
510	GO:0006206	pyrimidine nucleobase metabolic process	6	0	0	1
511	GO:0006207	'de novo' pyrimidine nucleobase biosynth...	3	0	0	1
512	GO:0006208	pyrimidine nucleobase catabolic process	3	0	0	1
513	GO:0006212	uracil catabolic process	3	0	0	1
514	GO:0006213	pyrimidine nucleoside metabolic process	8	0	0.01	1
515	GO:0006216	cytidine catabolic process	4	0	0	1
516	GO:0006218	uridine catabolic process	1	0	0	1
517	GO:0006220	pyrimidine nucleotide metabolic process	134	0	0.09	1
518	GO:0006221	pyrimidine nucleotide biosynthetic proce...	134	0	0.09	1
519	GO:0006222	UMP biosynthetic process	2	0	0	1
520	GO:0006260	DNA replication	303	0	0.21	1
521	GO:0006261	DNA-dependent DNA replication	251	0	0.18	1
522	GO:0006264	mitochondrial DNA replication	2	0	0	1
523	GO:0006265	DNA topological change	13	0	0.01	1
524	GO:0006266	DNA ligation	5	0	0	1
525	GO:0006268	DNA unwinding involved in DNA replicatio...	9	0	0.01	1
526	GO:0006269	DNA replication, synthesis of RNA primer	1	0	0	1
527	GO:0006270	DNA replication initiation	65	0	0.05	1
528	GO:0006271	DNA strand elongation involved in DNA re...	3	0	0	1
529	GO:0006273	lagging strand elongation	1	0	0	1
530	GO:0006275	regulation of DNA replication	134	0	0.09	1
531	GO:0006278	RNA-dependent DNA biosynthetic process	7	0	0	1
532	GO:0006279	premeiotic DNA replication	1	0	0	1
533	GO:0006281	DNA repair	251	0	0.18	1
534	GO:0006282	regulation of DNA repair	5	0	0	1
535	GO:0006284	base-excision repair	14	0	0.01	1
536	GO:0006287	base-excision repair, gap-filling	1	0	0	1
537	GO:0006289	nucleotide-excision repair	9	0	0.01	1
538	GO:0006290	pyrimidine dimer repair	6	0	0	1
539	GO:0006294	nucleotide-excision repair, preincision ...	1	0	0	1
540	GO:0006296	nucleotide-excision repair, DNA incision...	1	0	0	1
541	GO:0006297	nucleotide-excision repair, DNA gap fill...	1	0	0	1
542	GO:0006298	mismatch repair	15	0	0.01	1
543	GO:0006301	postreplication repair	36	0	0.03	1
544	GO:0006302	double-strand break repair	105	0	0.07	1
545	GO:0006303	double-strand break repair via nonhomolo...	2	0	0	1
546	GO:0006304	DNA modification	186	0	0.13	1
547	GO:0006305	DNA alkylation	183	0	0.13	1
548	GO:0006306	DNA methylation	183	0	0.13	1
549	GO:0006308	DNA catabolic process	7	0	0	1
550	GO:0006311	meiotic gene conversion	1	0	0	1
551	GO:0006312	mitotic recombination	57	0	0.04	1
552	GO:0006323	DNA packaging	30	0	0.02	1
553	GO:0006325	chromatin organization	535	0	0.38	1
554	GO:0006333	chromatin assembly or disassembly	70	0	0.05	1
555	GO:0006334	nucleosome assembly	17	0	0.01	1
556	GO:0006338	chromatin remodeling	28	0	0.02	1
557	GO:0006342	chromatin silencing	243	0	0.17	1
558	GO:0006344	maintenance of chromatin silencing	2	0	0	1
559	GO:0006346	methylation-dependent chromatin silencin...	120	0	0.08	1
560	GO:0006349	regulation of gene expression by genetic...	12	0	0.01	1
561	GO:0006352	DNA-templated transcription, initiation	17	0	0.01	1
562	GO:0006353	DNA-templated transcription, termination	2	0	0	1
563	GO:0006354	DNA-templated transcription, elongation	125	0	0.09	1
564	GO:0006357	regulation of transcription by RNA polym...	6	0	0	1
565	GO:0006360	transcription by RNA polymerase I	3	0	0	1
566	GO:0006364	rRNA processing	243	0	0.17	1
567	GO:0006366	transcription by RNA polymerase II	54	0	0.04	1
568	GO:0006367	transcription initiation from RNA polyme...	2	0	0	1
569	GO:0006368	transcription elongation from RNA polyme...	1	0	0	1
570	GO:0006370	7-methylguanosine mRNA capping	4	0	0	1
571	GO:0006376	mRNA splice site selection	1	0	0	1
572	GO:0006378	mRNA polyadenylation	6	0	0	1
573	GO:0006379	mRNA cleavage	5	0	0	1
574	GO:0006382	adenosine to inosine editing	1	0	0	1
575	GO:0006388	tRNA splicing, via endonucleolytic cleav...	6	0	0	1
576	GO:0006396	RNA processing	791	0	0.56	1
577	GO:0006397	mRNA processing	127	0	0.09	1
578	GO:0006399	tRNA metabolic process	107	0	0.08	1
579	GO:0006400	tRNA modification	11	0	0.01	1
580	GO:0006401	RNA catabolic process	122	0	0.09	1
581	GO:0006402	mRNA catabolic process	111	0	0.08	1
582	GO:0006403	RNA localization	67	0	0.05	1
583	GO:0006405	RNA export from nucleus	67	0	0.05	1
584	GO:0006406	mRNA export from nucleus	60	0	0.04	1
585	GO:0006407	rRNA export from nucleus	5	0	0	1
586	GO:0006409	tRNA export from nucleus	2	0	0	1
587	GO:0006412	translation	518	0	0.36	1
588	GO:0006413	translational initiation	56	0	0.04	1
589	GO:0006414	translational elongation	34	0	0.02	1
590	GO:0006415	translational termination	10	0	0.01	1
591	GO:0006417	regulation of translation	62	0	0.04	1
592	GO:0006418	tRNA aminoacylation for protein translat...	46	0	0.03	1
593	GO:0006419	alanyl-tRNA aminoacylation	2	0	0	1
594	GO:0006420	arginyl-tRNA aminoacylation	2	0	0	1
595	GO:0006421	asparaginyl-tRNA aminoacylation	2	0	0	1
596	GO:0006422	aspartyl-tRNA aminoacylation	1	0	0	1
597	GO:0006423	cysteinyl-tRNA aminoacylation	3	0	0	1
598	GO:0006424	glutamyl-tRNA aminoacylation	4	0	0	1
599	GO:0006426	glycyl-tRNA aminoacylation	2	0	0	1
600	GO:0006427	histidyl-tRNA aminoacylation	2	0	0	1
601	GO:0006430	lysyl-tRNA aminoacylation	1	0	0	1
602	GO:0006431	methionyl-tRNA aminoacylation	1	0	0	1
603	GO:0006432	phenylalanyl-tRNA aminoacylation	3	0	0	1
604	GO:0006434	seryl-tRNA aminoacylation	2	0	0	1
605	GO:0006435	threonyl-tRNA aminoacylation	3	0	0	1
606	GO:0006436	tryptophanyl-tRNA aminoacylation	1	0	0	1
607	GO:0006446	regulation of translational initiation	13	0	0.01	1
608	GO:0006448	regulation of translational elongation	1	0	0	1
609	GO:0006458	'de novo' protein folding	2	0	0	1
610	GO:0006464	cellular protein modification process	1751	0	1.23	1
611	GO:0006465	signal peptide processing	3	0	0	1
612	GO:0006468	protein phosphorylation	710	0	0.5	1
613	GO:0006469	negative regulation of protein kinase ac...	41	0	0.03	1
614	GO:0006470	protein dephosphorylation	179	0	0.13	1
615	GO:0006471	protein ADP-ribosylation	3	0	0	1
616	GO:0006473	protein acetylation	29	0	0.02	1
617	GO:0006475	internal protein amino acid acetylation	14	0	0.01	1
618	GO:0006476	protein deacetylation	13	0	0.01	1
619	GO:0006479	protein methylation	292	0	0.21	1
620	GO:0006481	C-terminal protein methylation	2	0	0	1
621	GO:0006482	protein demethylation	4	0	0	1
622	GO:0006486	protein glycosylation	183	0	0.13	1
623	GO:0006487	protein N-linked glycosylation	94	0	0.07	1
624	GO:0006490	oligosaccharide-lipid intermediate biosy...	1	0	0	1
625	GO:0006491	N-glycan processing	6	0	0	1
626	GO:0006493	protein O-linked glycosylation	2	0	0	1
627	GO:0006497	protein lipidation	159	0	0.11	1
628	GO:0006498	N-terminal protein lipidation	149	0	0.1	1
629	GO:0006499	N-terminal protein myristoylation	149	0	0.1	1
630	GO:0006505	GPI anchor metabolic process	7	0	0	1
631	GO:0006506	GPI anchor biosynthetic process	6	0	0	1
632	GO:0006513	protein monoubiquitination	5	0	0	1
633	GO:0006515	protein quality control for misfolded or...	4	0	0	1
634	GO:0006516	glycoprotein catabolic process	4	0	0	1
635	GO:0006517	protein deglycosylation	2	0	0	1
636	GO:0006518	peptide metabolic process	535	0	0.38	1
637	GO:0006521	regulation of cellular amino acid metabo...	12	0	0.01	1
638	GO:0006522	alanine metabolic process	1	0	0	1
639	GO:0006524	alanine catabolic process	1	0	0	1
640	GO:0006525	arginine metabolic process	11	0	0.01	1
641	GO:0006526	arginine biosynthetic process	8	0	0.01	1
642	GO:0006527	arginine catabolic process	3	0	0	1
643	GO:0006528	asparagine metabolic process	7	0	0	1
644	GO:0006529	asparagine biosynthetic process	3	0	0	1
645	GO:0006530	asparagine catabolic process	4	0	0	1
646	GO:0006534	cysteine metabolic process	207	0	0.15	1
647	GO:0006535	cysteine biosynthetic process from serin...	1	0	0	1
648	GO:0006536	glutamate metabolic process	12	0	0.01	1
649	GO:0006537	glutamate biosynthetic process	3	0	0	1
650	GO:0006538	glutamate catabolic process	2	0	0	1
651	GO:0006540	glutamate decarboxylation to succinate	2	0	0	1
652	GO:0006541	glutamine metabolic process	6	0	0	1
653	GO:0006542	glutamine biosynthetic process	1	0	0	1
654	GO:0006544	glycine metabolic process	58	0	0.04	1
655	GO:0006546	glycine catabolic process	52	0	0.04	1
656	GO:0006547	histidine metabolic process	9	0	0.01	1
657	GO:0006549	isoleucine metabolic process	1	0	0	1
658	GO:0006551	leucine metabolic process	13	0	0.01	1
659	GO:0006552	leucine catabolic process	5	0	0	1
660	GO:0006553	lysine metabolic process	9	0	0.01	1
661	GO:0006554	lysine catabolic process	1	0	0	1
662	GO:0006555	methionine metabolic process	103	0	0.07	1
663	GO:0006556	S-adenosylmethionine biosynthetic proces...	4	0	0	1
664	GO:0006558	L-phenylalanine metabolic process	11	0	0.01	1
665	GO:0006559	L-phenylalanine catabolic process	3	0	0	1
666	GO:0006560	proline metabolic process	12	0	0.01	1
667	GO:0006561	proline biosynthetic process	8	0	0.01	1
668	GO:0006562	proline catabolic process	3	0	0	1
669	GO:0006563	L-serine metabolic process	13	0	0.01	1
670	GO:0006564	L-serine biosynthetic process	4	0	0	1
671	GO:0006566	threonine metabolic process	16	0	0.01	1
672	GO:0006567	threonine catabolic process	12	0	0.01	1
673	GO:0006568	tryptophan metabolic process	92	0	0.06	1
674	GO:0006569	tryptophan catabolic process	75	0	0.05	1
675	GO:0006570	tyrosine metabolic process	9	0	0.01	1
676	GO:0006571	tyrosine biosynthetic process	5	0	0	1
677	GO:0006572	tyrosine catabolic process	3	0	0	1
678	GO:0006573	valine metabolic process	2	0	0	1
679	GO:0006574	valine catabolic process	1	0	0	1
680	GO:0006575	cellular modified amino acid metabolic p...	49	0	0.03	1
681	GO:0006576	cellular biogenic amine metabolic proces...	152	0	0.11	1
682	GO:0006580	ethanolamine metabolic process	1	0	0	1
683	GO:0006586	indolalkylamine metabolic process	92	0	0.06	1
684	GO:0006593	ornithine catabolic process	1	0	0	1
685	GO:0006595	polyamine metabolic process	53	0	0.04	1
686	GO:0006596	polyamine biosynthetic process	13	0	0.01	1
687	GO:0006598	polyamine catabolic process	38	0	0.03	1
688	GO:0006605	protein targeting	750	0	0.53	1
689	GO:0006606	protein import into nucleus	100	0	0.07	1
690	GO:0006611	protein export from nucleus	70	0	0.05	1
691	GO:0006612	protein targeting to membrane	374	0	0.26	1
692	GO:0006613	cotranslational protein targeting to mem...	4	0	0	1
693	GO:0006614	SRP-dependent cotranslational protein ta...	4	0	0	1
694	GO:0006617	SRP-dependent cotranslational protein ta...	4	0	0	1
695	GO:0006620	posttranslational protein targeting to e...	1	0	0	1
696	GO:0006621	protein retention in ER lumen	1	0	0	1
697	GO:0006623	protein targeting to vacuole	117	0	0.08	1
698	GO:0006624	vacuolar protein processing	4	0	0	1
699	GO:0006625	protein targeting to peroxisome	96	0	0.07	1
700	GO:0006626	protein targeting to mitochondrion	105	0	0.07	1
701	GO:0006633	fatty acid biosynthetic process	151	0	0.11	1
702	GO:0006636	unsaturated fatty acid biosynthetic proc...	70	0	0.05	1
703	GO:0006637	acyl-CoA metabolic process	89	0	0.06	1
704	GO:0006638	neutral lipid metabolic process	19	0	0.01	1
705	GO:0006639	acylglycerol metabolic process	19	0	0.01	1
706	GO:0006641	triglyceride metabolic process	15	0	0.01	1
707	GO:0006642	triglyceride mobilization	1	0	0	1
708	GO:0006643	membrane lipid metabolic process	164	0	0.12	1
709	GO:0006644	phospholipid metabolic process	408	0	0.29	1
710	GO:0006646	phosphatidylethanolamine biosynthetic pr...	1	0	0	1
711	GO:0006649	phospholipid transfer to membrane	1	0	0	1
712	GO:0006650	glycerophospholipid metabolic process	186	0	0.13	1
713	GO:0006651	diacylglycerol biosynthetic process	4	0	0	1
714	GO:0006655	phosphatidylglycerol biosynthetic proces...	63	0	0.04	1
715	GO:0006656	phosphatidylcholine biosynthetic process	5	0	0	1
716	GO:0006658	phosphatidylserine metabolic process	2	0	0	1
717	GO:0006659	phosphatidylserine biosynthetic process	2	0	0	1
718	GO:0006661	phosphatidylinositol biosynthetic proces...	104	0	0.07	1
719	GO:0006664	glycolipid metabolic process	113	0	0.08	1
720	GO:0006665	sphingolipid metabolic process	53	0	0.04	1
721	GO:0006670	sphingosine metabolic process	1	0	0	1
722	GO:0006671	phytosphingosine metabolic process	1	0	0	1
723	GO:0006672	ceramide metabolic process	5	0	0	1
724	GO:0006677	glycosylceramide metabolic process	4	0	0	1
725	GO:0006687	glycosphingolipid metabolic process	4	0	0	1
726	GO:0006690	icosanoid metabolic process	3	0	0	1
727	GO:0006691	leukotriene metabolic process	1	0	0	1
728	GO:0006694	steroid biosynthetic process	215	0	0.15	1
729	GO:0006706	steroid catabolic process	2	0	0	1
730	GO:0006714	sesquiterpenoid metabolic process	49	0	0.03	1
731	GO:0006720	isoprenoid metabolic process	481	0	0.34	1
732	GO:0006721	terpenoid metabolic process	277	0	0.19	1
733	GO:0006722	triterpenoid metabolic process	42	0	0.03	1
734	GO:0006723	cuticle hydrocarbon biosynthetic process	2	0	0	1
735	GO:0006730	one-carbon metabolic process	19	0	0.01	1
736	GO:0006732	coenzyme metabolic process	577	0	0.41	1
737	GO:0006733	oxidoreduction coenzyme metabolic proces...	423	0	0.3	1
738	GO:0006734	NADH metabolic process	1	0	0	1
739	GO:0006739	NADP metabolic process	186	0	0.13	1
740	GO:0006740	NADPH regeneration	1	0	0	1
741	GO:0006741	NADP biosynthetic process	2	0	0	1
742	GO:0006743	ubiquinone metabolic process	23	0	0.02	1
743	GO:0006744	ubiquinone biosynthetic process	23	0	0.02	1
744	GO:0006749	glutathione metabolic process	12	0	0.01	1
745	GO:0006750	glutathione biosynthetic process	2	0	0	1
746	GO:0006751	glutathione catabolic process	4	0	0	1
747	GO:0006753	nucleoside phosphate metabolic process	767	0	0.54	1
748	GO:0006754	ATP biosynthetic process	206	0	0.14	1
749	GO:0006757	ATP generation from ADP	194	0	0.14	1
750	GO:0006760	folic acid-containing compound metabolic...	19	0	0.01	1
751	GO:0006766	vitamin metabolic process	99	0	0.07	1
752	GO:0006767	water-soluble vitamin metabolic process	44	0	0.03	1
753	GO:0006768	biotin metabolic process	3	0	0	1
754	GO:0006771	riboflavin metabolic process	7	0	0	1
755	GO:0006772	thiamine metabolic process	6	0	0	1
756	GO:0006775	fat-soluble vitamin metabolic process	8	0	0.01	1
757	GO:0006777	Mo-molybdopterin cofactor biosynthetic p...	6	0	0	1
758	GO:0006778	porphyrin-containing compound metabolic ...	218	0	0.15	1
759	GO:0006779	porphyrin-containing compound biosynthet...	150	0	0.11	1
760	GO:0006780	uroporphyrinogen III biosynthetic proces...	1	0	0	1
761	GO:0006783	heme biosynthetic process	24	0	0.02	1
762	GO:0006787	porphyrin-containing compound catabolic ...	61	0	0.04	1
763	GO:0006788	heme oxidation	3	0	0	1
764	GO:0006790	sulfur compound metabolic process	710	0	0.5	1
765	GO:0006791	sulfur utilization	1	0	0	1
766	GO:0006792	regulation of sulfur utilization	1	0	0	1
767	GO:0006793	phosphorus metabolic process	1930	0	1.36	1
768	GO:0006796	phosphate-containing compound metabolic ...	1908	0	1.34	1
769	GO:0006801	superoxide metabolic process	14	0	0.01	1
770	GO:0006805	xenobiotic metabolic process	2	0	0	1
771	GO:0006808	regulation of nitrogen utilization	6	0	0	1
772	GO:0006809	nitric oxide biosynthetic process	5	0	0	1
773	GO:0006812	cation transport	738	0	0.52	1
774	GO:0006813	potassium ion transport	40	0	0.03	1
775	GO:0006814	sodium ion transport	45	0	0.03	1
776	GO:0006816	calcium ion transport	118	0	0.08	1
777	GO:0006817	phosphate ion transport	25	0	0.02	1
778	GO:0006821	chloride transport	6	0	0	1
779	GO:0006824	cobalt ion transport	2	0	0	1
780	GO:0006825	copper ion transport	16	0	0.01	1
781	GO:0006826	iron ion transport	120	0	0.08	1
782	GO:0006828	manganese ion transport	9	0	0.01	1
783	GO:0006829	zinc ion transport	14	0	0.01	1
784	GO:0006833	water transport	140	0	0.1	1
785	GO:0006835	dicarboxylic acid transport	14	0	0.01	1
786	GO:0006836	neurotransmitter transport	5	0	0	1
787	GO:0006839	mitochondrial transport	147	0	0.1	1
788	GO:0006842	tricarboxylic acid transport	1	0	0	1
789	GO:0006848	pyruvate transport	2	0	0	1
790	GO:0006849	plasma membrane pyruvate transport	1	0	0	1
791	GO:0006855	drug transmembrane transport	21	0	0.01	1
792	GO:0006857	oligopeptide transport	107	0	0.08	1
793	GO:0006858	extracellular transport	1	0	0	1
794	GO:0006862	nucleotide transport	39	0	0.03	1
795	GO:0006863	purine nucleobase transport	84	0	0.06	1
796	GO:0006865	amino acid transport	252	0	0.18	1
797	GO:0006868	glutamine transport	1	0	0	1
798	GO:0006869	lipid transport	128	0	0.09	1
799	GO:0006873	cellular ion homeostasis	289	0	0.2	1
800	GO:0006874	cellular calcium ion homeostasis	28	0	0.02	1
801	GO:0006875	cellular metal ion homeostasis	194	0	0.14	1
802	GO:0006878	cellular copper ion homeostasis	6	0	0	1
803	GO:0006879	cellular iron ion homeostasis	127	0	0.09	1
804	GO:0006880	intracellular sequestering of iron ion	1	0	0	1
805	GO:0006882	cellular zinc ion homeostasis	20	0	0.01	1
806	GO:0006883	cellular sodium ion homeostasis	2	0	0	1
807	GO:0006884	cell volume homeostasis	2	0	0	1
808	GO:0006885	regulation of pH	8	0	0.01	1
809	GO:0006886	intracellular protein transport	931	0	0.65	1
810	GO:0006887	exocytosis	25	0	0.02	1
811	GO:0006888	ER to Golgi vesicle-mediated transport	89	0	0.06	1
812	GO:0006890	retrograde vesicle-mediated transport, G...	7	0	0	1
813	GO:0006891	intra-Golgi vesicle-mediated transport	68	0	0.05	1
814	GO:0006892	post-Golgi vesicle-mediated transport	6	0	0	1
815	GO:0006896	Golgi to vacuole transport	6	0	0	1
816	GO:0006897	endocytosis	31	0	0.02	1
817	GO:0006898	receptor-mediated endocytosis	4	0	0	1
818	GO:0006900	vesicle budding from membrane	3	0	0	1
819	GO:0006903	vesicle targeting	1	0	0	1
820	GO:0006904	vesicle docking involved in exocytosis	22	0	0.02	1
821	GO:0006907	pinocytosis	1	0	0	1
822	GO:0006913	nucleocytoplasmic transport	153	0	0.11	1
823	GO:0006914	autophagy	72	0	0.05	1
824	GO:0006928	movement of cell or subcellular componen...	69	0	0.05	1
825	GO:0006935	chemotaxis	18	0	0.01	1
826	GO:0006949	syncytium formation	20	0	0.01	1
827	GO:0006954	inflammatory response	5	0	0	1
828	GO:0006968	cellular defense response	4	0	0	1
829	GO:0006971	hypotonic response	2	0	0	1
830	GO:0006974	cellular response to DNA damage stimulus	297	0	0.21	1
831	GO:0006982	response to lipid hydroperoxide	1	0	0	1
832	GO:0006983	ER overload response	2	0	0	1
833	GO:0006984	ER-nucleus signaling pathway	16	0	0.01	1
834	GO:0006990	positive regulation of transcription fro...	1	0	0	1
835	GO:0006995	cellular response to nitrogen starvation	23	0	0.02	1
836	GO:0006997	nucleus organization	82	0	0.06	1
837	GO:0007000	nucleolus organization	24	0	0.02	1
838	GO:0007004	telomere maintenance via telomerase	4	0	0	1
839	GO:0007005	mitochondrion organization	124	0	0.09	1
840	GO:0007006	mitochondrial membrane organization	4	0	0	1
841	GO:0007007	inner mitochondrial membrane organizatio...	4	0	0	1
842	GO:0007009	plasma membrane organization	3	0	0	1
843	GO:0007010	cytoskeleton organization	484	0	0.34	1
844	GO:0007015	actin filament organization	155	0	0.11	1
845	GO:0007017	microtubule-based process	262	0	0.18	1
846	GO:0007019	microtubule depolymerization	3	0	0	1
847	GO:0007020	microtubule nucleation	66	0	0.05	1
848	GO:0007021	tubulin complex assembly	6	0	0	1
849	GO:0007026	negative regulation of microtubule depol...	1	0	0	1
850	GO:0007029	endoplasmic reticulum organization	7	0	0	1
851	GO:0007030	Golgi organization	177	0	0.12	1
852	GO:0007031	peroxisome organization	124	0	0.09	1
853	GO:0007032	endosome organization	3	0	0	1
854	GO:0007033	vacuole organization	55	0	0.04	1
855	GO:0007034	vacuolar transport	128	0	0.09	1
856	GO:0007035	vacuolar acidification	1	0	0	1
857	GO:0007041	lysosomal transport	4	0	0	1
858	GO:0007043	cell-cell junction assembly	5	0	0	1
859	GO:0007044	cell-substrate junction assembly	1	0	0	1
860	GO:0007045	cell-substrate adherens junction assembl...	1	0	0	1
861	GO:0007050	cell cycle arrest	3	0	0	1
862	GO:0007051	spindle organization	49	0	0.03	1
863	GO:0007052	mitotic spindle organization	2	0	0	1
864	GO:0007053	spindle assembly involved in male meiosi...	1	0	0	1
865	GO:0007062	sister chromatid cohesion	140	0	0.1	1
866	GO:0007063	regulation of sister chromatid cohesion	1	0	0	1
867	GO:0007065	male meiosis sister chromatid cohesion	1	0	0	1
868	GO:0007066	female meiosis sister chromatid cohesion	1	0	0	1
869	GO:0007076	mitotic chromosome condensation	1	0	0	1
870	GO:0007088	regulation of mitotic nuclear division	6	0	0	1
871	GO:0007091	metaphase/anaphase transition of mitotic...	4	0	0	1
872	GO:0007093	mitotic cell cycle checkpoint	8	0	0.01	1
873	GO:0007094	mitotic spindle assembly checkpoint	4	0	0	1
874	GO:0007112	male meiosis cytokinesis	2	0	0	1
875	GO:0007113	endomitotic cell cycle	1	0	0	1
876	GO:0007128	meiotic prophase I	1	0	0	1
877	GO:0007130	synaptonemal complex assembly	2	0	0	1
878	GO:0007135	meiosis II	8	0	0.01	1
879	GO:0007140	male meiotic nuclear division	23	0	0.02	1
880	GO:0007141	male meiosis I	1	0	0	1
881	GO:0007142	male meiosis II	1	0	0	1
882	GO:0007143	female meiotic nuclear division	6	0	0	1
883	GO:0007155	cell adhesion	92	0	0.06	1
884	GO:0007160	cell-matrix adhesion	2	0	0	1
885	GO:0007163	establishment or maintenance of cell pol...	5	0	0	1
886	GO:0007164	establishment of tissue polarity	4	0	0	1
887	GO:0007166	cell surface receptor signaling pathway	132	0	0.09	1
888	GO:0007167	enzyme linked receptor protein signaling...	128	0	0.09	1
889	GO:0007169	transmembrane receptor protein tyrosine ...	128	0	0.09	1
890	GO:0007172	signal complex assembly	1	0	0	1
891	GO:0007186	G protein-coupled receptor signaling pat...	16	0	0.01	1
892	GO:0007187	G protein-coupled receptor signaling pat...	4	0	0	1
893	GO:0007188	adenylate cyclase-modulating G protein-c...	4	0	0	1
894	GO:0007202	activation of phospholipase C activity	1	0	0	1
895	GO:0007205	protein kinase C-activating G protein-co...	10	0	0.01	1
896	GO:0007231	osmosensory signaling pathway	5	0	0	1
897	GO:0007263	nitric oxide mediated signal transductio...	2	0	0	1
898	GO:0007264	small GTPase mediated signal transductio...	1	0	0	1
899	GO:0007265	Ras protein signal transduction	1	0	0	1
900	GO:0007266	Rho protein signal transduction	1	0	0	1
901	GO:0007267	cell-cell signaling	85	0	0.06	1
902	GO:0007275	multicellular organism development	3317	0	2.33	1
903	GO:0007276	gamete generation	194	0	0.14	1
904	GO:0007292	female gamete generation	146	0	0.1	1
905	GO:0007338	single fertilization	1	0	0	1
906	GO:0007346	regulation of mitotic cell cycle	103	0	0.07	1
907	GO:0007349	cellularization	7	0	0	1
908	GO:0007389	pattern specification process	344	0	0.24	1
909	GO:0007530	sex determination	1	0	0	1
910	GO:0007568	aging	150	0	0.11	1
911	GO:0007569	cell aging	4	0	0	1
912	GO:0007584	response to nutrient	23	0	0.02	1
913	GO:0007602	phototransduction	14	0	0.01	1
914	GO:0007610	behavior	1	0	0	1
915	GO:0007623	circadian rhythm	168	0	0.12	1
916	GO:0007638	mechanosensory behavior	1	0	0	1
917	GO:0008033	tRNA processing	31	0	0.02	1
918	GO:0008037	cell recognition	4	0	0	1
919	GO:0008064	regulation of actin polymerization or de...	109	0	0.08	1
920	GO:0008104	protein localization	1027	0	0.72	1
921	GO:0008153	para-aminobenzoic acid biosynthetic proc...	2	0	0	1
922	GO:0008154	actin polymerization or depolymerization	117	0	0.08	1
923	GO:0008156	negative regulation of DNA replication	7	0	0	1
924	GO:0008202	steroid metabolic process	239	0	0.17	1
925	GO:0008213	protein alkylation	292	0	0.21	1
926	GO:0008214	protein dealkylation	4	0	0	1
927	GO:0008216	spermidine metabolic process	9	0	0.01	1
928	GO:0008219	cell death	495	0	0.35	1
929	GO:0008272	sulfate transport	6	0	0	1
930	GO:0008283	cell proliferation	263	0	0.18	1
931	GO:0008284	positive regulation of cell proliferatio...	71	0	0.05	1
932	GO:0008285	negative regulation of cell proliferatio...	5	0	0	1
933	GO:0008295	spermidine biosynthetic process	8	0	0.01	1
934	GO:0008299	isoprenoid biosynthetic process	456	0	0.32	1
935	GO:0008300	isoprenoid catabolic process	11	0	0.01	1
936	GO:0008333	endosome to lysosome transport	4	0	0	1
937	GO:0008356	asymmetric cell division	24	0	0.02	1
938	GO:0008360	regulation of cell shape	3	0	0	1
939	GO:0008361	regulation of cell size	57	0	0.04	1
940	GO:0008380	RNA splicing	278	0	0.2	1
941	GO:0008535	respiratory chain complex IV assembly	2	0	0	1
942	GO:0008544	epidermis development	32	0	0.02	1
943	GO:0008608	attachment of spindle microtubules to ki...	2	0	0	1
944	GO:0008610	lipid biosynthetic process	979	0	0.69	1
945	GO:0008612	peptidyl-lysine modification to peptidyl...	1	0	0	1
946	GO:0008614	pyridoxine metabolic process	4	0	0	1
947	GO:0008615	pyridoxine biosynthetic process	4	0	0	1
948	GO:0008618	7-methylguanosine metabolic process	1	0	0	1
949	GO:0008643	carbohydrate transport	31	0	0.02	1
950	GO:0008645	hexose transmembrane transport	2	0	0	1
951	GO:0008652	cellular amino acid biosynthetic process	453	0	0.32	1
952	GO:0008653	lipopolysaccharide metabolic process	3	0	0	1
953	GO:0008654	phospholipid biosynthetic process	385	0	0.27	1
954	GO:0008655	pyrimidine-containing compound salvage	4	0	0	1
955	GO:0009051	pentose-phosphate shunt, oxidative branc...	6	0	0	1
956	GO:0009060	aerobic respiration	45	0	0.03	1
957	GO:0009061	anaerobic respiration	9	0	0.01	1
958	GO:0009063	cellular amino acid catabolic process	157	0	0.11	1
959	GO:0009064	glutamine family amino acid metabolic pr...	34	0	0.02	1
960	GO:0009065	glutamine family amino acid catabolic pr...	12	0	0.01	1
961	GO:0009066	aspartate family amino acid metabolic pr...	139	0	0.1	1
962	GO:0009067	aspartate family amino acid biosynthetic...	116	0	0.08	1
963	GO:0009068	aspartate family amino acid catabolic pr...	18	0	0.01	1
964	GO:0009069	serine family amino acid metabolic proce...	255	0	0.18	1
965	GO:0009070	serine family amino acid biosynthetic pr...	209	0	0.15	1
966	GO:0009071	serine family amino acid catabolic proce...	54	0	0.04	1
967	GO:0009072	aromatic amino acid family metabolic pro...	237	0	0.17	1
968	GO:0009073	aromatic amino acid family biosynthetic ...	103	0	0.07	1
969	GO:0009074	aromatic amino acid family catabolic pro...	79	0	0.06	1
970	GO:0009078	pyruvate family amino acid metabolic pro...	1	0	0	1
971	GO:0009080	pyruvate family amino acid catabolic pro...	1	0	0	1
972	GO:0009081	branched-chain amino acid metabolic proc...	18	0	0.01	1
973	GO:0009082	branched-chain amino acid biosynthetic p...	11	0	0.01	1
974	GO:0009083	branched-chain amino acid catabolic proc...	6	0	0	1
975	GO:0009084	glutamine family amino acid biosynthetic...	20	0	0.01	1
976	GO:0009085	lysine biosynthetic process	8	0	0.01	1
977	GO:0009086	methionine biosynthetic process	98	0	0.07	1
978	GO:0009087	methionine catabolic process	1	0	0	1
979	GO:0009088	threonine biosynthetic process	3	0	0	1
980	GO:0009089	lysine biosynthetic process via diaminop...	8	0	0.01	1
981	GO:0009092	homoserine metabolic process	1	0	0	1
982	GO:0009093	cysteine catabolic process	2	0	0	1
983	GO:0009094	L-phenylalanine biosynthetic process	8	0	0.01	1
984	GO:0009095	aromatic amino acid family biosynthetic ...	11	0	0.01	1
985	GO:0009097	isoleucine biosynthetic process	1	0	0	1
986	GO:0009098	leucine biosynthetic process	6	0	0	1
987	GO:0009100	glycoprotein metabolic process	191	0	0.13	1
988	GO:0009101	glycoprotein biosynthetic process	183	0	0.13	1
989	GO:0009102	biotin biosynthetic process	3	0	0	1
990	GO:0009103	lipopolysaccharide biosynthetic process	3	0	0	1
991	GO:0009106	lipoate metabolic process	41	0	0.03	1
992	GO:0009107	lipoate biosynthetic process	2	0	0	1
993	GO:0009108	coenzyme biosynthetic process	338	0	0.24	1
994	GO:0009110	vitamin biosynthetic process	58	0	0.04	1
995	GO:0009112	nucleobase metabolic process	21	0	0.01	1
996	GO:0009113	purine nucleobase biosynthetic process	9	0	0.01	1
997	GO:0009116	nucleoside metabolic process	25	0	0.02	1
998	GO:0009117	nucleotide metabolic process	764	0	0.54	1
999	GO:0009119	ribonucleoside metabolic process	20	0	0.01	1
1000	GO:0009123	nucleoside monophosphate metabolic proce...	236	0	0.17	1
1001	GO:0009124	nucleoside monophosphate biosynthetic pr...	216	0	0.15	1
1002	GO:0009126	purine nucleoside monophosphate metaboli...	233	0	0.16	1
1003	GO:0009127	purine nucleoside monophosphate biosynth...	214	0	0.15	1
1004	GO:0009129	pyrimidine nucleoside monophosphate meta...	3	0	0	1
1005	GO:0009130	pyrimidine nucleoside monophosphate bios...	2	0	0	1
1006	GO:0009132	nucleoside diphosphate metabolic process	198	0	0.14	1
1007	GO:0009135	purine nucleoside diphosphate metabolic ...	196	0	0.14	1
1008	GO:0009141	nucleoside triphosphate metabolic proces...	226	0	0.16	1
1009	GO:0009142	nucleoside triphosphate biosynthetic pro...	209	0	0.15	1
1010	GO:0009144	purine nucleoside triphosphate metabolic...	225	0	0.16	1
1011	GO:0009145	purine nucleoside triphosphate biosynthe...	208	0	0.15	1
1012	GO:0009150	purine ribonucleotide metabolic process	331	0	0.23	1
1013	GO:0009151	purine deoxyribonucleotide metabolic pro...	2	0	0	1
1014	GO:0009152	purine ribonucleotide biosynthetic proce...	235	0	0.17	1
1015	GO:0009153	purine deoxyribonucleotide biosynthetic ...	2	0	0	1
1016	GO:0009154	purine ribonucleotide catabolic process	1	0	0	1
1017	GO:0009156	ribonucleoside monophosphate biosyntheti...	216	0	0.15	1
1018	GO:0009161	ribonucleoside monophosphate metabolic p...	236	0	0.17	1
1019	GO:0009163	nucleoside biosynthetic process	8	0	0.01	1
1020	GO:0009164	nucleoside catabolic process	9	0	0.01	1
1021	GO:0009165	nucleotide biosynthetic process	464	0	0.33	1
1022	GO:0009166	nucleotide catabolic process	196	0	0.14	1
1023	GO:0009167	purine ribonucleoside monophosphate meta...	233	0	0.16	1
1024	GO:0009168	purine ribonucleoside monophosphate bios...	214	0	0.15	1
1025	GO:0009173	pyrimidine ribonucleoside monophosphate ...	3	0	0	1
1026	GO:0009174	pyrimidine ribonucleoside monophosphate ...	2	0	0	1
1027	GO:0009179	purine ribonucleoside diphosphate metabo...	196	0	0.14	1
1028	GO:0009185	ribonucleoside diphosphate metabolic pro...	196	0	0.14	1
1029	GO:0009186	deoxyribonucleoside diphosphate metaboli...	2	0	0	1
1030	GO:0009187	cyclic nucleotide metabolic process	1	0	0	1
1031	GO:0009190	cyclic nucleotide biosynthetic process	1	0	0	1
1032	GO:0009199	ribonucleoside triphosphate metabolic pr...	223	0	0.16	1
1033	GO:0009200	deoxyribonucleoside triphosphate metabol...	3	0	0	1
1034	GO:0009201	ribonucleoside triphosphate biosynthetic...	206	0	0.14	1
1035	GO:0009202	deoxyribonucleoside triphosphate biosynt...	3	0	0	1
1036	GO:0009205	purine ribonucleoside triphosphate metab...	223	0	0.16	1
1037	GO:0009206	purine ribonucleoside triphosphate biosy...	206	0	0.14	1
1038	GO:0009215	purine deoxyribonucleoside triphosphate ...	2	0	0	1
1039	GO:0009216	purine deoxyribonucleoside triphosphate ...	2	0	0	1
1040	GO:0009218	pyrimidine ribonucleotide metabolic proc...	133	0	0.09	1
1041	GO:0009220	pyrimidine ribonucleotide biosynthetic p...	133	0	0.09	1
1042	GO:0009225	nucleotide-sugar metabolic process	41	0	0.03	1
1043	GO:0009226	nucleotide-sugar biosynthetic process	19	0	0.01	1
1044	GO:0009228	thiamine biosynthetic process	4	0	0	1
1045	GO:0009231	riboflavin biosynthetic process	7	0	0	1
1046	GO:0009240	isopentenyl diphosphate biosynthetic pro...	234	0	0.16	1
1047	GO:0009245	lipid A biosynthetic process	1	0	0	1
1048	GO:0009247	glycolipid biosynthetic process	107	0	0.08	1
1049	GO:0009249	protein lipoylation	1	0	0	1
1050	GO:0009251	glucan catabolic process	16	0	0.01	1
1051	GO:0009256	10-formyltetrahydrofolate metabolic proc...	2	0	0	1
1052	GO:0009257	10-formyltetrahydrofolate biosynthetic p...	2	0	0	1
1053	GO:0009259	ribonucleotide metabolic process	461	0	0.32	1
1054	GO:0009260	ribonucleotide biosynthetic process	365	0	0.26	1
1055	GO:0009261	ribonucleotide catabolic process	1	0	0	1
1056	GO:0009262	deoxyribonucleotide metabolic process	3	0	0	1
1057	GO:0009263	deoxyribonucleotide biosynthetic process	2	0	0	1
1058	GO:0009265	2'-deoxyribonucleotide biosynthetic proc...	2	0	0	1
1059	GO:0009267	cellular response to starvation	294	0	0.21	1
1060	GO:0009268	response to pH	3	0	0	1
1061	GO:0009269	response to desiccation	37	0	0.03	1
1062	GO:0009270	response to humidity	2	0	0	1
1063	GO:0009292	genetic transfer	31	0	0.02	1
1064	GO:0009294	DNA mediated transformation	31	0	0.02	1
1065	GO:0009299	mRNA transcription	3	0	0	1
1066	GO:0009301	snRNA transcription	1	0	0	1
1067	GO:0009303	rRNA transcription	3	0	0	1
1068	GO:0009304	tRNA transcription	1	0	0	1
1069	GO:0009306	protein secretion	19	0	0.01	1
1070	GO:0009308	amine metabolic process	222	0	0.16	1
1071	GO:0009309	amine biosynthetic process	37	0	0.03	1
1072	GO:0009310	amine catabolic process	113	0	0.08	1
1073	GO:0009312	oligosaccharide biosynthetic process	47	0	0.03	1
1074	GO:0009313	oligosaccharide catabolic process	9	0	0.01	1
1075	GO:0009394	2'-deoxyribonucleotide metabolic process	3	0	0	1
1076	GO:0009395	phospholipid catabolic process	6	0	0	1
1077	GO:0009396	folic acid-containing compound biosynthe...	11	0	0.01	1
1078	GO:0009399	nitrogen fixation	1	0	0	1
1079	GO:0009403	toxin biosynthetic process	12	0	0.01	1
1080	GO:0009405	pathogenesis	2	0	0	1
1081	GO:0009409	response to cold	611	0	0.43	1
1082	GO:0009410	response to xenobiotic stimulus	77	0	0.05	1
1083	GO:0009411	response to UV	247	0	0.17	1
1084	GO:0009413	response to flooding	2	0	0	1
1085	GO:0009414	response to water deprivation	415	0	0.29	1
1086	GO:0009415	response to water	422	0	0.3	1
1087	GO:0009423	chorismate biosynthetic process	3	0	0	1
1088	GO:0009432	SOS response	4	0	0	1
1089	GO:0009435	NAD biosynthetic process	4	0	0	1
1090	GO:0009438	methylglyoxal metabolic process	95	0	0.07	1
1091	GO:0009439	cyanate metabolic process	1	0	0	1
1092	GO:0009440	cyanate catabolic process	1	0	0	1
1093	GO:0009443	pyridoxal 5'-phosphate salvage	2	0	0	1
1094	GO:0009445	putrescine metabolic process	3	0	0	1
1095	GO:0009446	putrescine biosynthetic process	2	0	0	1
1096	GO:0009448	gamma-aminobutyric acid metabolic proces...	2	0	0	1
1097	GO:0009450	gamma-aminobutyric acid catabolic proces...	2	0	0	1
1098	GO:0009451	RNA modification	325	0	0.23	1
1099	GO:0009452	7-methylguanosine RNA capping	4	0	0	1
1100	GO:0009553	embryo sac development	235	0	0.17	1
1101	GO:0009554	megasporogenesis	6	0	0	1
1102	GO:0009555	pollen development	287	0	0.2	1
1103	GO:0009556	microsporogenesis	51	0	0.04	1
1104	GO:0009558	embryo sac cellularization	5	0	0	1
1105	GO:0009559	embryo sac central cell differentiation	19	0	0.01	1
1106	GO:0009560	embryo sac egg cell differentiation	139	0	0.1	1
1107	GO:0009561	megagametogenesis	179	0	0.13	1
1108	GO:0009566	fertilization	35	0	0.02	1
1109	GO:0009567	double fertilization forming a zygote an...	34	0	0.02	1
1110	GO:0009581	detection of external stimulus	41	0	0.03	1
1111	GO:0009582	detection of abiotic stimulus	23	0	0.02	1
1112	GO:0009583	detection of light stimulus	15	0	0.01	1
1113	GO:0009585	red, far-red light phototransduction	14	0	0.01	1
1114	GO:0009590	detection of gravity	5	0	0	1
1115	GO:0009593	detection of chemical stimulus	18	0	0.01	1
1116	GO:0009594	detection of nutrient	1	0	0	1
1117	GO:0009595	detection of biotic stimulus	104	0	0.07	1
1118	GO:0009606	tropism	166	0	0.12	1
1119	GO:0009608	response to symbiont	39	0	0.03	1
1120	GO:0009610	response to symbiotic fungus	38	0	0.03	1
1121	GO:0009612	response to mechanical stimulus	63	0	0.04	1
1122	GO:0009615	response to virus	183	0	0.13	1
1123	GO:0009616	virus induced gene silencing	102	0	0.07	1
1124	GO:0009617	response to bacterium	581	0	0.41	1
1125	GO:0009623	response to parasitic fungus	1	0	0	1
1126	GO:0009624	response to nematode	80	0	0.06	1
1127	GO:0009625	response to insect	45	0	0.03	1
1128	GO:0009626	plant-type hypersensitive response	400	0	0.28	1
1129	GO:0009627	systemic acquired resistance	446	0	0.31	1
1130	GO:0009629	response to gravity	162	0	0.11	1
1131	GO:0009630	gravitropism	154	0	0.11	1
1132	GO:0009631	cold acclimation	33	0	0.02	1
1133	GO:0009635	response to herbicide	2	0	0	1
1134	GO:0009637	response to blue light	128	0	0.09	1
1135	GO:0009638	phototropism	13	0	0.01	1
1136	GO:0009639	response to red or far red light	403	0	0.28	1
1137	GO:0009640	photomorphogenesis	229	0	0.16	1
1138	GO:0009641	shade avoidance	17	0	0.01	1
1139	GO:0009643	photosynthetic acclimation	6	0	0	1
1140	GO:0009645	response to low light intensity stimulus	7	0	0	1
1141	GO:0009646	response to absence of light	37	0	0.03	1
1142	GO:0009647	skotomorphogenesis	4	0	0	1
1143	GO:0009648	photoperiodism	169	0	0.12	1
1144	GO:0009649	entrainment of circadian clock	8	0	0.01	1
1145	GO:0009650	UV protection	4	0	0	1
1146	GO:0009651	response to salt stress	780	0	0.55	1
1147	GO:0009652	thigmotropism	5	0	0	1
1148	GO:0009653	anatomical structure morphogenesis	1695	0	1.19	1
1149	GO:0009657	plastid organization	385	0	0.27	1
1150	GO:0009658	chloroplast organization	234	0	0.16	1
1151	GO:0009660	amyloplast organization	3	0	0	1
1152	GO:0009661	chromoplast organization	1	0	0	1
1153	GO:0009662	etioplast organization	3	0	0	1
1154	GO:0009663	plasmodesma organization	2	0	0	1
1155	GO:0009664	plant-type cell wall organization	314	0	0.22	1
1156	GO:0009668	plastid membrane organization	196	0	0.14	1
1157	GO:0009682	induced systemic resistance	22	0	0.02	1
1158	GO:0009683	indoleacetic acid metabolic process	106	0	0.07	1
1159	GO:0009684	indoleacetic acid biosynthetic process	105	0	0.07	1
1160	GO:0009685	gibberellin metabolic process	57	0	0.04	1
1161	GO:0009686	gibberellin biosynthetic process	50	0	0.04	1
1162	GO:0009687	abscisic acid metabolic process	42	0	0.03	1
1163	GO:0009688	abscisic acid biosynthetic process	35	0	0.02	1
1164	GO:0009690	cytokinin metabolic process	60	0	0.04	1
1165	GO:0009691	cytokinin biosynthetic process	34	0	0.02	1
1166	GO:0009692	ethylene metabolic process	119	0	0.08	1
1167	GO:0009693	ethylene biosynthetic process	119	0	0.08	1
1168	GO:0009694	jasmonic acid metabolic process	158	0	0.11	1
1169	GO:0009695	jasmonic acid biosynthetic process	135	0	0.09	1
1170	GO:0009696	salicylic acid metabolic process	221	0	0.16	1
1171	GO:0009697	salicylic acid biosynthetic process	209	0	0.15	1
1172	GO:0009698	phenylpropanoid metabolic process	179	0	0.13	1
1173	GO:0009699	phenylpropanoid biosynthetic process	135	0	0.09	1
1174	GO:0009700	indole phytoalexin biosynthetic process	12	0	0.01	1
1175	GO:0009704	de-etiolation	10	0	0.01	1
1176	GO:0009712	catechol-containing compound metabolic p...	1	0	0	1
1177	GO:0009713	catechol-containing compound biosyntheti...	1	0	0	1
1178	GO:0009714	chalcone metabolic process	1	0	0	1
1179	GO:0009715	chalcone biosynthetic process	1	0	0	1
1180	GO:0009718	anthocyanin-containing compound biosynth...	60	0	0.04	1
1181	GO:0009720	detection of hormone stimulus	6	0	0	1
1182	GO:0009722	detection of cytokinin stimulus	1	0	0	1
1183	GO:0009726	detection of endogenous stimulus	6	0	0	1
1184	GO:0009727	detection of ethylene stimulus	3	0	0	1
1185	GO:0009729	detection of brassinosteroid stimulus	2	0	0	1
1186	GO:0009734	auxin-activated signaling pathway	64	0	0.05	1
1187	GO:0009735	response to cytokinin	256	0	0.18	1
1188	GO:0009736	cytokinin-activated signaling pathway	75	0	0.05	1
1189	GO:0009737	response to abscisic acid	609	0	0.43	1
1190	GO:0009738	abscisic acid-activated signaling pathwa...	247	0	0.17	1
1191	GO:0009739	response to gibberellin	161	0	0.11	1
1192	GO:0009740	gibberellic acid mediated signaling path...	81	0	0.06	1
1193	GO:0009741	response to brassinosteroid	113	0	0.08	1
1194	GO:0009742	brassinosteroid mediated signaling pathw...	38	0	0.03	1
1195	GO:0009743	response to carbohydrate	395	0	0.28	1
1196	GO:0009744	response to sucrose	209	0	0.15	1
1197	GO:0009745	sucrose mediated signaling	2	0	0	1
1198	GO:0009746	response to hexose	169	0	0.12	1
1199	GO:0009747	hexokinase-dependent signaling	1	0	0	1
1200	GO:0009749	response to glucose	85	0	0.06	1
1201	GO:0009750	response to fructose	144	0	0.1	1
1202	GO:0009751	response to salicylic acid	473	0	0.33	1
1203	GO:0009756	carbohydrate mediated signaling	108	0	0.08	1
1204	GO:0009757	hexose mediated signaling	6	0	0	1
1205	GO:0009759	indole glucosinolate biosynthetic proces...	6	0	0	1
1206	GO:0009765	photosynthesis, light harvesting	24	0	0.02	1
1207	GO:0009767	photosynthetic electron transport chain	72	0	0.05	1
1208	GO:0009768	photosynthesis, light harvesting in phot...	5	0	0	1
1209	GO:0009769	photosynthesis, light harvesting in phot...	6	0	0	1
1210	GO:0009772	photosynthetic electron transport in pho...	7	0	0	1
1211	GO:0009773	photosynthetic electron transport in pho...	50	0	0.04	1
1212	GO:0009780	photosynthetic NADP+ reduction	1	0	0	1
1213	GO:0009785	blue light signaling pathway	16	0	0.01	1
1214	GO:0009786	regulation of asymmetric cell division	4	0	0	1
1215	GO:0009787	regulation of abscisic acid-activated si...	51	0	0.04	1
1216	GO:0009788	negative regulation of abscisic acid-act...	30	0	0.02	1
1217	GO:0009789	positive regulation of abscisic acid-act...	18	0	0.01	1
1218	GO:0009790	embryo development	571	0	0.4	1
1219	GO:0009791	post-embryonic development	2148	0	1.51	1
1220	GO:0009793	embryo development ending in seed dorman...	558	0	0.39	1
1221	GO:0009798	axis specification	91	0	0.06	1
1222	GO:0009799	specification of symmetry	123	0	0.09	1
1223	GO:0009800	cinnamic acid biosynthetic process	1	0	0	1
1224	GO:0009801	cinnamic acid ester metabolic process	2	0	0	1
1225	GO:0009802	cinnamic acid ester biosynthetic process	1	0	0	1
1226	GO:0009803	cinnamic acid metabolic process	2	0	0	1
1227	GO:0009804	coumarin metabolic process	55	0	0.04	1
1228	GO:0009805	coumarin biosynthetic process	54	0	0.04	1
1229	GO:0009806	lignan metabolic process	15	0	0.01	1
1230	GO:0009807	lignan biosynthetic process	15	0	0.01	1
1231	GO:0009808	lignin metabolic process	60	0	0.04	1
1232	GO:0009809	lignin biosynthetic process	49	0	0.03	1
1233	GO:0009812	flavonoid metabolic process	241	0	0.17	1
1234	GO:0009813	flavonoid biosynthetic process	214	0	0.15	1
1235	GO:0009816	defense response to bacterium, incompati...	35	0	0.02	1
1236	GO:0009817	defense response to fungus, incompatible...	44	0	0.03	1
1237	GO:0009819	drought recovery	4	0	0	1
1238	GO:0009820	alkaloid metabolic process	13	0	0.01	1
1239	GO:0009821	alkaloid biosynthetic process	13	0	0.01	1
1240	GO:0009823	cytokinin catabolic process	7	0	0	1
1241	GO:0009825	multidimensional cell growth	105	0	0.07	1
1242	GO:0009826	unidimensional cell growth	450	0	0.32	1
1243	GO:0009827	plant-type cell wall modification	175	0	0.12	1
1244	GO:0009828	plant-type cell wall loosening	27	0	0.02	1
1245	GO:0009830	cell wall modification involved in absci...	14	0	0.01	1
1246	GO:0009831	plant-type cell wall modification involv...	20	0	0.01	1
1247	GO:0009832	plant-type cell wall biogenesis	165	0	0.12	1
1248	GO:0009833	plant-type primary cell wall biogenesis	4	0	0	1
1249	GO:0009834	plant-type secondary cell wall biogenesi...	49	0	0.03	1
1250	GO:0009835	fruit ripening	2	0	0	1
1251	GO:0009838	abscission	51	0	0.04	1
1252	GO:0009845	seed germination	228	0	0.16	1
1253	GO:0009846	pollen germination	45	0	0.03	1
1254	GO:0009848	indoleacetic acid biosynthetic process v...	1	0	0	1
1255	GO:0009850	auxin metabolic process	139	0	0.1	1
1256	GO:0009851	auxin biosynthetic process	120	0	0.08	1
1257	GO:0009853	photorespiration	161	0	0.11	1
1258	GO:0009854	oxidative photosynthetic carbon pathway	2	0	0	1
1259	GO:0009855	determination of bilateral symmetry	122	0	0.09	1
1260	GO:0009856	pollination	288	0	0.2	1
1261	GO:0009859	pollen hydration	1	0	0	1
1262	GO:0009860	pollen tube growth	216	0	0.15	1
1263	GO:0009862	systemic acquired resistance, salicylic ...	251	0	0.18	1
1264	GO:0009863	salicylic acid mediated signaling pathwa...	353	0	0.25	1
1265	GO:0009864	induced systemic resistance, jasmonic ac...	8	0	0.01	1
1266	GO:0009865	pollen tube adhesion	2	0	0	1
1267	GO:0009866	induced systemic resistance, ethylene me...	3	0	0	1
1268	GO:0009867	jasmonic acid mediated signaling pathway	285	0	0.2	1
1269	GO:0009868	jasmonic acid and ethylene-dependent sys...	2	0	0	1
1270	GO:0009870	defense response signaling pathway, resi...	14	0	0.01	1
1271	GO:0009875	pollen-pistil interaction	6	0	0	1
1272	GO:0009877	nodulation	1	0	0	1
1273	GO:0009880	embryonic pattern specification	46	0	0.03	1
1274	GO:0009886	post-embryonic animal morphogenesis	22	0	0.02	1
1275	GO:0009887	animal organ morphogenesis	114	0	0.08	1
1276	GO:0009888	tissue development	1205	0	0.85	1
1277	GO:0009890	negative regulation of biosynthetic proc...	417	0	0.29	1
1278	GO:0009892	negative regulation of metabolic process	732	0	0.51	1
1279	GO:0009894	regulation of catabolic process	30	0	0.02	1
1280	GO:0009895	negative regulation of catabolic process	9	0	0.01	1
1281	GO:0009896	positive regulation of catabolic process	7	0	0	1
1282	GO:0009900	dehiscence	17	0	0.01	1
1283	GO:0009901	anther dehiscence	12	0	0.01	1
1284	GO:0009902	chloroplast relocation	103	0	0.07	1
1285	GO:0009903	chloroplast avoidance movement	8	0	0.01	1
1286	GO:0009904	chloroplast accumulation movement	6	0	0	1
1287	GO:0009908	flower development	898	0	0.63	1
1288	GO:0009909	regulation of flower development	350	0	0.25	1
1289	GO:0009910	negative regulation of flower developmen...	46	0	0.03	1
1290	GO:0009911	positive regulation of flower developmen...	36	0	0.03	1
1291	GO:0009913	epidermal cell differentiation	32	0	0.02	1
1292	GO:0009914	hormone transport	107	0	0.08	1
1293	GO:0009915	phloem sucrose loading	3	0	0	1
1294	GO:0009920	cell plate formation involved in plant-t...	6	0	0	1
1295	GO:0009926	auxin polar transport	102	0	0.07	1
1296	GO:0009932	cell tip growth	302	0	0.21	1
1297	GO:0009933	meristem structural organization	254	0	0.18	1
1298	GO:0009934	regulation of meristem structural organi...	18	0	0.01	1
1299	GO:0009937	regulation of gibberellic acid mediated ...	16	0	0.01	1
1300	GO:0009938	negative regulation of gibberellic acid ...	8	0	0.01	1
1301	GO:0009939	positive regulation of gibberellic acid ...	6	0	0	1
1302	GO:0009942	longitudinal axis specification	8	0	0.01	1
1303	GO:0009943	adaxial/abaxial axis specification	80	0	0.06	1
1304	GO:0009944	polarity specification of adaxial/abaxia...	78	0	0.05	1
1305	GO:0009945	radial axis specification	3	0	0	1
1306	GO:0009946	proximal/distal axis specification	1	0	0	1
1307	GO:0009947	centrolateral axis specification	1	0	0	1
1308	GO:0009953	dorsal/ventral pattern formation	1	0	0	1
1309	GO:0009954	proximal/distal pattern formation	20	0	0.01	1
1310	GO:0009955	adaxial/abaxial pattern specification	87	0	0.06	1
1311	GO:0009956	radial pattern formation	17	0	0.01	1
1312	GO:0009957	epidermal cell fate specification	15	0	0.01	1
1313	GO:0009958	positive gravitropism	26	0	0.02	1
1314	GO:0009959	negative gravitropism	7	0	0	1
1315	GO:0009960	endosperm development	23	0	0.02	1
1316	GO:0009961	response to 1-aminocyclopropane-1-carbox...	4	0	0	1
1317	GO:0009962	regulation of flavonoid biosynthetic pro...	122	0	0.09	1
1318	GO:0009963	positive regulation of flavonoid biosynt...	103	0	0.07	1
1319	GO:0009964	negative regulation of flavonoid biosynt...	1	0	0	1
1320	GO:0009965	leaf morphogenesis	212	0	0.15	1
1321	GO:0009966	regulation of signal transduction	137	0	0.1	1
1322	GO:0009967	positive regulation of signal transducti...	29	0	0.02	1
1323	GO:0009968	negative regulation of signal transducti...	67	0	0.05	1
1324	GO:0009969	xyloglucan biosynthetic process	6	0	0	1
1325	GO:0009970	cellular response to sulfate starvation	13	0	0.01	1
1326	GO:0009971	anastral spindle assembly involved in ma...	1	0	0	1
1327	GO:0009972	cytidine deamination	4	0	0	1
1328	GO:0009988	cell-cell recognition	1	0	0	1
1329	GO:0009991	response to extracellular stimulus	372	0	0.26	1
1330	GO:0009992	cellular water homeostasis	1	0	0	1
1331	GO:0009996	negative regulation of cell fate specifi...	1	0	0	1
1332	GO:0010014	meristem initiation	171	0	0.12	1
1333	GO:0010015	root morphogenesis	457	0	0.32	1
1334	GO:0010016	shoot system morphogenesis	467	0	0.33	1
1335	GO:0010017	red or far-red light signaling pathway	44	0	0.03	1
1336	GO:0010018	far-red light signaling pathway	3	0	0	1
1337	GO:0010019	chloroplast-nucleus signaling pathway	8	0	0.01	1
1338	GO:0010020	chloroplast fission	19	0	0.01	1
1339	GO:0010021	amylopectin biosynthetic process	6	0	0	1
1340	GO:0010022	meristem determinacy	15	0	0.01	1
1341	GO:0010023	proanthocyanidin biosynthetic process	8	0	0.01	1
1342	GO:0010024	phytochromobilin biosynthetic process	3	0	0	1
1343	GO:0010025	wax biosynthetic process	18	0	0.01	1
1344	GO:0010026	trichome differentiation	169	0	0.12	1
1345	GO:0010027	thylakoid membrane organization	196	0	0.14	1
1346	GO:0010028	xanthophyll cycle	1	0	0	1
1347	GO:0010029	regulation of seed germination	70	0	0.05	1
1348	GO:0010030	positive regulation of seed germination	15	0	0.01	1
1349	GO:0010031	circumnutation	5	0	0	1
1350	GO:0010032	meiotic chromosome condensation	1	0	0	1
1351	GO:0010034	response to acetate	1	0	0	1
1352	GO:0010036	response to boron-containing substance	5	0	0	1
1353	GO:0010037	response to carbon dioxide	5	0	0	1
1354	GO:0010039	response to iron ion	53	0	0.04	1
1355	GO:0010042	response to manganese ion	3	0	0	1
1356	GO:0010043	response to zinc ion	60	0	0.04	1
1357	GO:0010044	response to aluminum ion	7	0	0	1
1358	GO:0010045	response to nickel cation	2	0	0	1
1359	GO:0010046	response to mycotoxin	1	0	0	1
1360	GO:0010047	fruit dehiscence	8	0	0.01	1
1361	GO:0010048	vernalization response	111	0	0.08	1
1362	GO:0010050	vegetative phase change	70	0	0.05	1
1363	GO:0010051	xylem and phloem pattern formation	100	0	0.07	1
1364	GO:0010052	guard cell differentiation	9	0	0.01	1
1365	GO:0010053	root epidermal cell differentiation	365	0	0.26	1
1366	GO:0010054	trichoblast differentiation	354	0	0.25	1
1367	GO:0010055	atrichoblast differentiation	1	0	0	1
1368	GO:0010056	atrichoblast fate specification	1	0	0	1
1369	GO:0010057	trichoblast fate specification	3	0	0	1
1370	GO:0010058	regulation of atrichoblast fate specific...	1	0	0	1
1371	GO:0010059	positive regulation of atrichoblast fate...	1	0	0	1
1372	GO:0010061	regulation of trichoblast fate specifica...	3	0	0	1
1373	GO:0010062	negative regulation of trichoblast fate ...	1	0	0	1
1374	GO:0010063	positive regulation of trichoblast fate ...	2	0	0	1
1375	GO:0010064	embryonic shoot morphogenesis	1	0	0	1
1376	GO:0010065	primary meristem tissue development	10	0	0.01	1
1377	GO:0010067	procambium histogenesis	9	0	0.01	1
1378	GO:0010068	protoderm histogenesis	1	0	0	1
1379	GO:0010069	zygote asymmetric cytokinesis in embryo ...	2	0	0	1
1380	GO:0010070	zygote asymmetric cell division	3	0	0	1
1381	GO:0010071	root meristem specification	5	0	0	1
1382	GO:0010072	primary shoot apical meristem specificat...	44	0	0.03	1
1383	GO:0010073	meristem maintenance	284	0	0.2	1
1384	GO:0010074	maintenance of meristem identity	56	0	0.04	1
1385	GO:0010075	regulation of meristem growth	171	0	0.12	1
1386	GO:0010076	maintenance of floral meristem identity	8	0	0.01	1
1387	GO:0010077	maintenance of inflorescence meristem id...	9	0	0.01	1
1388	GO:0010078	maintenance of root meristem identity	9	0	0.01	1
1389	GO:0010080	regulation of floral meristem growth	2	0	0	1
1390	GO:0010081	regulation of inflorescence meristem gro...	1	0	0	1
1391	GO:0010082	regulation of root meristem growth	18	0	0.01	1
1392	GO:0010084	specification of animal organ axis polar...	2	0	0	1
1393	GO:0010086	embryonic root morphogenesis	3	0	0	1
1394	GO:0010087	phloem or xylem histogenesis	106	0	0.07	1
1395	GO:0010088	phloem development	3	0	0	1
1396	GO:0010089	xylem development	84	0	0.06	1
1397	GO:0010090	trichome morphogenesis	152	0	0.11	1
1398	GO:0010091	trichome branching	25	0	0.02	1
1399	GO:0010093	specification of floral organ identity	33	0	0.02	1
1400	GO:0010094	specification of carpel identity	1	0	0	1
1401	GO:0010098	suspensor development	5	0	0	1
1402	GO:0010099	regulation of photomorphogenesis	25	0	0.02	1
1403	GO:0010100	negative regulation of photomorphogenesi...	17	0	0.01	1
1404	GO:0010101	post-embryonic root morphogenesis	50	0	0.04	1
1405	GO:0010102	lateral root morphogenesis	50	0	0.04	1
1406	GO:0010103	stomatal complex morphogenesis	149	0	0.1	1
1407	GO:0010104	regulation of ethylene-activated signali...	15	0	0.01	1
1408	GO:0010105	negative regulation of ethylene-activate...	12	0	0.01	1
1409	GO:0010106	cellular response to iron ion starvation	116	0	0.08	1
1410	GO:0010107	potassium ion import	5	0	0	1
1411	GO:0010109	regulation of photosynthesis	26	0	0.02	1
1412	GO:0010110	regulation of photosynthesis, dark react...	3	0	0	1
1413	GO:0010111	glyoxysome organization	1	0	0	1
1414	GO:0010112	regulation of systemic acquired resistan...	12	0	0.01	1
1415	GO:0010113	negative regulation of systemic acquired...	2	0	0	1
1416	GO:0010114	response to red light	102	0	0.07	1
1417	GO:0010115	regulation of abscisic acid biosynthetic...	5	0	0	1
1418	GO:0010116	positive regulation of abscisic acid bio...	2	0	0	1
1419	GO:0010117	photoprotection	6	0	0	1
1420	GO:0010118	stomatal movement	97	0	0.07	1
1421	GO:0010119	regulation of stomatal movement	53	0	0.04	1
1422	GO:0010120	camalexin biosynthetic process	11	0	0.01	1
1423	GO:0010133	proline catabolic process to glutamate	1	0	0	1
1424	GO:0010135	ureide metabolic process	4	0	0	1
1425	GO:0010136	ureide catabolic process	4	0	0	1
1426	GO:0010138	pyrimidine ribonucleotide salvage	2	0	0	1
1427	GO:0010143	cutin biosynthetic process	14	0	0.01	1
1428	GO:0010148	transpiration	5	0	0	1
1429	GO:0010150	leaf senescence	71	0	0.05	1
1430	GO:0010152	pollen maturation	10	0	0.01	1
1431	GO:0010154	fruit development	718	0	0.5	1
1432	GO:0010155	regulation of proton transport	77	0	0.05	1
1433	GO:0010157	response to chlorate	1	0	0	1
1434	GO:0010158	abaxial cell fate specification	7	0	0	1
1435	GO:0010159	specification of animal organ position	1	0	0	1
1436	GO:0010160	formation of animal organ boundary	4	0	0	1
1437	GO:0010161	red light signaling pathway	8	0	0.01	1
1438	GO:0010162	seed dormancy process	151	0	0.11	1
1439	GO:0010165	response to X-ray	4	0	0	1
1440	GO:0010166	wax metabolic process	19	0	0.01	1
1441	GO:0010182	sugar mediated signaling pathway	108	0	0.08	1
1442	GO:0010183	pollen tube guidance	18	0	0.01	1
1443	GO:0010184	cytokinin transport	1	0	0	1
1444	GO:0010185	regulation of cellular defense response	4	0	0	1
1445	GO:0010186	positive regulation of cellular defense ...	2	0	0	1
1446	GO:0010187	negative regulation of seed germination	16	0	0.01	1
1447	GO:0010188	response to microbial phytotoxin	6	0	0	1
1448	GO:0010189	vitamin E biosynthetic process	7	0	0	1
1449	GO:0010190	cytochrome b6f complex assembly	8	0	0.01	1
1450	GO:0010191	mucilage metabolic process	11	0	0.01	1
1451	GO:0010192	mucilage biosynthetic process	9	0	0.01	1
1452	GO:0010193	response to ozone	36	0	0.03	1
1453	GO:0010196	nonphotochemical quenching	7	0	0	1
1454	GO:0010197	polar nucleus fusion	18	0	0.01	1
1455	GO:0010198	synergid death	2	0	0	1
1456	GO:0010199	organ boundary specification between lat...	7	0	0	1
1457	GO:0010201	response to continuous far red light sti...	2	0	0	1
1458	GO:0010202	response to low fluence red light stimul...	1	0	0	1
1459	GO:0010203	response to very low fluence red light s...	1	0	0	1
1460	GO:0010204	defense response signaling pathway, resi...	12	0	0.01	1
1461	GO:0010205	photoinhibition	9	0	0.01	1
1462	GO:0010206	photosystem II repair	10	0	0.01	1
1463	GO:0010207	photosystem II assembly	175	0	0.12	1
1464	GO:0010208	pollen wall assembly	41	0	0.03	1
1465	GO:0010212	response to ionizing radiation	93	0	0.07	1
1466	GO:0010213	non-photoreactive DNA repair	2	0	0	1
1467	GO:0010214	seed coat development	18	0	0.01	1
1468	GO:0010215	cellulose microfibril organization	4	0	0	1
1469	GO:0010216	maintenance of DNA methylation	8	0	0.01	1
1470	GO:0010218	response to far red light	98	0	0.07	1
1471	GO:0010219	regulation of vernalization response	5	0	0	1
1472	GO:0010220	positive regulation of vernalization res...	3	0	0	1
1473	GO:0010221	negative regulation of vernalization res...	1	0	0	1
1474	GO:0010222	stem vascular tissue pattern formation	5	0	0	1
1475	GO:0010223	secondary shoot formation	20	0	0.01	1
1476	GO:0010224	response to UV-B	104	0	0.07	1
1477	GO:0010225	response to UV-C	6	0	0	1
1478	GO:0010226	response to lithium ion	2	0	0	1
1479	GO:0010227	floral organ abscission	36	0	0.03	1
1480	GO:0010228	vegetative to reproductive phase transit...	440	0	0.31	1
1481	GO:0010229	inflorescence development	25	0	0.02	1
1482	GO:0010230	alternative respiration	2	0	0	1
1483	GO:0010231	maintenance of seed dormancy	3	0	0	1
1484	GO:0010232	vascular transport	15	0	0.01	1
1485	GO:0010233	phloem transport	15	0	0.01	1
1486	GO:0010234	anther wall tapetum cell fate specificat...	1	0	0	1
1487	GO:0010235	guard mother cell cytokinesis	1	0	0	1
1488	GO:0010236	plastoquinone biosynthetic process	6	0	0	1
1489	GO:0010239	chloroplast mRNA processing	3	0	0	1
1490	GO:0010241	ent-kaurene oxidation to kaurenoic acid	1	0	0	1
1491	GO:0010244	response to low fluence blue light stimu...	4	0	0	1
1492	GO:0010245	radial microtubular system formation	1	0	0	1
1493	GO:0010247	detection of phosphate ion	1	0	0	1
1494	GO:0010248	establishment or maintenance of transmem...	1	0	0	1
1495	GO:0010249	auxin conjugate metabolic process	1	0	0	1
1496	GO:0010253	UDP-rhamnose biosynthetic process	4	0	0	1
1497	GO:0010254	nectary development	3	0	0	1
1498	GO:0010255	glucose mediated signaling pathway	5	0	0	1
1499	GO:0010256	endomembrane system organization	194	0	0.14	1
1500	GO:0010257	NADH dehydrogenase complex assembly	4	0	0	1
1501	GO:0010258	NADH dehydrogenase complex (plastoquinon...	3	0	0	1
1502	GO:0010260	animal organ senescence	29	0	0.02	1
1503	GO:0010262	somatic embryogenesis	10	0	0.01	1
1504	GO:0010263	tricyclic triterpenoid biosynthetic proc...	2	0	0	1
1505	GO:0010264	myo-inositol hexakisphosphate biosynthet...	65	0	0.05	1
1506	GO:0010265	SCF complex assembly	1	0	0	1
1507	GO:0010266	response to vitamin B1	2	0	0	1
1508	GO:0010267	production of ta-siRNAs involved in RNA ...	110	0	0.08	1
1509	GO:0010268	brassinosteroid homeostasis	6	0	0	1
1510	GO:0010269	response to selenium ion	2	0	0	1
1511	GO:0010270	photosystem II oxygen evolving complex a...	2	0	0	1
1512	GO:0010271	regulation of chlorophyll catabolic proc...	3	0	0	1
1513	GO:0010273	detoxification of copper ion	1	0	0	1
1514	GO:0010274	hydrotropism	1	0	0	1
1515	GO:0010275	NAD(P)H dehydrogenase complex assembly	3	0	0	1
1516	GO:0010288	response to lead ion	4	0	0	1
1517	GO:0010289	homogalacturonan biosynthetic process	3	0	0	1
1518	GO:0010299	detoxification of cobalt ion	1	0	0	1
1519	GO:0010304	PSII associated light-harvesting complex...	28	0	0.02	1
1520	GO:0010305	leaf vascular tissue pattern formation	26	0	0.02	1
1521	GO:0010306	rhamnogalacturonan II biosynthetic proce...	5	0	0	1
1522	GO:0010310	regulation of hydrogen peroxide metaboli...	186	0	0.13	1
1523	GO:0010311	lateral root formation	33	0	0.02	1
1524	GO:0010312	detoxification of zinc ion	1	0	0	1
1525	GO:0010315	auxin efflux	18	0	0.01	1
1526	GO:0010321	regulation of vegetative phase change	4	0	0	1
1527	GO:0010322	regulation of isopentenyl diphosphate bi...	3	0	0	1
1528	GO:0010323	negative regulation of isopentenyl dipho...	1	0	0	1
1529	GO:0010324	membrane invagination	1	0	0	1
1530	GO:0010325	raffinose family oligosaccharide biosynt...	11	0	0.01	1
1531	GO:0010332	response to gamma radiation	75	0	0.05	1
1532	GO:0010335	response to non-ionic osmotic stress	1	0	0	1
1533	GO:0010337	regulation of salicylic acid metabolic p...	10	0	0.01	1
1534	GO:0010338	leaf formation	6	0	0	1
1535	GO:0010342	endosperm cellularization	2	0	0	1
1536	GO:0010343	singlet oxygen-mediated programmed cell ...	3	0	0	1
1537	GO:0010344	seed oilbody biogenesis	2	0	0	1
1538	GO:0010345	suberin biosynthetic process	10	0	0.01	1
1539	GO:0010346	shoot axis formation	20	0	0.01	1
1540	GO:0010350	cellular response to magnesium starvatio...	1	0	0	1
1541	GO:0010351	lithium ion transport	39	0	0.03	1
1542	GO:0010352	lithium ion export across the plasma mem...	1	0	0	1
1543	GO:0010353	response to trehalose	2	0	0	1
1544	GO:0010358	leaf shaping	7	0	0	1
1545	GO:0010359	regulation of anion channel activity	33	0	0.02	1
1546	GO:0010360	negative regulation of anion channel act...	2	0	0	1
1547	GO:0010361	regulation of anion channel activity by ...	2	0	0	1
1548	GO:0010362	negative regulation of anion channel act...	2	0	0	1
1549	GO:0010363	regulation of plant-type hypersensitive ...	371	0	0.26	1
1550	GO:0010364	regulation of ethylene biosynthetic proc...	5	0	0	1
1551	GO:0010366	negative regulation of ethylene biosynth...	2	0	0	1
1552	GO:0010371	regulation of gibberellin biosynthetic p...	4	0	0	1
1553	GO:0010373	negative regulation of gibberellin biosy...	1	0	0	1
1554	GO:0010374	stomatal complex development	220	0	0.15	1
1555	GO:0010375	stomatal complex patterning	10	0	0.01	1
1556	GO:0010376	stomatal complex formation	1	0	0	1
1557	GO:0010378	temperature compensation of the circadia...	1	0	0	1
1558	GO:0010380	regulation of chlorophyll biosynthetic p...	15	0	0.01	1
1559	GO:0010381	peroxisome-chloroplast membrane tetherin...	1	0	0	1
1560	GO:0010383	cell wall polysaccharide metabolic proce...	237	0	0.17	1
1561	GO:0010384	cell wall proteoglycan metabolic process	1	0	0	1
1562	GO:0010387	COP9 signalosome assembly	6	0	0	1
1563	GO:0010389	regulation of G2/M transition of mitotic...	64	0	0.05	1
1564	GO:0010390	histone monoubiquitination	2	0	0	1
1565	GO:0010393	galacturonan metabolic process	56	0	0.04	1
1566	GO:0010394	homogalacturonan metabolic process	4	0	0	1
1567	GO:0010395	rhamnogalacturonan I metabolic process	1	0	0	1
1568	GO:0010396	rhamnogalacturonan II metabolic process	5	0	0	1
1569	GO:0010398	xylogalacturonan metabolic process	1	0	0	1
1570	GO:0010400	rhamnogalacturonan I side chain metaboli...	1	0	0	1
1571	GO:0010404	cell wall hydroxyproline-rich glycoprote...	1	0	0	1
1572	GO:0010405	arabinogalactan protein metabolic proces...	1	0	0	1
1573	GO:0010410	hemicellulose metabolic process	200	0	0.14	1
1574	GO:0010411	xyloglucan metabolic process	17	0	0.01	1
1575	GO:0010413	glucuronoxylan metabolic process	181	0	0.13	1
1576	GO:0010417	glucuronoxylan biosynthetic process	12	0	0.01	1
1577	GO:0010421	hydrogen peroxide-mediated programmed ce...	2	0	0	1
1578	GO:0010422	regulation of brassinosteroid biosynthet...	2	0	0	1
1579	GO:0010423	negative regulation of brassinosteroid b...	1	0	0	1
1580	GO:0010424	DNA methylation on cytosine within a CG ...	3	0	0	1
1581	GO:0010425	DNA methylation on cytosine within a CNG...	1	0	0	1
1582	GO:0010426	DNA methylation on cytosine within a CHH...	1	0	0	1
1583	GO:0010430	fatty acid omega-oxidation	1	0	0	1
1584	GO:0010431	seed maturation	178	0	0.13	1
1585	GO:0010432	bract development	4	0	0	1
1586	GO:0010433	bract morphogenesis	3	0	0	1
1587	GO:0010434	bract formation	3	0	0	1
1588	GO:0010438	cellular response to sulfur starvation	4	0	0	1
1589	GO:0010439	regulation of glucosinolate biosynthetic...	7	0	0	1
1590	GO:0010440	stomatal lineage progression	56	0	0.04	1
1591	GO:0010441	guard cell development	2	0	0	1
1592	GO:0010442	guard cell morphogenesis	2	0	0	1
1593	GO:0010444	guard mother cell differentiation	1	0	0	1
1594	GO:0010447	response to acidic pH	2	0	0	1
1595	GO:0010449	root meristem growth	21	0	0.01	1
1596	GO:0010450	inflorescence meristem growth	3	0	0	1
1597	GO:0010451	floral meristem growth	3	0	0	1
1598	GO:0010452	histone H3-K36 methylation	3	0	0	1
1599	GO:0010453	regulation of cell fate commitment	5	0	0	1
1600	GO:0010454	negative regulation of cell fate commitm...	2	0	0	1
1601	GO:0010455	positive regulation of cell fate commitm...	3	0	0	1
1602	GO:0010466	negative regulation of peptidase activit...	7	0	0	1
1603	GO:0010476	gibberellin mediated signaling pathway	82	0	0.06	1
1604	GO:0010477	response to sulfur dioxide	1	0	0	1
1605	GO:0010478	chlororespiration	1	0	0	1
1606	GO:0010479	stele development	1	0	0	1
1607	GO:0010480	microsporocyte differentiation	2	0	0	1
1608	GO:0010481	epidermal cell division	2	0	0	1
1609	GO:0010482	regulation of epidermal cell division	2	0	0	1
1610	GO:0010483	pollen tube reception	3	0	0	1
1611	GO:0010492	maintenance of shoot apical meristem ide...	13	0	0.01	1
1612	GO:0010493	Lewis a epitope biosynthetic process	2	0	0	1
1613	GO:0010495	long-distance posttranscriptional gene s...	2	0	0	1
1614	GO:0010496	intercellular transport	11	0	0.01	1
1615	GO:0010497	plasmodesmata-mediated intercellular tra...	9	0	0.01	1
1616	GO:0010500	transmitting tissue development	4	0	0	1
1617	GO:0010501	RNA secondary structure unwinding	2	0	0	1
1618	GO:0010506	regulation of autophagy	6	0	0	1
1619	GO:0010507	negative regulation of autophagy	3	0	0	1
1620	GO:0010508	positive regulation of autophagy	3	0	0	1
1621	GO:0010517	regulation of phospholipase activity	1	0	0	1
1622	GO:0010518	positive regulation of phospholipase act...	1	0	0	1
1623	GO:0010520	regulation of reciprocal meiotic recombi...	2	0	0	1
1624	GO:0010528	regulation of transposition	2	0	0	1
1625	GO:0010529	negative regulation of transposition	2	0	0	1
1626	GO:0010540	basipetal auxin transport	23	0	0.02	1
1627	GO:0010541	acropetal auxin transport	16	0	0.01	1
1628	GO:0010555	response to mannitol	9	0	0.01	1
1629	GO:0010558	negative regulation of macromolecule bio...	404	0	0.28	1
1630	GO:0010562	positive regulation of phosphorus metabo...	3	0	0	1
1631	GO:0010563	negative regulation of phosphorus metabo...	44	0	0.03	1
1632	GO:0010564	regulation of cell cycle process	139	0	0.1	1
1633	GO:0010565	regulation of cellular ketone metabolic ...	42	0	0.03	1
1634	GO:0010581	regulation of starch biosynthetic proces...	3	0	0	1
1635	GO:0010582	floral meristem determinacy	14	0	0.01	1
1636	GO:0010584	pollen exine formation	38	0	0.03	1
1637	GO:0010585	glutamine secretion	1	0	0	1
1638	GO:0010586	miRNA metabolic process	6	0	0	1
1639	GO:0010587	miRNA catabolic process	5	0	0	1
1640	GO:0010588	cotyledon vascular tissue pattern format...	16	0	0.01	1
1641	GO:0010589	leaf proximal/distal pattern formation	4	0	0	1
1642	GO:0010597	green leaf volatile biosynthetic process	1	0	0	1
1643	GO:0010599	production of lsiRNA involved in RNA int...	3	0	0	1
1644	GO:0010600	regulation of auxin biosynthetic process	5	0	0	1
1645	GO:0010601	positive regulation of auxin biosyntheti...	1	0	0	1
1646	GO:0010602	regulation of 1-aminocyclopropane-1-carb...	1	0	0	1
1647	GO:0010603	regulation of cytoplasmic mRNA processin...	1	0	0	1
1648	GO:0010605	negative regulation of macromolecule met...	704	0	0.5	1
1649	GO:0010606	positive regulation of cytoplasmic mRNA ...	1	0	0	1
1650	GO:0010608	posttranscriptional regulation of gene e...	267	0	0.19	1
1651	GO:0010617	circadian regulation of calcium ion osci...	3	0	0	1
1652	GO:0010618	aerenchyma formation	3	0	0	1
1653	GO:0010623	programmed cell death involved in cell d...	5	0	0	1
1654	GO:0010629	negative regulation of gene expression	639	0	0.45	1
1655	GO:0010638	positive regulation of organelle organiz...	152	0	0.11	1
1656	GO:0010639	negative regulation of organelle organiz...	23	0	0.02	1
1657	GO:0010646	regulation of cell communication	142	0	0.1	1
1658	GO:0010647	positive regulation of cell communicatio...	33	0	0.02	1
1659	GO:0010648	negative regulation of cell communicatio...	68	0	0.05	1
1660	GO:0010654	apical cell fate commitment	1	0	0	1
1661	GO:0010675	regulation of cellular carbohydrate meta...	22	0	0.02	1
1662	GO:0010677	negative regulation of cellular carbohyd...	1	0	0	1
1663	GO:0010683	tricyclic triterpenoid metabolic process	4	0	0	1
1664	GO:0010685	tetracyclic triterpenoid metabolic proce...	1	0	0	1
1665	GO:0010686	tetracyclic triterpenoid biosynthetic pr...	1	0	0	1
1666	GO:0010726	positive regulation of hydrogen peroxide...	2	0	0	1
1667	GO:0010727	negative regulation of hydrogen peroxide...	1	0	0	1
1668	GO:0010728	regulation of hydrogen peroxide biosynth...	3	0	0	1
1669	GO:0010729	positive regulation of hydrogen peroxide...	2	0	0	1
1670	GO:0010730	negative regulation of hydrogen peroxide...	1	0	0	1
1671	GO:0010731	protein glutathionylation	5	0	0	1
1672	GO:0010769	regulation of cell morphogenesis involve...	17	0	0.01	1
1673	GO:0010817	regulation of hormone levels	952	0	0.67	1
1674	GO:0010833	telomere maintenance via telomere length...	4	0	0	1
1675	GO:0010863	positive regulation of phospholipase C a...	1	0	0	1
1676	GO:0010865	stipule development	1	0	0	1
1677	GO:0010866	regulation of triglyceride biosynthetic ...	1	0	0	1
1678	GO:0010867	positive regulation of triglyceride bios...	1	0	0	1
1679	GO:0010876	lipid localization	220	0	0.15	1
1680	GO:0010894	negative regulation of steroid biosynthe...	1	0	0	1
1681	GO:0010919	regulation of inositol phosphate biosynt...	1	0	0	1
1682	GO:0010921	regulation of phosphatase activity	6	0	0	1
1683	GO:0010922	positive regulation of phosphatase activ...	1	0	0	1
1684	GO:0010923	negative regulation of phosphatase activ...	1	0	0	1
1685	GO:0010927	cellular component assembly involved in ...	41	0	0.03	1
1686	GO:0010928	regulation of auxin mediated signaling p...	24	0	0.02	1
1687	GO:0010941	regulation of cell death	403	0	0.28	1
1688	GO:0010942	positive regulation of cell death	16	0	0.01	1
1689	GO:0010948	negative regulation of cell cycle proces...	13	0	0.01	1
1690	GO:0010951	negative regulation of endopeptidase act...	7	0	0	1
1691	GO:0010959	regulation of metal ion transport	9	0	0.01	1
1692	GO:0010962	regulation of glucan biosynthetic proces...	6	0	0	1
1693	GO:0010965	regulation of mitotic sister chromatid s...	4	0	0	1
1694	GO:0010966	regulation of phosphate transport	1	0	0	1
1695	GO:0010971	positive regulation of G2/M transition o...	4	0	0	1
1696	GO:0012501	programmed cell death	447	0	0.31	1
1697	GO:0012502	induction of programmed cell death	1	0	0	1
1698	GO:0014074	response to purine-containing compound	1	0	0	1
1699	GO:0015031	protein transport	974	0	0.68	1
1700	GO:0015074	DNA integration	2	0	0	1
1701	GO:0015669	gas transport	2	0	0	1
1702	GO:0015670	carbon dioxide transport	1	0	0	1
1703	GO:0015671	oxygen transport	1	0	0	1
1704	GO:0015672	monovalent inorganic cation transport	193	0	0.14	1
1705	GO:0015675	nickel cation transport	4	0	0	1
1706	GO:0015680	protein maturation by copper ion transfe...	2	0	0	1
1707	GO:0015688	iron chelate transport	1	0	0	1
1708	GO:0015689	molybdate ion transport	2	0	0	1
1709	GO:0015690	aluminum cation transport	1	0	0	1
1710	GO:0015691	cadmium ion transport	10	0	0.01	1
1711	GO:0015692	lead ion transport	4	0	0	1
1712	GO:0015693	magnesium ion transport	2	0	0	1
1713	GO:0015695	organic cation transport	9	0	0.01	1
1714	GO:0015696	ammonium transport	30	0	0.02	1
1715	GO:0015697	quaternary ammonium group transport	1	0	0	1
1716	GO:0015700	arsenite transport	5	0	0	1
1717	GO:0015711	organic anion transport	299	0	0.21	1
1718	GO:0015712	hexose phosphate transport	3	0	0	1
1719	GO:0015713	phosphoglycerate transmembrane transport	6	0	0	1
1720	GO:0015714	phosphoenolpyruvate transport	4	0	0	1
1721	GO:0015717	triose phosphate transport	4	0	0	1
1722	GO:0015718	monocarboxylic acid transport	17	0	0.01	1
1723	GO:0015720	allantoin transport	2	0	0	1
1724	GO:0015727	lactate transport	1	0	0	1
1725	GO:0015729	oxaloacetate transport	2	0	0	1
1726	GO:0015739	sialic acid transport	1	0	0	1
1727	GO:0015740	C4-dicarboxylate transport	9	0	0.01	1
1728	GO:0015742	alpha-ketoglutarate transport	1	0	0	1
1729	GO:0015743	malate transport	7	0	0	1
1730	GO:0015744	succinate transport	1	0	0	1
1731	GO:0015748	organophosphate ester transport	50	0	0.04	1
1732	GO:0015749	monosaccharide transmembrane transport	7	0	0	1
1733	GO:0015755	fructose transmembrane transport	2	0	0	1
1734	GO:0015760	glucose-6-phosphate transport	2	0	0	1
1735	GO:0015766	disaccharide transport	11	0	0.01	1
1736	GO:0015770	sucrose transport	11	0	0.01	1
1737	GO:0015772	oligosaccharide transport	11	0	0.01	1
1738	GO:0015774	polysaccharide transport	3	0	0	1
1739	GO:0015780	nucleotide-sugar transmembrane transport	14	0	0.01	1
1740	GO:0015783	GDP-fucose transmembrane transport	2	0	0	1
1741	GO:0015786	UDP-glucose transmembrane transport	3	0	0	1
1742	GO:0015791	polyol transport	3	0	0	1
1743	GO:0015794	glycerol-3-phosphate transmembrane trans...	1	0	0	1
1744	GO:0015798	myo-inositol transport	2	0	0	1
1745	GO:0015800	acidic amino acid transport	5	0	0	1
1746	GO:0015801	aromatic amino acid transport	1	0	0	1
1747	GO:0015802	basic amino acid transport	27	0	0.02	1
1748	GO:0015804	neutral amino acid transport	76	0	0.05	1
1749	GO:0015805	S-adenosyl-L-methionine transport	1	0	0	1
1750	GO:0015807	L-amino acid transport	3	0	0	1
1751	GO:0015809	arginine transport	1	0	0	1
1752	GO:0015810	aspartate transmembrane transport	1	0	0	1
1753	GO:0015812	gamma-aminobutyric acid transport	2	0	0	1
1754	GO:0015813	L-glutamate transmembrane transport	1	0	0	1
1755	GO:0015822	ornithine transport	1	0	0	1
1756	GO:0015824	proline transport	73	0	0.05	1
1757	GO:0015827	tryptophan transport	1	0	0	1
1758	GO:0015833	peptide transport	1078	0	0.76	1
1759	GO:0015837	amine transport	8	0	0.01	1
1760	GO:0015840	urea transport	2	0	0	1
1761	GO:0015843	methylammonium transport	1	0	0	1
1762	GO:0015846	polyamine transport	5	0	0	1
1763	GO:0015849	organic acid transport	277	0	0.19	1
1764	GO:0015850	organic hydroxy compound transport	8	0	0.01	1
1765	GO:0015851	nucleobase transport	84	0	0.06	1
1766	GO:0015853	adenine transport	2	0	0	1
1767	GO:0015854	guanine transport	2	0	0	1
1768	GO:0015855	pyrimidine nucleobase transport	1	0	0	1
1769	GO:0015857	uracil transport	1	0	0	1
1770	GO:0015858	nucleoside transport	4	0	0	1
1771	GO:0015864	pyrimidine nucleoside transport	1	0	0	1
1772	GO:0015865	purine nucleotide transport	11	0	0.01	1
1773	GO:0015866	ADP transport	3	0	0	1
1774	GO:0015867	ATP transport	6	0	0	1
1775	GO:0015868	purine ribonucleotide transport	7	0	0	1
1776	GO:0015884	folic acid transport	1	0	0	1
1777	GO:0015893	drug transport	44	0	0.03	1
1778	GO:0015908	fatty acid transport	2	0	0	1
1779	GO:0015914	phospholipid transport	2	0	0	1
1780	GO:0015916	fatty-acyl-CoA transport	1	0	0	1
1781	GO:0015919	peroxisomal membrane transport	94	0	0.07	1
1782	GO:0015931	nucleobase-containing compound transport	124	0	0.09	1
1783	GO:0015936	coenzyme A metabolic process	8	0	0.01	1
1784	GO:0015937	coenzyme A biosynthetic process	8	0	0.01	1
1785	GO:0015939	pantothenate metabolic process	4	0	0	1
1786	GO:0015940	pantothenate biosynthetic process	4	0	0	1
1787	GO:0015959	diadenosine polyphosphate metabolic proc...	1	0	0	1
1788	GO:0015961	diadenosine polyphosphate catabolic proc...	1	0	0	1
1789	GO:0015965	diadenosine tetraphosphate metabolic pro...	1	0	0	1
1790	GO:0015967	diadenosine tetraphosphate catabolic pro...	1	0	0	1
1791	GO:0015976	carbon utilization	8	0	0.01	1
1792	GO:0015977	carbon fixation	13	0	0.01	1
1793	GO:0015979	photosynthesis	417	0	0.29	1
1794	GO:0015980	energy derivation by oxidation of organi...	106	0	0.07	1
1795	GO:0015985	energy coupled proton transport, down el...	12	0	0.01	1
1796	GO:0015986	ATP synthesis coupled proton transport	12	0	0.01	1
1797	GO:0015988	energy coupled proton transmembrane tran...	4	0	0	1
1798	GO:0015991	ATP hydrolysis coupled proton transport	4	0	0	1
1799	GO:0015994	chlorophyll metabolic process	189	0	0.13	1
1800	GO:0015995	chlorophyll biosynthetic process	125	0	0.09	1
1801	GO:0015996	chlorophyll catabolic process	58	0	0.04	1
1802	GO:0016032	viral process	19	0	0.01	1
1803	GO:0016036	cellular response to phosphate starvatio...	133	0	0.09	1
1804	GO:0016045	detection of bacterium	16	0	0.01	1
1805	GO:0016048	detection of temperature stimulus	1	0	0	1
1806	GO:0016049	cell growth	663	0	0.47	1
1807	GO:0016050	vesicle organization	7	0	0	1
1808	GO:0016052	carbohydrate catabolic process	333	0	0.23	1
1809	GO:0016053	organic acid biosynthetic process	1167	0	0.82	1
1810	GO:0016071	mRNA metabolic process	352	0	0.25	1
1811	GO:0016072	rRNA metabolic process	246	0	0.17	1
1812	GO:0016073	snRNA metabolic process	1	0	0	1
1813	GO:0016074	snoRNA metabolic process	2	0	0	1
1814	GO:0016075	rRNA catabolic process	1	0	0	1
1815	GO:0016093	polyprenol metabolic process	18	0	0.01	1
1816	GO:0016094	polyprenol biosynthetic process	16	0	0.01	1
1817	GO:0016098	monoterpenoid metabolic process	2	0	0	1
1818	GO:0016099	monoterpenoid biosynthetic process	2	0	0	1
1819	GO:0016101	diterpenoid metabolic process	60	0	0.04	1
1820	GO:0016102	diterpenoid biosynthetic process	51	0	0.04	1
1821	GO:0016103	diterpenoid catabolic process	6	0	0	1
1822	GO:0016104	triterpenoid biosynthetic process	40	0	0.03	1
1823	GO:0016106	sesquiterpenoid biosynthetic process	40	0	0.03	1
1824	GO:0016107	sesquiterpenoid catabolic process	2	0	0	1
1825	GO:0016108	tetraterpenoid metabolic process	106	0	0.07	1
1826	GO:0016109	tetraterpenoid biosynthetic process	101	0	0.07	1
1827	GO:0016110	tetraterpenoid catabolic process	3	0	0	1
1828	GO:0016114	terpenoid biosynthetic process	252	0	0.18	1
1829	GO:0016115	terpenoid catabolic process	11	0	0.01	1
1830	GO:0016116	carotenoid metabolic process	106	0	0.07	1
1831	GO:0016117	carotenoid biosynthetic process	101	0	0.07	1
1832	GO:0016118	carotenoid catabolic process	3	0	0	1
1833	GO:0016119	carotene metabolic process	12	0	0.01	1
1834	GO:0016120	carotene biosynthetic process	7	0	0	1
1835	GO:0016121	carotene catabolic process	3	0	0	1
1836	GO:0016122	xanthophyll metabolic process	12	0	0.01	1
1837	GO:0016123	xanthophyll biosynthetic process	6	0	0	1
1838	GO:0016124	xanthophyll catabolic process	3	0	0	1
1839	GO:0016125	sterol metabolic process	169	0	0.12	1
1840	GO:0016126	sterol biosynthetic process	162	0	0.11	1
1841	GO:0016127	sterol catabolic process	2	0	0	1
1842	GO:0016128	phytosteroid metabolic process	122	0	0.09	1
1843	GO:0016129	phytosteroid biosynthetic process	117	0	0.08	1
1844	GO:0016131	brassinosteroid metabolic process	122	0	0.09	1
1845	GO:0016132	brassinosteroid biosynthetic process	117	0	0.08	1
1846	GO:0016137	glycoside metabolic process	7	0	0	1
1847	GO:0016139	glycoside catabolic process	6	0	0	1
1848	GO:0016143	S-glycoside metabolic process	205	0	0.14	1
1849	GO:0016144	S-glycoside biosynthetic process	172	0	0.12	1
1850	GO:0016145	S-glycoside catabolic process	14	0	0.01	1
1851	GO:0016192	vesicle-mediated transport	500	0	0.35	1
1852	GO:0016197	endosomal transport	32	0	0.02	1
1853	GO:0016226	iron-sulfur cluster assembly	97	0	0.07	1
1854	GO:0016233	telomere capping	3	0	0	1
1855	GO:0016236	macroautophagy	2	0	0	1
1856	GO:0016246	RNA interference	178	0	0.13	1
1857	GO:0016310	phosphorylation	935	0	0.66	1
1858	GO:0016311	dephosphorylation	205	0	0.14	1
1859	GO:0016441	posttranscriptional gene silencing	197	0	0.14	1
1860	GO:0016444	somatic cell DNA recombination	32	0	0.02	1
1861	GO:0016458	gene silencing	388	0	0.27	1
1862	GO:0016482	cytosolic transport	9	0	0.01	1
1863	GO:0016485	protein processing	14	0	0.01	1
1864	GO:0016487	farnesol metabolic process	2	0	0	1
1865	GO:0016540	protein autoprocessing	1	0	0	1
1866	GO:0016553	base conversion or substitution editing	7	0	0	1
1867	GO:0016554	cytidine to uridine editing	5	0	0	1
1868	GO:0016556	mRNA modification	115	0	0.08	1
1869	GO:0016558	protein import into peroxisome matrix	94	0	0.07	1
1870	GO:0016559	peroxisome fission	10	0	0.01	1
1871	GO:0016560	protein import into peroxisome matrix, d...	1	0	0	1
1872	GO:0016567	protein ubiquitination	184	0	0.13	1
1873	GO:0016569	covalent chromatin modification	406	0	0.29	1
1874	GO:0016570	histone modification	356	0	0.25	1
1875	GO:0016571	histone methylation	289	0	0.2	1
1876	GO:0016572	histone phosphorylation	62	0	0.04	1
1877	GO:0016573	histone acetylation	14	0	0.01	1
1878	GO:0016574	histone ubiquitination	4	0	0	1
1879	GO:0016575	histone deacetylation	13	0	0.01	1
1880	GO:0016577	histone demethylation	4	0	0	1
1881	GO:0016578	histone deubiquitination	1	0	0	1
1882	GO:0016579	protein deubiquitination	54	0	0.04	1
1883	GO:0016598	protein arginylation	2	0	0	1
1884	GO:0016925	protein sumoylation	17	0	0.01	1
1885	GO:0016926	protein desumoylation	79	0	0.06	1
1886	GO:0016973	poly(A)+ mRNA export from nucleus	5	0	0	1
1887	GO:0016998	cell wall macromolecule catabolic proces...	12	0	0.01	1
1888	GO:0016999	antibiotic metabolic process	468	0	0.33	1
1889	GO:0017000	antibiotic biosynthetic process	288	0	0.2	1
1890	GO:0017001	antibiotic catabolic process	72	0	0.05	1
1891	GO:0017003	protein-heme linkage	1	0	0	1
1892	GO:0017004	cytochrome complex assembly	15	0	0.01	1
1893	GO:0017006	protein-tetrapyrrole linkage	1	0	0	1
1894	GO:0017014	protein nitrosylation	16	0	0.01	1
1895	GO:0017038	protein import	217	0	0.15	1
1896	GO:0017085	response to insecticide	1	0	0	1
1897	GO:0017126	nucleologenesis	1	0	0	1
1898	GO:0017144	drug metabolic process	907	0	0.64	1
1899	GO:0017145	stem cell division	3	0	0	1
1900	GO:0017148	negative regulation of translation	8	0	0.01	1
1901	GO:0017157	regulation of exocytosis	2	0	0	1
1902	GO:0017182	peptidyl-diphthamide metabolic process	1	0	0	1
1903	GO:0017183	peptidyl-diphthamide biosynthetic proces...	1	0	0	1
1904	GO:0017186	peptidyl-pyroglutamic acid biosynthetic ...	1	0	0	1
1905	GO:0018008	N-terminal peptidyl-glycine N-myristoyla...	1	0	0	1
1906	GO:0018022	peptidyl-lysine methylation	237	0	0.17	1
1907	GO:0018023	peptidyl-lysine trimethylation	2	0	0	1
1908	GO:0018027	peptidyl-lysine dimethylation	3	0	0	1
1909	GO:0018063	cytochrome c-heme linkage	1	0	0	1
1910	GO:0018065	protein-cofactor linkage	1	0	0	1
1911	GO:0018105	peptidyl-serine phosphorylation	2	0	0	1
1912	GO:0018107	peptidyl-threonine phosphorylation	1	0	0	1
1913	GO:0018108	peptidyl-tyrosine phosphorylation	1	0	0	1
1914	GO:0018119	peptidyl-cysteine S-nitrosylation	16	0	0.01	1
1915	GO:0018126	protein hydroxylation	9	0	0.01	1
1916	GO:0018131	oxazole or thiazole biosynthetic process	1	0	0	1
1917	GO:0018149	peptide cross-linking	1	0	0	1
1918	GO:0018193	peptidyl-amino acid modification	405	0	0.28	1
1919	GO:0018195	peptidyl-arginine modification	5	0	0	1
1920	GO:0018196	peptidyl-asparagine modification	1	0	0	1
1921	GO:0018198	peptidyl-cysteine modification	17	0	0.01	1
1922	GO:0018199	peptidyl-glutamine modification	1	0	0	1
1923	GO:0018201	peptidyl-glycine modification	1	0	0	1
1924	GO:0018202	peptidyl-histidine modification	1	0	0	1
1925	GO:0018205	peptidyl-lysine modification	346	0	0.24	1
1926	GO:0018208	peptidyl-proline modification	34	0	0.02	1
1927	GO:0018209	peptidyl-serine modification	2	0	0	1
1928	GO:0018210	peptidyl-threonine modification	1	0	0	1
1929	GO:0018212	peptidyl-tyrosine modification	1	0	0	1
1930	GO:0018216	peptidyl-arginine methylation	5	0	0	1
1931	GO:0018258	protein O-linked glycosylation via hydro...	1	0	0	1
1932	GO:0018279	protein N-linked glycosylation via aspar...	1	0	0	1
1933	GO:0018282	metal incorporation into metallo-sulfur ...	1	0	0	1
1934	GO:0018283	iron incorporation into metallo-sulfur c...	1	0	0	1
1935	GO:0018315	molybdenum incorporation into molybdenum...	2	0	0	1
1936	GO:0018316	peptide cross-linking via L-cystine	1	0	0	1
1937	GO:0018342	protein prenylation	5	0	0	1
1938	GO:0018343	protein farnesylation	1	0	0	1
1939	GO:0018344	protein geranylgeranylation	3	0	0	1
1940	GO:0018345	protein palmitoylation	3	0	0	1
1941	GO:0018377	protein myristoylation	151	0	0.11	1
1942	GO:0018393	internal peptidyl-lysine acetylation	14	0	0.01	1
1943	GO:0018394	peptidyl-lysine acetylation	14	0	0.01	1
1944	GO:0018401	peptidyl-proline hydroxylation to 4-hydr...	9	0	0.01	1
1945	GO:0018410	C-terminal protein amino acid modificati...	2	0	0	1
1946	GO:0018871	1-aminocyclopropane-1-carboxylate metabo...	1	0	0	1
1947	GO:0018874	benzoate metabolic process	2	0	0	1
1948	GO:0018904	ether metabolic process	3	0	0	1
1949	GO:0018920	glyphosate metabolic process	2	0	0	1
1950	GO:0018958	phenol-containing compound metabolic pro...	237	0	0.17	1
1951	GO:0019048	modulation by virus of host morphology o...	2	0	0	1
1952	GO:0019058	viral life cycle	6	0	0	1
1953	GO:0019079	viral genome replication	5	0	0	1
1954	GO:0019184	nonribosomal peptide biosynthetic proces...	2	0	0	1
1955	GO:0019216	regulation of lipid metabolic process	44	0	0.03	1
1956	GO:0019217	regulation of fatty acid metabolic proce...	10	0	0.01	1
1957	GO:0019218	regulation of steroid metabolic process	2	0	0	1
1958	GO:0019220	regulation of phosphate metabolic proces...	195	0	0.14	1
1959	GO:0019243	methylglyoxal catabolic process to D-lac...	94	0	0.07	1
1960	GO:0019253	reductive pentose-phosphate cycle	8	0	0.01	1
1961	GO:0019255	glucose 1-phosphate metabolic process	4	0	0	1
1962	GO:0019276	UDP-N-acetylgalactosamine metabolic proc...	2	0	0	1
1963	GO:0019279	L-methionine biosynthetic process from L...	1	0	0	1
1964	GO:0019287	isopentenyl diphosphate biosynthetic pro...	4	0	0	1
1965	GO:0019288	isopentenyl diphosphate biosynthetic pro...	230	0	0.16	1
1966	GO:0019294	keto-3-deoxy-D-manno-octulosonic acid bi...	2	0	0	1
1967	GO:0019305	dTDP-rhamnose biosynthetic process	2	0	0	1
1968	GO:0019307	mannose biosynthetic process	1	0	0	1
1969	GO:0019318	hexose metabolic process	278	0	0.2	1
1970	GO:0019319	hexose biosynthetic process	166	0	0.12	1
1971	GO:0019320	hexose catabolic process	97	0	0.07	1
1972	GO:0019321	pentose metabolic process	38	0	0.03	1
1973	GO:0019322	pentose biosynthetic process	1	0	0	1
1974	GO:0019336	phenol-containing compound catabolic pro...	4	0	0	1
1975	GO:0019344	cysteine biosynthetic process	205	0	0.14	1
1976	GO:0019348	dolichol metabolic process	16	0	0.01	1
1977	GO:0019354	siroheme biosynthetic process	2	0	0	1
1978	GO:0019357	nicotinate nucleotide biosynthetic proce...	2	0	0	1
1979	GO:0019358	nicotinate nucleotide salvage	2	0	0	1
1980	GO:0019359	nicotinamide nucleotide biosynthetic pro...	200	0	0.14	1
1981	GO:0019362	pyridine nucleotide metabolic process	374	0	0.26	1
1982	GO:0019363	pyridine nucleotide biosynthetic process	204	0	0.14	1
1983	GO:0019365	pyridine nucleotide salvage	3	0	0	1
1984	GO:0019369	arachidonic acid metabolic process	1	0	0	1
1985	GO:0019370	leukotriene biosynthetic process	1	0	0	1
1986	GO:0019372	lipoxygenase pathway	1	0	0	1
1987	GO:0019373	epoxygenase P450 pathway	1	0	0	1
1988	GO:0019374	galactolipid metabolic process	100	0	0.07	1
1989	GO:0019375	galactolipid biosynthetic process	99	0	0.07	1
1990	GO:0019377	glycolipid catabolic process	4	0	0	1
1991	GO:0019379	sulfate assimilation, phosphoadenylyl su...	1	0	0	1
1992	GO:0019388	galactose catabolic process	3	0	0	1
1993	GO:0019400	alditol metabolic process	18	0	0.01	1
1994	GO:0019401	alditol biosynthetic process	1	0	0	1
1995	GO:0019405	alditol catabolic process	3	0	0	1
1996	GO:0019406	hexitol biosynthetic process	1	0	0	1
1997	GO:0019408	dolichol biosynthetic process	16	0	0.01	1
1998	GO:0019419	sulfate reduction	3	0	0	1
[truncated: 2,407 more rows]
